# Supplementary material for: Identification of dopamine receptors across the extant avian family tree and analysis with other clades uncovers a polyploid expansion among vertebrates
Source: Front Neurosci. 2015 Oct 7;9:361. doi: 10.3389/fnins.2015.00361 (PMC4595791; doi:10.3389/fnins.2015.00361)
Supplement: Supplementary file 4 [file DataSheet4.FASTA]

>Ciona_D1-like
MNKTCGYSMQIPLYQESDLNLRVVKTTIISLLVSILIFVIVLGNFLIVAAVYNFKHLRTTQYFYVCSLATSDLLLGVLVIPLNLVREMYGYWPLGETIC
KPIDQSVCKHSQMKWYAIFSSCSSFYVPLIIMCLAYGKISCILKDQAQNTQLRRFVLYRQKKLHLTTGLIMGAFVFCWFPFFQAHLTQILCPTCCVPAS
LLNFLAWLGYCNSALTPIIYTTKRSELRKAFCILLRNKRACENAYPSLYAASITSFRMAPFTLSRKFAQPAIVQKYI
>DRD1A-Rifleman
MTWNDTTMDGEGLLVERDSSSFRILTGCFLSLLILSTLLGNTLVCAAVIRFRHLRSKVTNFFVISLAVSDLLVAVLVMPWKAVAEIAGFWPFGSFCNIW
VAFDIMCSTASILNLCVISVDRYWAISSPFRYERKMTPKAAFIMISVAWTLSVLISFIPVQLNWHKATTTSFLDLNASLQGISMDNCDSSLNRMYAISS
SLISFYIPVAIMIVTYTRIYRIAQKQIRRISALERAAVHAKNCQNTSGNRSSMDCQQPESNFKMSFKRETKVLKTLSVIMGVFVCCWLPFFVLNCMIPF
CEPTQPSKGAEAFCINSTTFDVFVWFGWANSSLNPIIYAFNADFRKAFSTLLGCYRLCPMSGNAIETVSINNNGAVVFSSQHEPKGSSPKESNLVYLIP
HAIICPEEEPLKKEEEGELSKTLEKMSPALSGILDYEADVSLEKINPITQNGQHKT
>DRD1A-Peking_Duck
MTWNDTTMDGEGLLVERDSSFRILTGCFLSLLILSTLLGNTLVCAAVIRFRHLRSKVTNFFVISLAVSDLLVAVLVMPWKAVAEIAGFWPFGSFCNIWV
AFDIMCSTASILNLCVISVDRYWAISSPFRYERKMTPKAAFILISVAWTLSVLISFIPVQLNWHKATTTRVLDLNASLQGVSMDNCDSSLNRMYAISSS
LISFYIPVAIMIVTYTRIYRIAQKQIRRISALERAAVHAKNCQTTSGNRSSMDCQQPESNFKMSFKRETKVLKTLSVIMGVFVCCWLPFFVLNCMIPFC
EPTEPSKGAEAFCINSTTFDVFVWFGWANSSLNPIIYAFNADFRKAFSTLLGCYRLCPMSSNAIETVSINNNGAVVFSSQHEPKGSSPKESNLVYLIPH
AIICPEEEPLKKEEEGELSKTLEKMSPALSGILDYEADVSLEKINPITQNGQHKT
>DRD1A-Bar_Tailed_Trogon
MTWNDTTMDGEGLLVERDSSFRILTGCFLSLLILSTLLGNTLVCAAVIRFRHLRSKVTNFFVISLAVSDLLVAVLVMPWKAVAEIAGFWPFGSFCNIWV
AFDIMCSTASILNLCVISVDRYWAISSPFRYERKMTPKAAFIMISVAWTLSVLISFIPVQLNWHKATTTSFLDLNASLQGVSMDNCDSSLNRMYAISSS
LISFYIPVAIMIVTYTRIYRIAQKQIRRISALERAAVHAKNCQNTSGNRSSMDCQQPESNFKMSFKRETKVLKTLSVIMGVFVCCWLPFFVLNCMIPFC
EPTEPSKGAEAFCIDSTTFDVFVWFGWANSSLNPIIYAFNADFRKAFSTLLGCYRLCPMSGNAIETVSINNNGAVVFSSQHEPRGSSPKESNLVYLIPH
AIICPEEEPLKKEEESELSKTLEKMSPALSGILDYEADVSLEKINPITQNGQHKT
>DRD1A-Crowned_Crane
MTWNDTTMDGEGLLVERDSSFRILTGCFLSLLILSTLLGNTLVCAAVIRFRHLRSKVTNFFVISLAVSDLLVAVLVMPWKAVAEIAGFWPFGSFCNIWV
AFDIMCSTASILNLCVISVDRYWAISSPFRYERKMTPKAAFIMISVAWTLSVLISFIPVQLNWHKATTTSFLDLNASLQGISMDNCDSSLNRMYAISSS
LISFYIPVAIMIVTYTRIYRIAQKQIRRISALERAAVHAKNCQNTSGNRSSMDCQQPESNFKMSFKRETKVLKTLSVIMGVFVCCWLPFFVLNCMIPFC
EPTQPSKGAEAFCINSTTFDVFVWFGWANSSLNPIIYAFNADFRKAFSTLLGCYRLCPMSGNAIETVSINNNGAVVFSSQHEPKGSSPKESNLVYLIPH
AIICPEEEPLKKEEEGELSKTLEKMSPALSGILDYEADVSLEKINPITQNGQHKT
>DRD1A-Javan_Rhinoceros_Hornbill
MIWNDTTMDGEGLLVERDSSFRILTGCFLSLLILSTLLGNTLVCAAVIRFRHLRSKVTNFFVISLAVSDLLVAVLVMPWKAVAEIAGFWPFGSFCNIWV
AFDIMCSTASILNLCVISVDRYWAISSPFRYERKMTPKAAFIMISVAWTLSVLISFIPVQLNWHKATTTSFLDLNASLQGVSMDNCDSSLNRMYAISSS
LISFYIPVAIMIVTYTRIYRIAQKQIRRISALERAAVHAKNCQNTSGNRSSMDCQQPESNFKMSFKRETKVLKTLSVIMGVFVCCWLPFFVLNCMIPFC
EPTHPSKGAEAFCINSTTFDVFIWFGWANSSLNPIIYAFNADFRKAFSTLLGCYRLCPMSGNAIETVSINNNGAVVFSSQHEPKGSSPKESNLVYLIPH
AIICPEEEPLKKEEEGELSQTLEKMSPALSGILDYEADVSLEKINPITQNGQHKT
>DRD1A-Annas_Hummingbird
MTWNDTTMDGEGLLVERDSSFRILTGCFLSLLILSTLLGNTLVCAAVIRFRHLRSKVTNFFVISLAVSDLLVAVLVMPWKAVAEIAGFWPFGSFCNIWV
AFDIMCSTASILNLCVISVDRYWAISSPFRYERKMTPKAAFILISVAWTLSVLISFIPVQLNWHKATTTSLLDLNASLQGISMDNCDSSLNRMYAISSS
LISFYIPVAIMIVTYTRIYRIAQKQIRRISALERAAVHAKNCQNTSGTRSSMDCQQPESNFKMSFKRETKVLKTLSVIMGVFVCCWLPFFVLNCMIPFC
EPTEPSKGAEAFCINSTTFDVFVWFGWANSSLNPIIYAFNADFRKAFSTLLGCYKLCPISGNAIETVSINNNGAAVFSSQHEPKGSSPKESNLVYLIPH
AIICPEEEPLKKEEEGELCKTLEKMSPALSGILDYEADVSLEKINPITQNGQHKT
>DRD1A-Nightjar
MTWNDTTMDGEGLLVERDSSFRILTGCFLSLLILSTLLGNTLVCAAVIRFRHLRSKVTNFFVISLAVSDLLVAVLVMPWKAVAEIAGFWPFGSFCNIWV
AFDIMCSTASILNLCVISVDRYWAISSPFRYERKMTPKAAFIMISVAWTLSVLISFIPVQLNWHKATTTSFLDLNASFQGISMENCDSSLNRMYAISSS
LISFYIPVAIMIVTYTRIYRIAQKQIRRISALERAAVHAKNCQNTSGNRSSMDCQQPESNFKMSFKRETKVLKTLSVIMGVFVCCWLPFFVLNCMIPFC
EPTQPSKGAEAFCINSTTFDVFVWFGWANSSLNPIIYAFNADFRKAFSTLLGCYRLCPVSSNAIETVSINNNGAVVFSSQHEPKGSSPKESNLVYLIPH
AIICPEEEPLKKEEESELSKTLEKMSPALSGILDYEADVSLEKINPITQNGQHKT
>DRD1A-Red_Legged_Seriema
MTWNDTTMDGEGLLVERDSSFRILKGCFLSLLILSTLLGNTLVCAAVIRFRHLRSKVTNFFVISLAVSDLLVAVLVMPWKAVAEIAGFWPFGSFCNIWV
AFDIMCSTASILNLCVISVDRYWAISSPFRYERKMTPKAAFIMISVAWTLSVLISFIPVQLNWHKATTTSFLDLNASLQGVSMDNCDSSLNRMYAISSS
LISFYIPVAIMIVTYTRIYRIAQKQIRRISALERAAVHAKNCQNTSGNRSSMDCQQPESNFKMSFKRETKVLKTLSVIMGVFVCCWLPFFVLNCMIPFC
EPTQPSKGAEAFCINSTTFDVFVWFGWANSSLNPIIYAFNADFRKAFSTLLGCYRLCPMSSNAIETVSINNNGAVVFSSQHEPKGSSPKESNLVYLIPH
AIICPEEEPLKKEEEGELSKTLEKMSPALSGILDYEADVSLEKINPITQNGQHKT
>DRD1A-Chimney_Swift
MTWNDTTMDGEGLLVERDSSFRILTGCFLSLLILSTLLGNTLVCAAVIRFRHLRSKVTNFFVISLAVSDLLVAVLVMPWKAVAEIAGFWPFGSFCNIWV
AFDIMCSTASILNLCVISVDRYWAISSPFRYERKMTPKAAFILISVAWTLSVLISFIPVQLNWHKATTTSFLDLNASLQGISTDNCDSSLNRMYAISSS
LISFYIPVAIMIVTYTRIYRIAQKQIRRISALERAAVHAKNCQNTSGNRSSMDCQQPESNFKMSFKRETKVLKTLSVIMGVFVCCWLPFFVLNCMIPFC
EPTQPSKGAEAFCINSTTFDVFVWFGWANSSLNPIIYAFNADFRKAFSTLLGCYRLCPIAGNAIETVSINNNGAVVFSSQHEAKGSSPKESNLVYLIPH
AIICPEEEPLKKEEESELSKTLENMSPALSGILDYEADVSLEKINPITQNGQHKT
>DRD1A-Killdeer
MTWNDTTMDGEGLLVERDSSFRILTGCFLSLLILSTLLGNTLVCAAVIRFRHLRSKVTNFFVISLAVSDLLVAVLVMPWKAVAEIAGFWPFGSFCNIWV
AFDIMCSTASILNLCVISVDRYWAISSPFRYERKMTPKAAFIMISVAWTLSVLISFIPVQLNWHKATTTSFLDLNASLQGISMDNCDSSLNRMYAISSS
LISFYIPVAIMIVTYTRIYRIAQKQIRRISALERAAVHAKNCQNTSGNRSSMDCQQPESNFKMSFKRETKVLKTLSVIMGVFVCCWLPFFVLNCMIPFC
EPTQPSKGAEAFCINSTTFDVFVWFGWANSSLNPIIYAFNADFRKAFSTLLGCYRLCPMSGNAIETVSINNNGAVVFSSQHEPKGSSPKESNLVYLIPH
AIICPEEEPLKKEEEGELSKTLEKMSPALSGILDYEADVSLEKINPITQNGQHKT
>DRD1A-Macqueen_Bustard
MTWNDTTMDGEGLLVERDSSFRILTGCFLSLLILSTLLGNTLVCAAVIRFRHLRSKVTNFFVISLAVSDLLVAVLVMPWKAVAEIAGFWPFGSFCNIWV
AFDIMCSTASILNLCVISVDRYWAISSPFRYERKMTPKAAFIMISVAWTLSVLISFIPVQLNWHKATTTSFLDLNASLQGISMDNCDSSLNRMYAISSS
LISFYIPVAIMIVTYTRIYRIAQKQIRRISALERAAVHAKNCQNTSGNRSSMDCQQPESNFKMSFKRETKVLKTLSVIMGVFVCCWLPFFVLNCMIPFC
EPTQPSKGAEAFCINSTTFDVFVWFGWANSSLNPIIYAFNADFRKAFSTLLGCYRLCPMSSNAIETVSINNNGAVVFSSQHEPKGSSPKESNLVYLIPH
AIMCPEEEPLKKEEEGELSKTLEKMSPALSGILDYEADVSLEKINPITQNGQHKT
>DRD1A-Speckled_Mousebird
MTWNDTTMDGEGLLVERDSSFRILTGCFLSLLILSTLLGNTLVCAAVIRFRHLRSKVTNFFVISLAVSDLLVAVLVMPWKAVAEIAGFWPFGSFCNIWV
AFDIMCSTASILNLCVISVDRYWAISSPFRYERKMTPKAAFILISVAWTLSVLISFIPVQLNWHKATTTNILELNASLQGASTDNCDSSLNRMYAISSS
LISFYIPVAIMIVTYTRIYRIAQKQIRRISALERAAVHAKNCQNTSGNRSSMDCQQPESNFKMSFKRETKVLKTLSVIMGVFVCCWLPFFVLNCMIPFC
EPTEPSKGAEAFCINSTTFDVFIWFGWANSSLNPIIYAFNADFRKAFSTLLGCYRLCPMSGNAIETVSINNNGAVVFSSQHEPKGSSPKESNLVYLIPH
AIICPEEEPLKKEEEGELSKTLEKMSPALSGILDYEADVSLEKINPITQNGQHKT
>DRD1A-Domestic_Pigeon
MTWNDTTMDGEGLLVERDSSFRILTGCFLSLLILSTLLGNTLVCAAVIRFRHLRSKVTNFFVISLAVSDLLVAVLVMPWKAVAEIAGFWPFGSFCNIWV
AFDIMCSTASILNLCVISVDRYWAISSPFRYERKMTPKAAFIMISVAWTLSVLISFIPVQLNWHKATTTSFLDLNATLQGISMDNCDSSLNRMYAISSS
LISFYIPVAIMIVTYTRIYRIAQKQIRRISALERAAVHAKNCQNTTGNRSSMDCQQPESNFKMSFKRETKVLKTLSVIMGVFVCCWLPFFVLNCMIPFC
EPTQPSKGAEAFCINSTTFDVFIWFGWANSSLNPIIYAFNADFRKAFSTLLGCYRLCPLSSNAIETVSINNNGAVVFSSQHEPKGSSPKESNLVYLIPH
AIMCPEEEPLKKEEEGELSKTLEKMSPALSSILDYEADVSLEKINPITQNGQHKT
>DRD1A-American_Crow
MTWNDTTMDGEGLLVERDSSSFRILTGCFLSLLILSTLLGNTLVCAAVIRFRHLRSKVTNFFVISLAVSDLLVAVLVMPWKAVAEIAGFWPFGSFCNIW
VAFDIMCSTASILNLCVISVDRYWAISSPFRYERKMTPRAAFIMISVAWTLSVLISFIPVQLNWHKATTTSFLDFNASLQGVSMDNCDSSLNRMYAISS
SLISFYIPVAIMIVTYTRIYRIAQKQIRRISALERAAVHAKNCQNPGGNRSSMDCQQPESNFKMSFKRETKVLKTLSVIMGVFVCCWLPFFVLNCMIPF
CEPTQPSKGAEAFCINSTTFDVFVWFGWANSSLNPIIYAFNADFRKAFSTLLGCYKLCPMSGNAIETVSINNNGAVVFSSQHEPKGSSPKESNLVYLIP
HAIICPEEEPLKKEEEGELSKTLEKMSPALSGILDYEADVSLEKINPITQNGQHKT
>DRD1A-Sunbittern
MTWNDTTMDGEGLLVERDSSFRILTGCFLSLLILSTLLGNTLVCAAVIRFRHLRSKVTNFFVISLAVSDLLVAVLVMPWKAVAEIAGFWPFGSFCNIWV
AFDIMCSTASILNLCVISVDRYWAISSPFRYERKMTPKAAFIMISVAWTLSVLISFIPVQLNWHKATTTSFLDLNASFQGISMDNCDSSLNRMYAISSS
LISFYIPVAIMIVTYTRIYRIAQKQIRRISALERAAVHAKNCQNTSGNRSSMDCQQPESNFKMSFKRETKVLKTLSVIMGVFVCCWLPFFVLNCMIPFC
EPTQPSKGAEAFCINSTTFDVFVWFGWANSSLNPIIYAFNADFRKAFSTLLGCYRLCPMSSNAIETVSINNNGAVVFSSQHEPKGSSPKESNLVYLIPH
AIICPEEEPLKKEEEGELSKTLEKMSPALSGILDYEADVSLEKINPITQNGQHKT
>DRD1A-Peregrine_Falcon
MTWNDTTMDGEGLLVERDSSFRILTGCFLSLLILSTLLGNTLVCAAVIRFRHLRSKVTNFFVISLAVSDLLVAVLVMPWKAVAEIAGFWPFGSFCNIWV
AFDIMCSTASILNLCVISVDRYWAISSPFRYERKMTPKAAFIMISVAWTLSVLISFIPVQLNWHKATTTSFLDLNASLQGISMDNCDSSLNRMYAISSS
LISFYIPVAIMIVTYTRIYRIAQKQIRRISALERAAVHAKNCQNTSGNRSSMDCQQPESNFKMSFKRETKVLKTLSVIMGVFVCCWLPFFVLNCMIPFC
EPTQPSKGAEAFCINSTTFDVFVWFGWANSSLNPIIYAFNADFRKAFSTLLGCYRLCPMSGNAIETVSINNNGAVVFSSQHEPKGSSPKESNLVYLIPH
AIICPEEEPLKKEEEGELSKTLEKMSPALSGILDYEADVSLEKINPITQNGQHKT
>DRD1A-Northern_Fulmar
MTWNDTTMDGEGLLVERDSSFRILTGCFLSLLILSTLLGNTLVCAAVIRFRHLRSKVTNFFVISLAVSDLLVAVLVMPWKAVAEIAGFWPFGSFCNIWV
AFDIMCSTASILNLCVISVDRYWAISSPFRYERKMTPKAAFILISVAWTLSVLISFIPVQLNWHKATTTSFLDLNASLQGISMDNCDSSLNRMYAISSS
LISFYIPVAIMIVTYTRIYRIAQKQIRRISALERAAVHAKNCQNTSGNRSSMDCQQPESNFKMSFKRETKVLKTLSVIMGVFVCCWLPFFVLNCMIPFC
EPTQPSKGAEAFCINSTTFDVFVWFGWANSSLNPIIYAFNADFRKAFSTLLGCYRLCPMSSNAIETVSINNNGAVVFSSQHEPKGSSPKESNLVYLIPH
AIICPEEEPLKKEEEGELSKTLEKMSPALSGILDYEADVSLEKINPITQNGQHKT
>DRD1A-Chicken
MTWNDTTMDGEGLLVERDSSFRILTGCFLSLLILSTLLGNTLVCAAVIRFRHLRSKVTNFFVISLAVSDLLVAVLVMPWKAVSEIAGFWPFGSFCNIWV
AFDIMCSTASILNLCVISVDRYWAISSPFRYERKMTPKAAFIMISVAWTLSVLISFIPVQLNWHKATTTSFLDLNASLQGISMDNCDSSLNRMYAISSS
LISFYIPVAIMIVTYTRIYRIAQKQIRRISALERAAVHAKNCQNTSGNRSSMDCQQPESNFKMSFKRETKVLKTLSVIMGVFVCCWLPFFVLNCMIPFC
EPTQPSKGAEAFCINSTTFDVFIWFGWANSSLNPIIYAFNADFRKAFSTLLGCYRLCPMSGNAIETVSINNNGAVVFSSQHEPKGSSPKESNLVYLIPH
AIICPEEEPLKKEEEGELSKTLEKMSPALSGILDYEADVSLEKINPITQNGQHKT
>DRD1A-Red_Throated_Loon
MTWNDTTMDGEGLLVERDSSFRILTGCFLSLLILSTLLGNTLVCAAVIRFRHLRSKVTNFFVISLAVSDLLVAVLVMPWKAVAEIAGFWPFGSFCNIWV
AFDIMCSTASILNLCVISVDRYWAISSPFRYERKMTPKAAFVMISVAWTLSVLISFIPVQLNWHKATTTSFLDLNASLQGISTDNCDSSLNRMYAISSS
LISFYIPVAIMIVTYTRIYRIAQKQIRRISALERAAVHAKNCQNTSGNRSSMDCQQPESNFKMSFKRETKVLKTLSVIMGVFVCCWLPFFVLNCMIPFC
EPTQPSKGAEAFCINSTTFDVFVWFGWANSSLNPIIYAFNADFRKAFSTLLGCYRLCPVSSNAIETVSINNNGAVVFSSQHEPKGSSPKESNLVYLIPH
AIICPEEEPLKKEEEGELSKTLEKMSPALSGILDYEADVSLEKINPITQNGQHKT
>DRD1A-Medium_Ground_Finch
MTWNDTTMDGEGLLVERDSSSFRILTGCFLSLLILSTLLGNTLVCAAVIRFRHLRSKVTNFFVISLAVSDLLVAVLVMPWKAVAEIAGFWPFGSFCNIW
VAFDIMCSTASILNLCVISVDRYWAISSPFRYERKMTPKAAFIMISVAWTLSVLISFIPVQLNWHKATTTSFLDFNASLEGVSMDNCDSSLNRMYAISS
SLISFYIPVAIMIVTYTRIYRIAQKQIRRISALERAAVHAKNCHNPGGNRSSMDCQQPESNFKMSFKRETKVLKTLSVIMGVFVCCWLPFFVLNCMIPF
CEPTEPSKGAEAFCINSTTFDVFIWFGWANSSLNPIIYAFNADFRKAFSTLLGCYRLCPLAGNAIETVSINNNGAVVFSSQHEPKGSSPKESNLVYLIP
HSIICPEEEPLKKEDEEGELSKTLEKMSPALSGILDYEADVSLEKINPITQNGQHKT
>DRD1A-White_Tailed_Eagle
MTWNDTTMDGEGLLVERDSSFRILTGCFLSLLILSTLLGNTLVCAAVIRFRHLRSKVTNFFVISLAVSDLLVAVLVMPWKAVAEIAGFWPFGSFCNIWV
AFDIMCSTASILNLCVISVDRYWAISSPFRYERKMTPKAAFIMISVAWTLSVLISFIPVQLNWHKATTTSLLDLNASLQGISMDNCDSSLNRMYAISSS
LISFYIPVAIMIVTYTRIYRIAQKQIRRISALERAAVHAKNCQNTSGNRSSMDCQQPESNFKMSFKRETKVLKTLSVIMGVFVCCWLPFFVLNCMIPFC
EPTQPSKGAEAFCINSTTFDVFVWFGWANSSLNPIIYAFNADFRKAFSTLLGCYRLCPMSSNAIETVSINNNGAVVFSSQHEPKGSSPKESNLVYLIPH
AIICPEEEPLKKEEEGELSKTLEKMSPALSGILDYEADVSLEKINPITQNGQHKT
>DRD1A-Cuckoo_Roller
MTRNDTTMDGEGLLVERDSSFRILTGCFLSLLILSTLLGNTLVCAAVIRFRHLRSKVTNFFVISLAVSDLLVAVLVMPWKAVAEIAGFWPFGSFCNIWV
AFDIMCSTASILNLCVISVDRYWAISSPFRYERKMTPKAAFIMISVAWTLSVLISFIPVQLNWHKATTTSFLDLNASLQGINMDNCDSSLNRMYAISSS
LISFYIPVAIMIVTYTRIYRIAQKQIRRISALERAAVHAKNCQNTSGNRSSMDCQQPESNFKMSFKRETKVLKTLSVIMGVFVCCWLPFFVLNCMIPFC
EPTQPSKGAEAFCINSTTFDVFVWFGWANSSLNPIIYAFNADFRKAFSTLLGCYRLCPMSGNAIETVSINNNGAVVFSSQHEPKGSSPKESNLVYLIPH
AIICPEEEPLKKEEEGELSKTLEKMSPALSGILDYEADVSLEKINPITQNGQHKT
>DRD1A-Golden_Collared_Manakin
MTWNDTSMDGEGLLAERDSSSFRILTGCFLSLLILSTLLGNTLVCAAVIRFRHLRSKVTNFFVISLAVSDLLVAVLVMPWKAVAEIAGFWPFGSFCNIW
VAFDIMCSTASILNLCVISVDRYWAISSPFRYERKMTPKAAFIMISVAWTLSVLISFIPVQLNWHKATTTSFLDLNASLQGVSMDNCDSSLNRMYAISS
SLISFYIPVAIMIVTYTRIYRIAQKQIRRISALERAAVHAKNCQNTSGNRSSMDCQQPESNFKMSFKRETKVLKTLSVIMGVFVCCWLPFFVLNCMIPF
CEPTQTSKGAEAFCINSTTFDVFIWFGWANSSLNPIIYAFNADFRKAFSTLLGCYRLCPMSGNAIETVSINNNGAVVFSSQHEPKGSSPKESNLVYLIP
HSIICPEEEPLKKEEEGELSKTLEKMSPALSGILDYEADVSLEKINPITQNGQHKT
>DRD1A-Turkey
MTWNDTTMDGEGLLVERDSSFRILTGCFLSLLILSTLLGNTLVCAAVIRFRHLRSKVTNFFVISLAVSDLLVAVLVMPWKAVSEIAGFWPFGSFCNIWV
AFDIMCSTASILNLCVISVDRYWAISSPFRYERKMTPKAAFIMISVAWTLSVLISFIPVQLNWHKATTTSFLDLNASLQGISMDNCDSSLNRMYAISSS
LISFYIPVAIMIVTYTRIYRIAQKQIRRISALERAAVHAKNCQNTSGNRSSMDCQQPESNFKMSFKRETKVLKTLSVIMGVFVCCWLPFFVLNCMIPFC
EPTQPSKGAEAFCINSTTFNVFIWFGWANSSLNPIIYAFNADFRKAFSTLLGCYRLCPMSGNAIETVSINNNGAVVFSSQHEPKGSSPKESNLVYLIPH
AIICPEEEPLKKEEEGELSKTLEKMSPALSGILDYEADVSLEKINPITQNGQHKT
>DRD1A-Budgerigar
MTWNNTTMDGEGLVVERDSSFRILTGCFLSLLILSTLLGNTLVCAAVIRFRHLRSKVTNFFVISLAVSDLLVAVLVMPWKAVAEIAGFWPFGSFCNIWV
AFDIMCSTASILNLCVISVDRYWAISSPFRYERKMTPKAAFILISVAWTLSVLISFIPVQLNWHKATTPSVLYLNSSLEDEGMDNCDSSLNRMYAISSS
LISFYIPVAIMIVTYTRIYRIAQKQIRRISALERAAVHAKNCHTTSGNRSSMDCHQPESNFKMSFKRETKVLKTLSVIMGVFVCCWLPFFVLNCMIPFC
EPTEPSKGAEAFCINSTTFDVFVWFGWANSSLNPIIYAFNADFRKAFSTLLGCYRLCPLSGNAIETVSINNNGAVVFSSQHEPKGSSPKESNLVYLIPH
AIICPEEEPLKKEEEGELSKTLEKMSPALSGILDYEADVSLEKINPITQNGQHKT
>DRD1A-Northern_Carmine_BeeEater
MTWNDTTMDGEGLLVERDSSFRILTGCFLSLLILSTLLGNTLVCAAVIRFRHLRSKVTNFFVISLAVSDLLVAVLVMPWKAVAEIAGFWPFGSFCNIWV
AFDIMCSTASILNLCVISVDRYWAISSPFRYERKMTPKAAFIMISVAWTLSVLISFIPVQLNWHKATTTSFLDLNASLQGVSMDNCDSSLNRMYAISSS
LISFYIPVAIMIVTYTRIYRIAQKQIRRISALERAAVHAKNCQNTSGNRSSMDCQQPESNFKMSFKRETKVLKTLSVIMGVFVCCWLPFFVLNCMIPFC
EPTQPSKGAEAFCINSTTFDVFVWFGWANSSLNPIIYAFNADFRKAFSTLLGCYRLCPLSGNAIETVSINNNGAVLFSSQHEPKGSSPKESNMVYLIPH
AIICSEEEPLKKEEEGELSKTLEKMSPALSGILDYEADVSLEKINPITQNGQHKT
>DRD1A-Brown_Mesite
MTWNDTTMDGEGLLVERDSSFRILTGCFLSLLILSTLLGNTLVCAAVIRFRHLRSKVTNFFVISLAVSDLLVAVLVMPWKAVAEIAGFWPFGSFCNIWV
AFDIMCSTASILNLCVISVDRYWAISSPFRYERKMTPKAAFIMISVAWTLSVLISFIPVQLNWHKATTTSFLDLNASLQGVSMDNCDSSLNRMYAISSS
LISFYIPVAIMIVTYTRIYRIAQKQIRRISALERAAVHAKNCQNTSGNRSSMDCQQPESNFKMSFKRETKVLKTLSVIMGVFVCCWLPFFVLNCMIPFC
EPTQPSKGAEAFCINSTTFDVFIWFGWANSSLNPIIYAFNADFRKAFSTLLGCYRLCPMSGNAIETVSINNNGAVVFSSQHEPKGSSPKESNLVYLIPH
SIICPEEEPLKKEEEGELSKTLEKMSPALSGILDYEADVSLEKINPITQNGQHKT
>DRD1A-Kea
MTWNNTTMDGEGLLVERDSSFRILTGCFLSLLILSTLLGNTLVCAAVIRFRHLRSKVTNFFVISLAVSDLLVAVLVMPWKAVAEIAGFWPFGSFCNIWV
AFDIMCSTASILNLCVISVDRYWAISSPFRYERKMTPKAAFILISVAWTLSVLISFIPVQLNWHKATTTSVLDLNSSLEDVGMDNCDSSLNRMYAISSS
LISFYIPVAIMIVTYTRIYRIAQKQIRRISALERAAVHAKNCHTTSGNRSSMDCHQPESNFKMSFKRETKVLKTLSVIMGVFVCCWLPFFVLNCMIPFC
EPTEPSKGAEAFCINSTTFDVFIWFGWANSSLNPIIYAFNADFRKAFSTLLGCYRLCPLSGNAIETVSINNNGAVVFSSQHEPKGSSPKESNLVYLIPH
AIICPEEESLKKEEEGELSKTLEKMSPALSGILDYEADVSLEKINPITQNGQHKT
>DRD1A-Crested_Ibis
MTWNDTTMDGEGLLVERDSSFRILTGCFLSLLILSTLLGNTLVCAAVIRFRHLRSKVTNFFVISLAVSDLLVAVLVMPWKAVAEIAGFWPFGSFCNIWV
AFDIMCSTASILNLCVISVDRYWAISSPFRYERKMTPKAAFIMISVAWTLSVLISFIPVQLNWHKATTTSFLDLNASLQGISMDNCDSSLNRMYAISSS
LISFYIPVAIMIVTYTRIYRIAQKQIRRISALERAAVHAKNCQNTSGNRSSMDCQQPESNFKMSFKRETKVLKTLSVIMGVFVCCWLPFFVLNCMIPFC
EPTQPSKGAEAFCINSTTFDVFVWFGWANSSLNPIIYAFNADFRKAFSTLLGCYRLCPMSSNAIETVSINNNGAVVFSSQHEPKGSSPKESNLVYLIPH
AIICPEEEPLKKEEEGELSKTLEKMSPALSGILDYEADVSLEKINPITQNGQHKT
>DRD1A-Hoatzin
MTWNDTTMDGEGLLVERDSSFRILTGCFLSLLILSTLLGNTLVCAAVIRFRHLRSKVTNFFVISLAVSDLLVAVLVMPWKAVAEIAGFWPFGSFCNIWV
AFDIMCSTASILNLCVISVDRYWAISSPFRYERKMTPKAAFIMISVAWTLSVLISFIPVQLNWHKATTTSFLDLNASLQGISMDNCDSSLNRMYAISSS
LISFYIPVAIMIVTYTRIYRIAQKQIRRISALERAAVHAKNCQNTSGNRSSMDCQQPESNFKMSFKRETKVLKTLSVIMGVFVCCWLPFFVLNCMIPFC
EPTQPSKGAEAFCINSTIFDVFVWFGWANSSLNPIIYAFNADFRKAFSTLLGCYRLCPMSSNAIETVSINNNGAVVFSSQHEPKGSSPKESNLVYLIPH
AIICPEEEPLKKEEEGELSKTLENMSPALSGILDYEADVSLEKINPITQNGQHKT
>DRD1A-Dalmatian_Pelican
MTWNDTTMDGEGLLVERDSSFRILTGCFLSLLILSTLLGNTLVCAAVIRFRHLRSKVTNFFVISLAVSDLLVAVLVMPWKAVAEIAGFWPFGSFCNIWV
AFDIMCSTASILNLCVISVDRYWAISSPFRYERKMTPKAAFIMISVAWTLSVLISFIPVQLNWHKATTTSFLDLNNSLQGINMDNCDSSLNRMYAISSS
LISFYIPVAIMLVTYTRIYRIAQKQIRRISALERAAVHAKNCQNTSGNRSSMDCQQPESNFKMSFKRETKVLKTLSVIMGVFVCCWLPFFVLNCMIPFC
EPTQPSKGAEAFCINSTTFDVFVWFGWANSSLNPIIYAFNADFRKAFSTLLGCYRLCPMSSNAIETVSINNNGAVVFSSQHEPKGSSPKESNLVYLIPH
AVICPEEEPLKKEEEGELSKTLEKMSPALSGILDYEADVSLEKINPITQNGQHKT
>DRD1A-White_Tailed_Tropicbird
MTWNDTTMDGEGLLVERDSSFRILTGCFLSLLILSTLLGNTLVCAAVIRFRHLRSKVTNFFVISLAVSDLLVAVLVMPWKAVAEIAGFWPFGSFCNIWV
AFDIMCSTASILNLCVISVDRYWAISSPFRYERKMTPKAAFIMISVAWTLSVLISFIPVQLNWHKATTTSFLDLNASLQGISMDNCDSSLNRMYAISSS
LISFYIPVAIMIVTYTRIYRIAQKQIRRISALERAAVHAKNCQNTSGNRSSMDCQQPESNFKMSFKRETKVLKTLSVIMGVFVCCWLPFFVLNCMIPFC
EPTQPSKGAEAFCINSTTFDVFVWFGWANSSLNPIIYAFNADFRKAFSTLLGCYRLCPMSSNAIETVSINNNGAVVFSSQHEPKGSSPKESNLVYLIPH
AIICPEEEPLKKEEEGELSKTLEKMSPALSGILDYEADVSLEKINPITQNGQHKT
>DRD1A-Great_Black_Cormorant
MTWNDTTMDREGLLVERDSSFRILTGCFLSLLILSTLLGNTLVCAAVIRFRHLRSKVTNFFVISLAVSDLLVAVLVMPWKAVAEIAGFWPFGSFCNIWV
AFDIMCSTASILNLCVISVDRYWAISSPFRYERKMTPKAAFIMISVAWTLSVLISFIPVQLNWHKATTTSFLDLNASLQGITMDNCDSSLNRMYAISSS
LISFYIPVAIMIVTYTRIYRIAQKQIRRISALERAAVHAKNCQNTSGNRSSMDCQQPESNFKMSFKRETKVLKTLSVIMGVFVCCWLPFFVLNCMIPFC
EPTQPSKGAEAFCINSTTFDVFVWFGWANSSLNPIIYAFNADFRKAFSTLLGCYRLCPMSSNAIETVSINNNGAVVFSSQHEPKGSSPKESNLVYLIPH
AIICPEEEPLKKEEEGELSKTLEKMSPALSGILDYEADVSLEKINPITQNGQHKT
>DRD1A-Caribbean_Flamingo
MTWNDTTMDGEGLLVERDSSFRILTGCFLSLLILSTLLGNTLVCAAVIRFRHLRSKVTNFFVISLAVSDLLVAVLVMPWKAVAEIAGFWPFGSFCNIWV
AFDIMCSTASILNLCVISVDRYWAISSPFRYERKMTPKAAFIMISVAWTLSVLISFIPVQLNWHKATTTSFLDLNASLQGITMDNCDSSLNRMYAISSS
LISFYIPVAIMIVTYTRIYRIAQKQIRRISALERAAVHAKNCQNTSGNRSSMDCQQPESNFKMSFKRETKVLKTLSVIMGVFVCCWLPFFVLNCMIPFC
EPTQPSKGAEAFCINSTTFDVFVWFGWANSSLNPIIYAFNADFRKAFSTLLGCYRLCPMSSNAIETVSINNNGAVVFSSQHEPKGSSPKESNLVYLIPH
AIICPEEEPLKKEEEGELSKTLEKMSPALSGILDYEADVSLEKINPITQNGQHKT
>DRD1A-Downy_Woodpecker
MTWNDTTMDGEGLLVERDSSFRILTGCFLSLLILSTLLGNTLVCAAVIRFRHLRSKVTNFFVISLAVSDLLVAVLVMPWKAVAEIAGFWPFGSFCNIWV
AFDIMCSTASILNLCVISVDRYWAISSPFRYERKMTPKAAFIMISVAWTLSVLISFIPVQLNWHKATTTSFLDLNASLESVSTDNCDSSLNRMYAISSS
LISFYIPVAIMIVTYTRIYRIAQKQIRRISALERAAVHAKNCQNTSGNRSSMDCQQPESNFKMSFKRETKVLKTLSVIMGVFVCCWLPFFVLNCMIPFC
EPTQPSKGAEAFCIDSTTFDVFVWFGWANSSLNPIIYAFNADFRKAFSTLLGCYRLCPMSGNAIETVSINNNGAVVFSSQHEPKGSSPKESNLVYLIPH
AIICPEEEPLKKEEEGELSKTLEKMSPALSGILDYEADVSLEKINPITQNGQHKT
>DRD1A-Great_Crested_Grebe
MTWNDTTMDGEGLLVERDSSFRILTGCFLSLLILSTLLGNTLVCAAVIRFRHLRSKVTNFFVISLAVSDLLVAVLVMPWKAVAEIAGFWPFGSFCNIWV
AFDIMCSTASILNLCVISVDRYWAISSPFRYERKMTPKAAFIMISVAWTLSVLISFIPVQLNWHKATTTSFLDLNASLQGVSMDNCDSSLNRMYAISSS
LISFYIPVAIMIVTYTRIYRIAQKQIRRISALERAAVHAKNCQNTSGNRSSMDCQQPESNFKMSFKRETKVLKTLSVIMGVFVCCWLPFFVLNCMIPFC
EPTQPSKGAEAFCINSTTFDVFVWFGWANSSLNPIIYAFNADFRKAFSTLLGCYRLCPMSGNAIETVSINNNGAVVFSSQHEPKGSSPKESNLVYLIPH
AIICPEEEPLKKEEEGELSKTLEKMSPALSGILDYEADVSLEKINPITQNGQHKT
>DRD1A-Yellow_Throated_Sandgrouse
MTWNDTTMDGEGLLVERDSSFRILTGCFLSLLILSTLLGNTLVCAAVIRFRHLRSKVTNFFVISLAVSDLLVAVLVMPWKAVAEIAGFWPFGSFCNIWV
AFDIMCSTASILNLCVISVDRYWAISSPFRYERKMTPKAAFIMISVAWTLSVLISFIPVQLNWHKATTTSFLDLNASLEGISMDNCDSSLNRMYAISSS
LISFYIPVAIMIVTYTRIYRIAQKQIRRISALERAAVHAKNCQNTSGNRSSMDCQQPESNFKMSFKRETKVLKTLSVIMGVFVCCWLPFFVLNCMIPFC
EPTQPSKGAEAFCINSTIFDVFIWFGWANSSLNPIIYAFNADFRKAFSTLLGCYRLCPMSGNAIETVSINNNGAVVFSSQHEPKGSSPKESNLVYLIPH
AIICPEEEPLKKEEEGELSKTLEKMSPALSSILDYEADVSLEKINPITQNGQHKT
>DRD1A-Adelie_Penguin
MTWNDTTMDGEGLLVERDSSFRILTGCFLSLLILSTLLGNTLVCAAVIRFRHLRSKVTNFFVISLAVSDLLVAVLVMPWKAVAEIAGFWPFGSFCNIWV
AFDIMCSTASILNLCVISVDRYWAISSPFRYERKMTPKAAFIMISVAWTLSVLISFIPVQLNWHKATTTSVLDLNASLQGISMDNCDSSLNRMYAISSS
LISFYIPVAIMIVTYTRIYRIAQKQIRRISALERAAVHAKNCQNTSGNRSSMDCQQPESNFKMSFKRETKVLKTLSVIMGVFVCCWLPFFVLNCMIPFC
EPTQPSKGAEAFCINSTTFDVFVWFGWANSSLNPIIYAFNADFRKAFSTLLGCYRLCPMSSNAIETVSINNNGAVVFSSQHEPKGSSPKESNLVYLIPH
AIICPEEEPLKKEEEGELSKTLEKMSPALSGILDYEADVSLEKINPITQNGQHKT
>DRD1A-Ostrich
MTWNDTTMDGEGLLVERDSSFRILTGCFLSLLILSTLLGNMLVCAAVIRFRHLRSKVTNFFVISLAVSDLLVAVLVMPWKAVAEIAGFWPFGSFCNIWV
AFDIMCSTASILNLCVISVDRYWAISSPFRYERKMTPKAAFILISVAWTLSVLISFIPVQLNWHKATTTSFLDLNASLQDISMDNCDSSLNRMYAISSS
LISFYIPVAIMIVTYTRIYRIAQKQIRRISALERAAVHAKNCQNTSGNRSSMDCQQPESNFKMSFKRETKVLKTLSVIMGVFVCCWLPFFILNCMIPFC
EPTQPSKGAEPFCISSTTFDVFVWFGWANSSLNPIIYAFNADFRKAFSTLLGCYRLCPMSSNAIETVSINNNGAVVFSSQHEPKGSSPKECNLVYLIPH
AIICPEEEPLKKEEEGELSKTTEKMSPALSGILDYEADVSLEKINPITQNGQHKT
>DRD1A-Zebra_Finch
MTWNETTMDGEGLLVERDSSSFRILTGCFLSLLILSTLLGNTLVCAAVIRFRHLRSKVTNFFVISLAVSDLLVAVLVMPWKAVAEIAGFWPFGSFCNIW
VAFDIMCSTASILNLCVISVDRYWAISSPFRYERKMTPKAAFIMISVAWTLSVLISFIPVQLNWHKATTTSFLDFNATLEGVSTDNCDSSLNRMYAISS
SLISFYIPVAIMIVTYTRIYRIAQKQIRRISALERAAVHAKNCHNPGGNRSSMDCQQPESNFKMSFKRETKVLKTLSVIMGVFVCCWLPFFVLNCMIPF
CEPTQPSKGAEAFCINSTIFDVFIWFGWANSSLNPIIYAFNADFRKAFSTLLGCYRLCPMSGHAIETVSINNNGAVVFSSQHEPKGSSPKESNLVYLIP
HSIICPEEEPLKKEDEEGEMSKTLEKMSPALSGILDYEADVSLEKINPITQNGQHKT
>DRD1A-Angola_Turacho
MTWNDTTMDGEGLLVERDSSFRILTGCFLSLLILSTLLGNMLVCAAVIRFRHLRSKVTNIFVISLAVSDLLVAVLVMPWKAVAEIAGFWPFGSFCNIWV
AFDIMCSTASILNLCVISVDRYWAISSPFRYERKMTPKAAFIMISVAWTLSVLISFIPVQLNWHKATTTSFLDLNASLQGISMDNCDSSLNRMYAISSS
LISFYIPVAIMIVTYTRIYRIAQKQIRRISALERAAVHAKNCQNTSGNRSSMDCQQPESNFKMSFKRETKVLKTLSVIMGVFVCCWLPFFVLNCMIPFC
EPIEPSKGAEAFCINSTTFDVFMWFGWANSSLNPIIYAFNADFRKAFSTLLGCYRLCPMSSNAIETVSINNNGAVVFSSQHEPKGSSPKESNLVYLIPH
AIICPEEEPLKKEEEGELSKTLEKMSPALSGILDYEADVSLEKINPITPNGQHKT
>DRD1A-White_Throated_Tinamou
MTWNDTTMDGEGLLVERDSSFRILTGCFLSLLILSTLLGNTLVCAAVIRFRHLRSKVTNFFVISLAVSDLLVAVLVMPWKAVAEIAGFWPFGSFCNIWV
AFDIMCSTASILNLCVISVDRYWAISSPFRYERKMTPKAAFILISVAWTLSVLISFIPVQLNWHKATTTSFLDLNASLQGISMDNCDSSLNRMYAISSS
LISFYIPVAIMIVTYTRIYRIAQKQIRRISALERAAVHAKNCQNTSGNRSSMDCQQPESNFKMSFKRETKVLKTLSVIMGVFVCCWLPFFILNCMVPFC
EPTQPSKGAEPFCISSTTFDVFVWFGWANSSLNPIIYAFNADFRKAFSTLLGCYRLCPVSNNAIETVSINNNGAVVFSSQQEPKGSSPKECNLVYLIPH
SIICPEEEPLKKEEEGELSKTMEKMSPALSGILDYEADVSLEKINPITQNGQHKT
>DRD1A-Barn_Owl
MTWNDTTMDGEGLLVERDSSFRILTGCFLSLLILSTLLGNTLVCAAVIRFRHLRSKVTNFFVISLAVSDLLVAVLVMPWKAVAEIAGFWPFGSFCNIWV
AFDIMCSTASILNLCVISVDRYWAISSPFRYERKMTPKAAFIMISVAWTLSVLISFIPVQLNWHKATTESFLDLNASLRGITMDNCDSSLNRMYAISSS
LISFYIPVAIMIVTYTRIYRIAQKQIRRISALERAAVHAKNCQNTSGNRSSMDCQQPESNFKMSFKRETKVLKTLSVIMGVFVCCWLPFFVLNCMIPFC
EPTQPSKGAEAFCINSTTFDVFVWFGWANSSLNPIIYAFNADFRKAFSTLLGCYRLCPMSSNAIETVSINNNGAVVFSSQHEPKGSSPKESNLVYLIPH
AIICPEEEPLKKEEEGELSKTLEKMSPALSGILDYEADVSLEKINPITQNGQHKT
>DRD1B-Rifleman
LALLILWTLFGNVLVCAAIVRYRHLRSKVTNIFIVSLAVSDLLVALLVMPWKAVAEVAGYWPFGAFCSVWVAFDIMCSTASILNLCVISVDRYWAISSP
FRYERKMTQRLALVMIGVAWALSVLISFIPVQLNWHKTMRPSYGTSGSNDTLAGPSESCDSSLNRTYAISSSLISFYIPVAIMIVTYTRIYRIAQVQIR
RISSLERAAEHAQSCRSSRTDCHHHTSLKSSIRKETKVLKTLSVIMGVFVCCWLPFFILNCMVPFCESPPSDPHAGLPCVSETTFNIFVWFGWANSSLN
PIIYAFNADFRKVFSNLLGCGQFCSSTPVETVNISNELISYNQDTLFHKEIVTAYVNMIPNVVDCEENREDPFDRMSQISPDQEVATDSVCELDCEGEI
SLGKITPFTPNGLH
>DRD1B-Peking_Duck
QVAAGSLLALLILWTLFGNVLVCAAIVRYRHLRSKVTNIFIVSLAVSDLLVALLVMPWKAVAEVAGYWPFGAFCNVWVAFDIMCSTASILNLCVISVDR
YWAISSPFRYERKMTQRLALLMIGVAWALSVLISFIPVQLNWHKAMTPSDGTSGSNDTLSGPSESCDSSLNRTYAISSSLISFYIPVAIMIVTYTRIYR
IAQVQIRRISSLERAAEHAQSCRSNHVDCHHHTSLKSSIRKETKVLKTLSVIMGVFVCCWLPFFILNCMVPFCESPPSDPHAGLPCVSETTFNIFVWFG
WANSSLNPIIYAFNADFRKVFSNLLGCSQFCSSTPVETVNISNELISYNQDTLFHKEIVTAYVNMIPNVVDCEENREDPFDRMSQISPDPEVATDSVCE
LDCEGEISLGKITPFTPNGLH
>DRD1B-Bar_Tailed_Trogon
ALLILWTLFGNVLVCAAIVRYRHLRSKVTNIFIVSLAVSDLLVALLVMPWKAVAEVAGYWPFGAFCNVWVAFDIMCSTASILNLCVISVDRYWAISSPF
RYERKMTQRLALVMISVAWALSVLISFLPVQLNWHKAMRPSDGTSGSNDTLTGPSESCDSSLNRTYAISSSLISFYIPVAIMIVTYTRIYRIAQVQIRR
ISSLERAAEHAQSCRSSHVDCHHHTSLKSSIRKETKVLKTLSVIMGVFVCCWLPFFILNCMVPFCESPPSDPHAGLPCVSETTFNVFVWFGWANSSLNP
IIYAFNADFRKVFSNLLGCSQFCSSTPVETVNISNELISYNQDTLFHKDIVTAYVNMIPNVVDCEENREDPFDRMCQFSPDHDVATDSVCELDCEGEIS
LGKITPFTPNGLH
>DRD1B-Crowned_Crane
VAAGSLLALLILWTLFGNVLVCAAIVRYRHLRSKVTNIFIVSLAVSDLLVALLVMPWKAVAEVAGYWPFGAFCNVWVAFDIMCSTASILNLCVISVDRY
WAISSPFRYERKMTQRLALVMISVAWALSVLISFIPVQLNWHKVRPSDGTSGSNDTLVGPSESCDSSLNRTYAISSSLISFYIPVAIMIVTYTRIYRIA
QVQIRRISSLERAAEHAQSCRSSHIDCHHHTSLKSSIRKETKVLKTLSVIMGVFVCCWLPFFILNCMVPFCESPPSDPHAGLPCVSETTFNIFVWFGWA
NSSLNPIIYAFNADFRKVFSNLLGCGQFCSSTPVETVNISNELISYNQDTLFHKEIVTAYVNMIPNVVDCEENREDPFDRMSQISPDHEIATDSVCELD
CEGEISLGKITPFTPNGLH
>DRD1B-Javan_Rhinoceros_Hornbill
GSLLALLIIWTLFGNVLVCAAIVRYRHLRSKVTNIFIVSLAVSDLLVALLVMPWKAVAEVAGYWPFGAFCNVWVAFDIMCSTASILNLCVISVDRYWAI
SSPFRYERKMTQRLALVMISVAWTLSVLISFIPVQLNWHKAMRPSGGTSDSNDTLTASSENCDSSLNRTYAISSSLISFYIPVAIMIVTYTRIYRIAQV
QIRRISSLERAAEHAQSCRNSHVDCHHHTSLKSSIRKETKVLKTLSVIMGVFVCCWLPFFILNCMVPFCESPPSDPHAGLPCVSETTFNVFVWFGWANS
SLNPIIYAFNADFRKVFSNLLGCSQFCSGTPVETVNISNELISYNQDTLFHKEIMTAYVNMIPNVVDYEENREDPFDRMSQISPDHEIATDSVCELDCE
GEVSLGKITPFTPNGLH
>DRD1B-Annas_Hummingbird
RVAAGSLLALLILWTLFGNVLVCAAIVRYRHLRSKVTNIFIVSLAVSDLLVALLVMPWKAVAEVAGYWPFGAFCDVWVAFDIMCSTASILNLCVISVDR
YWAISSPFRYERKMTQRLALVMISVAWALSVLISFIPVQLNWHKAMTSSDGTSGSNDTFTGPLESCDSSLNRTYAISSSLISFYIPVAIMIVTYTRIYR
IAQVQIRRISSLERAAEHAQSCRSSHLDCHHHTSLKSSIRKETKVLKTLSVIMGVFVCCWLPFFILNCMVPFCESPPSDPHAGLPCVSETTFNIFVWFG
WANSSLNPIIYAFNADFRKVFSNLLGCGHFCSSTAVETVNISNELISYNQDTLFHKEMVTAYVNMIPNVVDCEETREDPFDRISQVSPEQEVATDSACE
LDCEGEISLGKITPFTPNGLH
>DRD1B-Nightjar
LILWTLFGNVLVCAAIVRYRHLRSKVTNIFIVSLAVSDLLVALLVMPWKAVAEVAGYWPFGAFCNVWVAFDIMCSTASILNLCVISVDRYWAISSPFRY
ERKMTQRLALVMISVAWALSVLISFIPVQLNWHRAMRPSDGTSGSNDTLTGPSESCDSSLNRTYAISSSLISFYIPVAIMIVTYTRIYRIAQVQIRRIS
SLERAAEHAQSCRSSHIDCHHHTSLKSSIRKETKVLKTLSVIMGVFVCCWLPFFILNCMVPFCESPPSDPHAGLPCVSETTFNIFVWFGWANSSLNPII
YAFNADFRKVFSNLLGCGQFCSSTPVETVNISNELISYNQDTLFHKEIVTAYVNMIPNVVDCEENREDPFDRMSQISPDHEIATDSVCELDCEGEISLG
KITPFTPNGLH
>DRD1B-Red_Legged_Seriema
QVAAGSLLALLILWTLFGNVLVCAAIVRYRHLRSKVTNIFIVSLAVSDLLVALLVMPWKAVAEVAGYWPFGAFCNVWVAFDIMCSTASILNLCVISVDR
YWAISSPFRYERKMTQRLALVMISVAWALSVLISFIPVQLNWHKAMRPSDGTSGSNDTLTAPSESCDSSLNRTYAISSSLISFYIPVAIMIVTYTRIYR
IAQVQIRRISSLERAAEHAQNCRSSHVDCHHHTSLKSSIRKETKVLKTLSVIMGVFVCCWLPFFILNCMVPFCESPPSDPHAGLPCVSETTFNIFVWFG
WANSSLNPIIYAFNADFRKVFSNLLGCSQFCSSTPVETVNISNELISYNQDTLFHKEIATAYVNMIPNVVDCEENREDPFDRMSQISPDHEIATDSVCE
LDCEGEISLGKITPFTPNGLH
>DRD1B-Chimney_Swift
QVAAGSLLALLILWTLFGNVLVCAAIVRYRHLRSKVTNIFIVSLAVSDLLVAVLVMPWKAVAEVAGDWPFGAFCDIWVAFDIMCSTASILNLCVISVDR
YWAISSPFRYERKMTQRLALVMISMAWALSVLISFIPVQLNWHKGGNVVAADDIGDGNDTLTGPSESCDSSLNRTYAISSSLISFYIPVAIMIVTYTRI
YRIAQVQIRRISSLERAAEHAQSCRSSRLDCHHHTSLRSSIRKETKVLKTLSVIMGVFVCCWLPFFILNCMVPFCESPPSDPHAGLPCVSETTFNVFVW
FGWANSSLNPIIYAFNADFRKVFSNLLGCGQFCSSTAVETVNISNELISYNQDTLFHKEIVTAYVNMIPNVVDCEENRGDPFDRMSQISPDHEIVTDSV
CELDCEGEISLGKITPFTTNGLH
>DRD1B-Killdeer
QVAAGSLLALLILWTLFGNVLVCAAIVRYRHLRSKVTNIFIVSLAVSDLLVALLVMPWKAVAEVAGYWPFGAFCNVWVAFDIMCSTASILNLCVISVDR
YWAISSPFRYERKMTQRLALVMIGVAWALSVLISFIPVQLNWHKAAMRPSDGTSDGNDTLTGPSESCDSSLNRTYAISSSLISFYIPVAIMIVTYTRIY
RIAQVQIRRISSLERAAEHAQSCRSSHVDCHHHTSLKSSIRKETKVLKTLSVIMGVFVCCWLPFFILNCMVPFCESPPSDPHAGLPCVSETTFNIFVWF
GWANSSLNPIIYAFNADFRKVFSNLLGCGQFCSSTPVETVNISNELISYNQDTLFHKEIVTAYVNMIPNMVDCEENREDPFDRMSQISPDHEIATDSVC
ELDCEGEISLGKITPFTPNGLH
>DRD1B-Macqueen_Bustard
LLALLILWTLFGNVLVCAAIVRYRHLRSKVTNIFIVSLAVSDLLVALLVMPWKAVAEVAGDWPFGAFCNIWVAFDIMCSTASILNLCVISVDRYWAISS
PFRYERKMTQRLALVMIGVAWALSVLISFIPVQLNWHKAMRPSDGTSGSNDTLTGSSESCDSSLNRTYAISSSLISFYIPVAIMIVTYTRIYRIAQVQI
RRISSLERAAEHAQSCRSSHVDCNHHTSLKSSIRKETKVLKTLSVIMGVFVCCWLPFFILNCMVPFCESPPSDPHAGLPCVSETTFNIFVWFGWANSSL
NPIIYAFNADFRKVFSNLLGCGQFCSSTPVETVNISNELISYNQDTLFHKEIVTAYVNMIPNVIDCEENREDPFDRMSQLSPDHEVATDSVYELDCEGE
ISLGKITPFTPNGLH
>DRD1B-Speckled_Mousebird
AIVRYRHLRSKVTNIFIVSLAVSDLLVALLVMPWKAVAEVAGYWPFGAFCNVWVAFDIMCSTASILNLCVISVDRYWAISSPFRYERKMTQRLALVMIS
VAWALSVLISFIPVQLNWHKAMSPSDQTSDSNETLAGSSESCDSSLNRTYAISSSLISFYIPVAIMIVTYTRIYRIAQVQIRRISSLERAAEHAQSCRS
SHVDCHHHTSLKSSIRKETKVLKTLSVIMGVFVCCWLPFFILNCMVPFCESPPSDPHAGLPCVSETTFNIFVWFGWANSSLNPIIYAFNADFRKVFSSL
LGCGQFCSSTAVETVNISNELISYNQDTLFHKEIVTAYVNMIPNVVEGEENREDLFDRMSQISPDHEIATDSVCELDCEREISLGKIIPFTPNGLH
>DRD1B-Domestic_Pigeon
XSLLALLILWTLFGNVLVCAAIVRYRHLRSKVTNIFIVSLAVSDLLVALLVMPWKAVAEVAGYWPFGAFCNVWVAFDIMCSTASILNLCVISVDRYWAI
SSPFRYERKMTQRLALVMISVAWALSVLISFIPVQLNWHKTMRHSGGTSGSNDTLTGPSESCDSSLNRTYAISSSLISFYIPVAIMIVTYTRIYRIAQV
QIRRISSLERAAEHAQSCRSSHVDCHHHTSLKSSIRKETKVLKTLSVIMGVFVCCWLPFFILNCMVPFCESPPSDPHAGLPCVSETTFNIFVWFGWANS
SLNPIIYAFNADFRKVFSNLLGCGHFCSSTPVETVNISNELISYNQDTLFHKEIVTAYVNMIPNVVDCEENREDPFDRMSQISPDHEIATDSVCELDCE
GEISLGKITPFTPNGLH
>DRD1B-American_Crow
LLALLILWTLFGNVLVCAAIVRYRHLRSKVTNIFIVSLAVSDLLVALLVMPWKAVAEVAGYWPFGAFCNVWVAFDIMCSTASILNLCVISVDRYWAISS
PFRYERKMTQRLALVMISVAWALSVLISFIPVQLNWHKAAVRPSDGTSGSNDTLTGPSESCDSSLNRTYAISSSLISFYIPVAIMIVTYTRIYRIAQVQ
IRRISSLERAAEHAQSCRSSHIDCHHHTSLKSSIRKETKVLKTLSVIMGVFVCCWLPFFILNCMVPFCESPPSDPHAGLPCVSETTFNIFVWFGWANSS
LNPIIYAFNADFRKVFSNLLGCGHFCSGTPVETVNISNELISYNQDTLYHKEIVTAYVNMIPNVVDCEENRKDPFDRMSQISPDHEVATDSACELDCEG
EISLGKITPFTPNGLH
>DRD1B-Sunbittern
RYRHLRSKVTNIFIVSLAVSDLLVALLVMPWKAVAEVAGYWPFGAFCNVWVAFDIMCSTASILNLCVISVDRYWAISSPFRYERKMTQRLALVMIGVAW
ALSVLISFIPVQLNWHKAMKPSDGTSGSNDTLAGTSESCDSSLNRTYAISSSLISFYIPVAIMIVTYTRIYRIAQVQIRRISSLERAAEHAQSCRSSHL
DCHHHTSLKSSIRKETKVLKTLSVIMGVFVCCWLPFFILNCMVPFCESPPSDPHAGLPCVSETTFNIFVWFGWANSSLNPIIYAFNADFRKVFSNLLGC
GQFCSSTPVETVNISNELISYNQDTLFHKEIVTAYVNMIPNVVDCEGNREDPFDRMSQISPDHEVATDSVCELDCEGEISLGKITPFTPNGLH
>DRD1B-Peregrine_Falcon
QVAAGSLLALLILWTLFGNVLVCAAIVRYRHLRSKVTNIFIVSLAVSDLLVALLVMPWKAVAEVAGYWPFGAFCNVWVAFDIMCSTASILNLCVISVDR
YWAISSPFRYERKMTQRLALVMIGVAWTLSVLISFIPVQLNWHRAMRPSEGTSGSNETLAGHSESCDSSLNRTYAISSSLISFYIPVAIMIVTYTRIYR
IAQVQIRRISSLERAAEHAQSCRSNHVDCHHHKSLKSSIRKETKVLKTLSVIMGVFVCCWLPFFILNCMVPFCESPPSDPHAGLPCVSETTFNIFVWFG
WANSSLNPIIYAFNADFRKVFSNLLGCGQFCSSTPVETVNISNELISYNQHTLFHKEIVTAYVNMIPNVVDCEENREDPFDRMSQISPDHEIATDSICE
LDCEGEVSLGKITPFTPNGLH
>DRD1B-Northern_Fulmar
IVRYRHLRSKVTNIFIVSLAVSDLLVALLVMPWKAVAEVAGYWPFGAFCNIWVAFDIMCSTASILNLCVISVDRYWAISSPFRYERKMTQRLALVMISV
AWALSVLISFIPVQLNWHKAMRPSGGTSGSNDTLTGPSESCDSSLNRTYAISSSLISFYIPVAIMIVTYTRIYRIAQVQIRRISSLERAAEHAQSCRSS
HVDCHHHTSLKSSIRKETKVLKTLSVIMGVFVCCWLPFFILNCMVPFCESPPSDPNAGLPCVSETTFNIFVWFGWANSSLNPIIYAFNADFRKVFSNLL
GCGQFCSSTPVETVNISNELISYNQDTLFHKEIVTAYVNMIPNVVDCEENHEDPFDRMSQLSPDHEAATDSVCELDCEGEISLGKITPFTPNGLH
>DRD1B-Chicken
GQAGAPGAAQVAAGSLLALLILWTLFGNVLVCAAIVRYRHLRSKVTNIFIVSLAVSDLLVAVLVMPWKAVAEVAGYWPFGAFCNVWVAFDIMCSTASIL
NLCVISVDRYWAISSPFRYERKMTQRLALVMIGVAWALSVLISFIPVQLNWHREDMSTTWVALAAMTPSEGTSGSNNTVPGPSESCDSSLNRTYAISSS
LISFYIPVAIMIVTYTRIYRIAQVQIRRISSLERAAEHAQSCRSNHVDCHHHTSLKSSIRKETKVLKTLSIIMGVFVCCWLPFFILNCMVPFCESPPSD
PRAGLPCVSETTFNIFVWFGWANSSLNPIIYAFNADFRKVFSNLLGCGQFCSSTPVETVNISNELISYNQDTLFHKEIVTAYVNMIPNVVDCEENREDP
FDRMSQISPDPEVATDSVCELDCEGEISLGKITPFTPNGLH
>DRD1B-Red_Throated_Loon
YWPFGAFCNVWVAFDIMCSTASILNLCVISVDRYWAISSPFRYERKMTQRLALVMISVAWALSVLISFIPVQLNWHKGGDVVAAAMKPSDGTSGSNDTL
TGPSESCDSSLNRTYAISSSLISFYIPVAIMIVTYTRIYRIAQVQIRRISSLERAAEHAQSCRSSHVNCHHHTSLKSSIRKETKVLKTLSVIMGVFVCC
WLPFFILNCMVPFCESPPSDPHAGLPCVSETTFNIFVWFGWANSSLNPIIYAFNADFRKVFSNLLGCGQFCSSTPVETVNISNELISYNQDTLFHKEIV
TAYVNMIPNVVDCEENREDPFDRMSPLSPDHEIATDSVCELDCEGEISLGKITPFTPNGLH
>DRD1B-Medium_Ground_Finch
QVAAGSLLALLILWTLFGNVLVCAAIVRYRHLRSKVTNIFIVSLAVSDLLVALLVMPWKAVAEVAGYWPFGAFCNVWVAFDIMCSTASILNLCVISVDR
YWAISSPFRYERKMTQRLALVMISVAWALSVLISFIPVQLNWHKVRPSDGTSGSNDTLTGPSESCDSSLNRTYAISSSLISFYIPVAIMIVTYTRIYRI
AQVQIRRISSLERAAEHAQSCRSSHIDCHHHTSLKSSIRKETKVLKTLSVIMGVFVCCWLPFFILNCMVPFCESPPSDPHAGLPCVSETTFNIFVWFGW
ANSSLNPIIYAFNADFRKVFSNLLGCGQFCSGTAVETVNISNELISYNQDTLYHKEIVTAYVNMIPNVVDCEENRGDPFDRMSQISPDHEVATDSACEL
DCEGEISLGKITPFTPNGLH
>DRD1B-Cuckoo_Roller
GSLLALLILWTLFGNVLVCAAIVRYRHLRSKVTNIFIVSLAVSDLLVALLVMPWKAVAEVAGYWPFGAFCNVWVAFDIMCSTASILNLCVISVDRYWAI
SSPFRYERKMTQRLALVMISVAWALSVLISFIPVQLNWHKAMRPSDGTSGNDTLTGPSESCDSSLNRTYAISSSLISFYIPVAIMIVTYTRIYRIAQVQ
IRRISSLERAAEHAQSCRSSHVDCHHHTSLKSSIRKETKVLKTLSVIMGVFVCCWLPFFILNCMVPFCESPPSDPHAGLPCVSETTFNIFVWFGWANSS
LNPIIYAFNADFRKVFSNLLGCGQFCSSTPVETVNISNELISYNQDTLFHKEIVTAYVNMIPNVVDCEENREDPFDRMSQISPDHEIATDSVCELDCEG
EISLGKITPFTPNGLH
>DRD1B-Golden_Collared_Manakin
LFGNVLVCAAIVRYRHLRSKVTNIFIVSLAVSDLLVALLVMPWKAVAEVAGYWPFGAFCNVWVAFDIMCSTASILNLCVISVDRYWAISSPFRYERKMT
QRLALVMISVAWALSVLISFIPVQLNWHKTMRPSDGTSDSNDTLTGPSESCDSSLNRTYAISSSLISFYIPVAIMIVTYTRIYRIAQVQIRRISSLERA
AEHAQSCRSSHIDCHHHTSLKSSIRKETKVLKTLSVIMGVFVCCWLPFFILNCMVPFCERPPSDPHAGLPCVSETTFNIFVWFGWANSSLNPIIYAFNA
DFRKVFSNLLGCGQFCSSTPVETVNISNELISYNQDTLFHKEIVTAYVNMIPNVVDCEENREDPFDRMSQISPDHEVATDSVCDLDCEGEISLGKITPF
TPNGLH
>DRD1B-Turkey
XSLAVSDLLVALLVMPWKAVAEVAGYWPFGAFCNIWVAFDIMCSTASILNLCVISVDRYWAISSPFRYERKMTQRLALVMIGVAWALSVLISFIPVQLN
WHRTMTPSDSTYGSNNTVPGSSESCDSSLNRTYAISSSLISFYIPVAIMIVTYTRIYRIAQVQIRRISSLERAAEHAQSCRSNHVDCHHHTSLKSSIRK
ETKVLKTLSIIMGVFVCCWLPFFILNCMVPFCESPPSDPRAGLPCVSETTFNIFVWFGWANSSLNPIIYAFNADFRKVFSNLLGCGQFCSSTPVETVNI
SNELISYNQDTVFHKEIVTAYVNMIPNVVDCEENREDPFDRMSQICPDPEVATDSVCELDCEGEISLGKITPFTPNGLH
>DRD1B-Budgerigar
XNVLVCAAIVRYRHLRSKVTNIFIVSLAVSDLLVAVLVMPWKAVAEVAGYWPFGAFCNIWVAFDIMCSTASILNLCVISLDRYWAISSPFRYERKMTQR
LALVMISVAWALSVLISFIPVQLNWHKAMRPSDGTSGGNDTLTGPTESCDSSLNRTYAISSSLISFYIPVAIMIVTYTRIYRIAQVQIRRISSLERAVE
HAQSCRSSHLDCHHHTSLKSSIRKETKVLKTLSVIMGVFVCCWLPFFILNCMVPFCESPPSDPHAGLPCVSETTFNIFVWFGWANSSLNPIIYAFNADF
RKVFSNLLGCGQFCSGTPVETVNISNELMSYNQDTLFHKEIVTAYVNMIPNVVDCEENREDPFDRMSQISPDHEAATDSACELDCEREISLGKITPFTS
NGLH
>DRD1B-Northern_Carmine_BeeEater
KVTNIFIVSLAVSDLLVALLVMPWKAVAEVAGYWPFGAFCNVWVAFDIMCSTASILNLCVISVDRYWAISSPFRYERKMTQRLALVMISVAWALSVLIS
FIPVQLNWHKGRDFVAAGDSGDGFGTKSCDSSLNRTYAISSSLISFYIPVAIMIVTYTRIYRIAQVQIRRISSLERAAEHAQSCRSSHVDCHHHTSLKS
SIRKETKVLKTLSVIMGVFVCCWLPFFILNCMVPFCESPPGDPHAGLPCVSETTFNVFVWFGWANSSLNPIIYAFNADFRKVFSNLLGCGQFCSSTPVE
TVNISNELISYNQDTLFHKEIVTAYVNMIPNVVDCEANREDPFDRMSQISPDHEIATDSICELDCEGEISLGKIIPFTPNGLH
>DRD1B-Brown_Mesite
GSLLALLILWTLFGNVLVCAAIVRYRHLRSKVTNIFIVSLAVSDLLVALLVMPWKAVAEVAGYWPFGAFCNVWVAFDIMCSTASILNLCVISVDRYWAI
SSPFRYERKMTQRLALVMISVAWALSVLISFIPVQLNWHKAMRPSDGTSGRNDTLTGPSENCDSSLNRTYAISSSLISFYIPVAIMIVTYTRIYRIAQV
QIRRISSLERAAEHAQSCRSSHLDCHHHTSLKSSIRKETKVLKTLSIIMGVFVCCWLPFFILNCMVPFCESPPSDPHAGLPCVSETTFNIFVWFGWANS
SLNPIIYAFNADFRKVFSNLLGCGQFCSSTPVETVNISNELISYNQDTLFHKEMVTAYVNMIPNVVDCEENREDPFDRMSQLSPDHEIATDSVCELDCE
GEISLGKITPFTPNGLH
>DRD1B-Kea
GSLLALLILWTLFGNVLVCAAIVRYRHLRSKVTNIFIVSLAVSDLLVAVLVMPWKAVAEVAGYWPFGAFCNVWVAFDIMCSTASILNLCVISVDRYWAI
SSPFRYERKMTQRLALVMISVAWALSVLISFIPVQLNWHKAMRPSDGTSGSNDTLTGPSESCDSSLNRTYAISSSLISFYIPVAIMIVTYTRIYRIAQV
QIRRISSLERAVEHAQSCRSSHVDCHHHTSLKSSIRKETKVLKTLSVIMGVFVCCWLPFFILNCMVPFCESPPSDPHAGLPCVSETTFNIFVWFGWANS
SLNPIIYAFNADFRKVFSNLLGCGQFCSGTPVETVNISNELMSYNQDTLFHKEMVTAYVNMIPNVVDCEEKREDPFDRISQISPDHEIATDSAYELDCE
GEISLGKITPFTSNGLH
>DRD1B-Crested_Ibis
TLFGNVLVCAAIVRYRHLRSKVTNIFIVSLAISDLLVALLVMPWKAVAEVAGYWPFGAFCNVWVAFDIMCSTASILNLCVISVDRYWAISSPFRYERKM
TQRLALVMISVAWALSVLISFIPVQLNWHKAMGPSGGTSGSNDTLTGPSESCDSSLNRTYAISSSLISFYIPVAIMIVTYTRIYRIAQVQIRRISSLER
AAEHAQSCRSSHVDCHHHTSLKSSIRKETKVLKTLSVIMGVFVCCWLPFFILNCMVPFCESPPSDPHAGLPCVSETTFNIFVWFGWANSSLNPIIYAFN
ADFRKVFSNLLGCGQFCSSTPVETVNISNELISYNQDTLFHKEIVTAYVNMIPNVVDCEENREDPFDRMSQLSPDHEIATDSVCELDCEGEISLGKITP
FTPNGLH
>DRD1B-Hoatzin
XLFGNVLVCAAIVRYRHLRSKVTNIFIVSLAVSDLLVALLVMPWKAVAEVAGYWPFGAFCNVWVAFDIMCSTASILNLCVISVDRYWAISSPFRYERKM
TQRLAMVMISVAWALSVLISFIPVQLNWHKAMRPSDGTSGSNDTLTGPSESCDSSLNRTYAISSSLISFYIPVAIMIVTYTRIYRIAQVQIRRISSLER
AAEHAQSCRSSHIDCHHHTSLKSSIRKETKVLKTLSVIMGVFVCCWLPFFILNCMVPFCESPPSDPHAGLPCVSETTFNIFVWFGWANSSLNPIIYAFN
ADFRKVFSNLLGCGQFCSSTPVETVNISNELISYNQDTLFHKEIVTAYVNMIPNVIDCEENREDPFDRMTQPSPEHEIATDSVCELDCEGEVSLGKITP
FTPNGLH
>DRD1B-Dalmatian_Pelican
WKAVAEVAGYWPFGAFCNIWVAFDIMCSTASILNLCVISVDRYWAISSPFRYERKMTAQLALVMIGAAWALSVLISFIPVQLNWHKAMGPSDGTSGSND
TLTRPSESCDSSLNRTYAISSSLISFYIPVAIMIVTYTRIYRIAQVQIRRISSLERAAEHAQSCRSSHVDCHHHTSLKSSIRKETKVLKTLSVIMGVFV
CCWLPFFILNCMVPFCESPPSDPHAGLPCVSETTFNVFVWFGWANSSLNPIIYAFNADFRKVFSNLLGCGQFCSSTPVETVNISNELISYNQDTLFHKE
IVTAYVNMIPNVVDSEENREDPFDRMSQLSPDHEIATDSVCELDCEGEVSLGKITPFTPNG
>DRD1B-White_Tailed_Tropicbird
LRSKVTNIFIVSLAVSDLLVALLVMPWKAVAEVAGYWPFGAFCNVWVAFDIMCSTASILNLCVISVDRYWAISSPFRYERKMTQRLALVMISVAWALSV
LISFIPVQLNWHKVRPSDGTSGSNDTFTGPSESCDSSLNRTYAISSSLISFYIPVAIMIVTYTRIYRIAQVQIRRISSLERAAEHAQSCRSSHVDCHHH
TSLKSSIRKETKVLKTLSIIMGVFVCCWLPFFILNCMVPFCESPPSDPHAGLPCVSETTFNIFVWFGWANSSLNPIIYAFNADFRKVFSNLLGCGQFCS
STPVETVNISNELISYNQDTLFHKEIVTAYVNMIPNVVDCEENREDPFDRMSQISPDHEIATDSVCELDCEGEISLGKITPFTPNGLH
>DRD1B-Great_Black_Cormorant
LLALLILWTLFGNVLVCAAIVRYRHLRSKVTNIFIVSLAXMPWKAVAEVAGYWPFGAFCNIWVAFDIMCSTASILNLCVISVDRYWAISSPFRYERKMT
QRGVAWALSVLISFIPVQLNWHKGAVTTWAEDMSSPYFSSDGTSGSNDSLTGPSESCDSSLNRTYAISSSLISFYIPVAIMIVTYTRIYRIAQVQIRRI
SSLERAAEHAQSCRSSHVDCHHHTSLKSSIRKETKVLKTLSVIMGVFVCCWLPFFILNCMVPFCESPPSDPHAGLPCVSETTFNIFVWFGWANSSLNPI
IYAFNADFRKVFSNLLGCGQFCSSTPVETVNISNELISYNQDTLFHKEIATAYVNMIPNVVDCEGNREDPFDRMSQLSPDHEIGTDSVCELDCEGEISL
GKITPFTPNGLH
>DRD1B-Caribbean_Flamingo
QVAAGSLLALLILWTLFGNVLVCAAIVRYRHLRSKVTNIFIVSLAVSDLLVALLVMPWKAVAEVAGYWPFGAFCNVWVAFDIMCSTASILNLCVISVDR
YWAISSPFRYERKMTQRLALVMISVAWALSVLISFIPVQLNWHKDRDVDAADIGDGFSTGWAAAESCDSSLSRTYAISSSLISFYIPVAIMIVTYTRIY
RIAQVQIRRISSLERAAEHAQSCRSSHVECQHHTSLKSSIRKETKVLKTLSVIMGVFVCCWLPFFILNCMVPFCKSRPSDPHAGLPCVSETTFNIFVWF
GWANSSLNPIIYAFNADFRKVFFNLLGCGQFCSSTPVETVNISNELISYNQDTLFHKEIVTAYVNMIPNVVDCEENREDPFDRMSQISPDHEVATDSVC
ELDCEGEISLGKITPFTPNGLH
>DRD1B-Downy_Woodpecker
QVAAGSLLALLILWTLFGNVLVCAAIVRYRHLRSKVTNIFIVSLAVSDLLVALLVMPWKAVAEVAGYWPFGAFCNVWVAFDIMCSTASILNLCVISVDR
YWAISSPFRYERKMTQRLALVMISVAWALSVLISFIPVQLNWHKTMRPSDGTSDSNDTRTGPSESCDSSLNRTYAISSSLISFYIPVAIMIVTYTRIYR
IAQVQIRRISSLERAAEHAQSCRSSHVDCHHHTSLKSSIRKETKVLKTLSVIMGVFVCCWLPFFILNCMVPFCESPPSDPHAGLPCVSETIFNVFVWFG
WANSSLNPIIYAFNADFRKVFSNLLGCGQFCSSTPVETVNISNELISYNQDTLFHKEIVTAYVNMIPNVVDCEENREDTFDRMSQISPDQEIATDSVCE
LDCEGEISLGKITPFTPNGLH
>DRD1B-Great_Crested_Ibis
LILWTLFGNVLVCAAIVRYRHLRSKVTNIFIVSLAVSDLLVALLVMPWKAVAEVAGYWPFGAFCNVWVAFDIMCSTASILNLCVISVDRYWAISSPFRY
ERKMTQRLALVMISVAWALSVLISFIPVQLNWHKAAMRPSDGTSGSNDTLTGPSESCDSSLNRTYAISSSLISFYIPVAIMIVTYTRIYRIAQVQIRRI
SSLERAAEHAQSCRSSRVECHHHTSLKSSIRKETKVLKTLSVIMGVFVCCWLPFFILNCMVPFCESPPSDPDAGLPCVSETTFNIFVWFGWANSSLNPI
IYAFNADFRKVFSNLLGCGQFCSNTPVETVNISNELISYNQDTLFHKEIVTAYVNMIPNVVDCEENREDPFDRMSQVSPDHEIATDSVCELDCEGEISL
GKITPFTPNGLH
>DRD1B-Yellow_Throated_Sandgrouse
AAIVRYRHLRSKVTNIFIVSLAVSDLLVALLVMPWKAVAEVAGYWPFGAFCNIWVAFDIMCSTASILNLCVISVDRYWAISSPFRYERKMTQRLALVMI
SVAWALSVLISFIPVQLNWHKAMRPSDGTSGSNDTLTRPSESCDSSLNRTYAISSSLISFYIPVAIMIVTYTRIYRIAQVQIRRISSLERAAEHAQSCR
SSHVDCHHHTSLKSSIRKETKVLKTLSVIMGVFVCCWLPFFILNCMVPFCESPPSDPHAGLPCVSETTFNIFVWFGWANSSLNPIIYAFNADFRKVFSN
LLGCGQFCSSTPVETVNISNELISYNQDTLFHKEIVTAYVNMIPNVVDCEGNREDPFDRMSQLSPDHEIATDSVCELDCEGEISLGKITPFTPNGLH
>DRD1B-Adelie_Penguin
TLFGNVLVCVAIVRYRHLRSKVTNIFIVSLAVSDLLVAVLVMPWKAVAEVAGYWPFGAFCNIWVAFDIMCSTASILNLCVISVDRYWAISSPFRYERKM
TQRLALVMISVAWALSVLISFIPVQLNWHKAMRPSDGTSGSNDTLTGPSESCDSSLNRTYAISSSLISFYIPVAIMIVTYTRIYRIAQVQIRRISSLER
AAEHAQSCRSSHVDCHRHTSLKSSIRKETKVLKTLSIIMGVFVCCWLPFFILNCMVPFCESPPSDPHAGLPCVSETTFNIFVWFGWANSSLNPIIYAFN
ADFRKVFSNLLGCGQLCSSTPVETVNISNELISYNQDTLFHKEIVTAYVNMIPNVVDCEENREDPFDRMSQLSPDHEVATDSVCELDCEGEISLGKITP
FTPNGLH
>DRD1B-Ostrich
TLFGNVLVCAAIVRYRHLRTKVTNIFIVSLAVSDLLVALLVMPWKAVAEVAGYWPFGAFCNVWVAFDIMCSTASILNLCVISVDRYWAISSPFRYERKM
TQRLALVMISVAWALSVLISFIPVQLNWHKVAMRPSDGTSGSNDTLTGPSESCDSSLNRTYAISSSLISFYIPVAIMIVTYTRIYRIAQVQIRRISSLE
RAAEHAQSCRSNPIDCHHHTSLKSSIRKETKVLKTLSVIMGVFVCCWLPFFILNCMVPFCESPPSDPHAGLPCVSETTFNIFVWFGWANSSLNPIIYAF
NADFRKVFSNLLGCSQFCSSTPVETVNISNELISYNQDTLFHKEIVTAYVNMIPNVVDCEENREDPFDRVSQICPDHEIATDSVCELDCEGEISLGKIT
PFTSNGLH
>DRD1B-Zebra_Finch
GAAGAPGAAQVAAGSLLALLILWTLFGNVLVCAAIVRYRHLRSKVTNIFIVSLAVSDLLVALLVMPWKAVAEVAGYWPFGAFCNVWVAFDIMCSTASIL
NLCVISVDRYWAISSPFRYERKMTQRLALVMISVAWALSVLISFIPVQLNWHKEDMSTTWVALAAVRPSDGTSGSNDTLSGPSESCDSSLNRTYAISSS
LISFYIPVAIMIVTYTRIYRIAQVQIRRISSLERAAEHAQSCRSSHIDCHHHTSLKSSIRKETKVLKTLSVIMGVFVCCWLPFFILNCMVPFCESPPSD
PHAGLPCVSETTFNIFVWFGWANSSLNPIIYAFNADFRKVFSNLLGCGHFCSGTAVETVNISNELISYNQDTLYHKEIVTAYVNMIPNVVDCEENREDP
FDRMSQISPDHEVATDSACELDCEGEISLGKITPFTPNGLH
>DRD1B-Angola_Turaco
LFGNVLVCAAIVRYRHLRSKVTNIFIVSLAISDLLVALLVMPWKAVAEVAGYWPFGAFCNVWVAFDIMCSTASILNLCVISVDRYWAISSPFRYERKMT
QRLALVMISVAWALSVLISFIPVQLNWHKAMRPSDGTSGSNDTLTGPSESCDSSLNRTYAISSSLISFYIPVAIMIVTYTRIYRIAQVQIRRISSLERA
AEHAQSCRNSRIDCHHHTSLKSSIRKETKVLKTLSVIMGVFVCCWLPFFILNCMVPFCESPPGDPRAGLPCVSETTFNIFVWFGWANSSLNPIIYAFNA
DFRKVFSNLLGCSQFCSSTPVETVNISNELISYNQDTLFHKEIVTAYVNMIPNVVDCEENREDPFDRMSQISPDREIATNSVCELDCEGEISLGKITPF
TPNG
>DRD1B-White_Throated_Tinamou
XLFGNVLVCAAIVRYRHLRSKVTNIFIVSLAISDLLVALLVMPWKAVAEVAGYWPFGAFCSVWVAFDIMCSTASILNLCVISVDRYWAISSPFRYERKM
TQRLALVMIGVAWALSVLISFIPVQLNWHKGGDVAAAGDVGAESCDSSLNRTYAISSSLISFYIPVAIMIVTYTRIYRIAQVQIRRISSLERAAEHAQS
CRSNHIDCHHHTSLKSSIRKETKVLKTLSIIMGVFVCCWLPFFILNCMVPFCESPRSDPHAGLPCVSETTFNVFVWFGWANSSLNPIIYAFNADFRKVF
SNLLGCSQFCSNTPVETVNISNELISYNQDTLFHKEIVTAYVNIIPNVVDCEENREDLFDRMSQISPGREIGTDSVCELDCEGEISLGKITPFTSNGLH
>DRD1B-Barn_Owl
EVAGYWPFGAFCNVWVAFDIMCSTASILNLCVISVDRYWAISSPFRYERKMTQRLALVMIGAVTTWAEDMSTTWVALAAMRPSGGTSGSNDTLAGPSES
CDSSLNRTYAISSSLISFYIPVAIMIVTYTRIYRIAQVQIRRISSLERAAEHAQSCRSSHVDCHHHTSLKSSIRKETKVLKTLSVIMGVFVCCWLPFFI
LNCMVPFCESPPSDPHAGLPCVSETTFNIFVWFGWANSSLNPIIYAFNADFRKVFSNLLGCGQFCSSTPVETVNISNELISYNQDTLFHKEIVTAYVNM
IPNVVDCEENREDPFDRMSQISPDHEIATDSVCELDCEGEISLGKITPFTPNGLH
>DRD1C-Rifleman
GDVPRVLRAVTGCLLGALVLSTLVGNALVCLAVLRFRHLRTKVTNWFVLSLGVSDLCVALLVMPWKAVTEVAGGSWLFGSRFCDTWGAFDIMCSTASIL
HLCIISLDRYWAIASPFRYERRMTRRLACAMIAVAWALSILISFIPVQLHWHKAKDRRYPGSWLPETPRCDVRLNRTYAITSSLISFYIPVAIMIITYT
RIYRIAQAQIRRISTLERAGGQWPAHGKEPTSSLRSSLHKETKVLQTLSIIMGVFVCCWLPFFLLNCLLPFCQPKLEKDHEGQSPCIGQTTFNVFVWFG
WANSSVNPVIYAFNADFRRAFSNLLGCRSFCCGTPKSTVERVNFSNELVSYHHDTTCQKEGTASLSVPPTAITAWVQPVPHAISLQGEDSSEEMSVEKR
LVASQTQAAPGSSPKSCQVPTIL
>DRD1C-Peking_Duck
FCDTWVAFDIMCSTASILHLCIISLDRYWAIASPFRYERRMTQRLACAMIAAAWALSVLISFVPVQLHWHKAKDRRQPGSQPPGTPRCEVSLNRTYAIT
SSLVSFYIPVAIMIITYTRIYRIAQAQIRRISTLERAGGQWPAHGKEPTSALRSSLRKETKVLQTLSIIMGVFVCCWLPFFLLNCLLPFCQPESDREGQ
SACVGQTTFNIFVWFGWANSSVNPVIYAFNADFRRAFSNLLGCRCFCCDTRKSTVERVNFSNELVSYHQDTTCQKEGAASSSVPPAAVTAWVQPVPHAV
SLQGEDSSEELPAEKRPGTPQTKAAPGSSPKCHHVPTILRLDCGAELSL
>DRD1C-Bar_Tailed_Trogon
LQFRHLRAKVTNWFVLLLAVSDLCVALLVMPWKAVTEVAAGSWLFGSRFCDT*VAFDIMCSTASILHLCIISLDWYGAITSPFRYERRMTQRLACTMIA
MAWALSILISFVPVQLHWHKGKDRRYPGSWLPGTLRCDVSLNRTYAITSSFISFYIPMAIVIITYTRIYRIAQAQIPRISTLERAGGQWPAHSKEPTSS
L*SSLFKETEVLQTLSIIMGVFVCCWLPFFLLSCLLPFCQPELGRDHEGQSPCIDQATFNVFVWFG*ASSSVNPVIYAFNADFRRAFSNLLGCWSFCCR
TPRSTMERVNSSNELVTCQKEGAALSSVLTAAVTAWVQPIPHAISIQGVDSSEEMSMEKRPVTFQTQAVPDTSPQSHQGPAILQLDCEAELSL
>DRD1C-Crowned_Crane
LRALTGCLLGALVLSTLVGNALVCLAVLRFRHLRAKVTNWFVLSLAVSDLCVALLVMPWKAVTEVAGGSWLFGSRFCDTWVAFDIMCSTASILHLCIIS
LDRYWAIASPFRYERRMTQRLACAMIAMAWALSILISFIPVQLHWHKAKDMRYPGSLLPGTPRCDVSLNRTYAITSSLISFYIPVAIMIITYTRIYRIA
QAQIRRISTLERAGGQWPAHGKEPTSSLRSSLRKETKVLQTLSIIMGVFVCCWLPFFLLNCLLPFCQPKLESDHEGQSPCVGQTTFNVFVWFGWANSSV
NPVIYAFNADFRRAFSNLLGCRSFCCGTPRSTVERVNFSNELVSYHHDTTCQKEGAASSSVPVPVVTAWVQAVPHAVTLQGEDSSEEMSMEKRPVTSQT
QAAPGSSPKSQVPAILQFDCKAELSL
>DRD1C-Javan_Rhinoceros_Hornbill
NWFVLSLAVSDLCVALLVMPWKAVTEVAGGLWLFGSRFCDTWVAFDIMCSTASILHLCIISLDRYWAIASPFRYERRMTQRLACTMIAMAWALSVLISF
VPVQLHWHKTKDRRHPDSWLPGMPRCDVSLNRTYAITSSLISFYIPVAIMIITYTRIYRIAQAQIRRISTLERAGGQWPAHGKEPTSSLRSSLRKETKV
LQTLSIIMGVFVCCWLPFFLLNCLLPFCQPEREREHEEQSPCIGQTTFNVFVWFGWANSSVNPVIYAFNTEFRRAFSNLLGCQCFCCVTPRSPVERVNF
SNELVSYHYDTTCQKEGAASSPVPPTAVTAWVQHVPHAIGLHREDSSEEMSMEERPVTSQTQAGPSSSPKRHQVPAILQLDCKAELSL
>DRD1C-Nightjar
CLLGGLVLSTLVGNALVCLAVLRFRHLRAKVTNWFVLSLAVSDLCVALLVMPWKAITEVDIMCSTASILHLCIISLDRYWAIASPFRYERRMTQRLACA
MIAMAWVLSILISFVPVQLRWHEAKDMRYAGSWLPGTPRCDVSLNRTYAITSSLISFYIPVAIMIITYTRIYRIAQAQIRRISTLERAGGQWPAHGKEP
TSSLQSSLRKETKVLQTLSIIMGVFVCCWLPFFLLNCLLPFCQPKLESDHEGKSPCVGQTTFNIFVWFGWANSSVNPVIYAFNAEFRRAFSNLLGCRCL
CCGTPRSAVERVNFSNELVSYHHDTTCQKEGAASSSVPAPAITAWVQPVPHAVSHQGEDSSEEMPTEKRPVTSQTQAAPGNSPKSHQLPTILQFDCKAE
LSL
>DRD1C-Red_Legged_Seriema
LFGSRFCDTWVAFDIMCSTASILHLCIISLDRYWAIASPFRYERRMTQRLACAMIAMAWALSILISFVPVQLHWHKAKDRRYPGSWLPGTPRCDVSLNR
TYAITSSLISFYIPVAIMIITYTRIYRIAQAQIRRISTLERAGGQWPAHGKEPTSSLRSSLHKETKVLQTLSIIMGVFVCCWLPFFLLNCLLPFCQPEL
ERDHEGQSPCVGQTTFNIFVWFGWANSSVNPVIYAFNADFRRAFSNLLGCRCFCCGTPRSTVERVNFSNELVSYHHDTTCQKEGAASLSVPPAAVTAWV
QPVPHAISLQGEDSSEEMSMEKKPVTSQTQAAPGSSPKSHQVPAILQLDCEAELSL
>DRD1C-Chimney_Swift
RALTGCLLGALVLSTLVGNALVCLAVLRFRHLRAKVTNWFVLSLAVSDLCVALLVMPWKAVTEVAGGSWLFGSRFCDTWVAFDIMCSTASILHLCIISL
DRYWAIASPFRYERRMTQRLACTMIAVAWALSILISFVPVQLHWHKAKDIRYPGSLLPGTPRCDVSLNRTYAITSSLISFYIPVAIMIITYTRIYRIAQ
AQIRRISTLERAGGQWPAHGKEPTSSLRSSLRKETKVLQTLSIIVGVFVCCWLPFFLLNCLLPFCQPELESGHEAQSPCVGQTTFSIFVWFGWANSSVN
PVIYAFNADFRRAFSNLLGCQCFCCGTPRSTVVRVNFSNELVSYHHDTTCQKEGAASSSVPPPTITAWVQPVPHAVSLQGEDSSEEMSTDKRPVTSQTQ
AAPGSCSKSHQGPSISQFDCKAELSL
>DRD1C-Killdeer
GGSWLFGSRFCDTWVAFDIMCSTASILHLCIISLDRYWAIASPFRYERRMTQRLACAMIAVAWALSILISFIPVQLHWHKAKEVRYPSSWLPGTPRCDV
SLNRTYAITSSLISFYIPVAIMIITYTRIYRIAQAQIRRISTLERAGGQWPAHGKEPTSSLRSSLRKETKVLQTLSVIMGVFVCCWLPFFLLNCLLPFC
QPEQESNHEGQSTCVGQTTFNIFVWFGWANSSVNPVIYAFNADFRRAFSNLLGCRCFCCGTPRSAVERVNFSNELVSYHHDTTCQKEGAASSSVPPPAI
TAWVQPVPHAVSLQGEDSSEEMPMEKRPVTSQLQAAPGSSPKSHQVPAVLQCDCEAELSL
>DRD1C-Macqueen_Bustard
NALVCLAVLRFRHLRTKVTNWFVLSLAVSDLCVALLVMPWKAVTEVAGGSWLFGSRFCDTWVAFDIMCSTASILHLCIISLDRYWAIASPFRYERRMTR
RLACTMIAIAWVLSILISFVPVQLHWHKAKGTRYPGSWLPGTPHCDVSLNRTYAITSSLISFYIPVAIMIITYTKIYRIAQAQIRRISTLERAGGQWPA
HGKETTSSLRSSLRKETKVLQTLSIIVGVFVCCWLPFFLLNCLLPFCQPELESDSEGQSPCIGQTTFNVFVWFGWANSSVNPVIYAFNADFRRAFSNLL
GCWCFCCGTPRSTVEKVNFSNELVSYHHDTTCQKEGPASSSVPPAAITAWVQPVPHAVSLHGEDSSEEMSMDKRPVTSQTQAAPGSSPKSHQAPGILQF
DCKAELSL
>DRD1C-Speckled_Mousebird
LVGNALVCMAVLRFRHLRAKVTNWFVLSLAISDLCVALLVMPWKAVTEVAGGSWLFGSRFCDTWVAFDIMCSTASILHLCIISLDRYWAIASPFRYERR
MTQRLACTMIAVAWALSILISFIPVQLHWHKAKDGRYPSSWPPGTPRCDVSLNRAYAITSSLISFYIPVAIMIITYTRIYRIAQAQIRRISTLERAGGQ
WPAHSKEPTSSLQSSLRKETKVLQTLSIIMGVFVCCWLPFFLLNCLLPFCQPKLEGDHEGQSPCVSQTTFNIFVWFGWANSSVNPVIYAFNADFRRAFS
NLLGCRCSCCGAPRSAVERINFSNELVSYHHDTTCQKEGAALSSVPPPTVTAWVQPVPHAVSLQGEDSSEEMSMETSQAPTASGSSPKSHQVPAILQLD
CGTELSL
>DRD1C-Domestic_Pigeon
CLLGALVLSTLVGNALVCLAVLRFRHLRTKVTNWFVLSLAISDLCVALLVMPWRAVTEVAGGIWIFGSHFCDTWVAFDIMCSTASILHLCIISLDRYWA
IASPFRYERRMTQRLACTMIAVAWVLSILISFVPVQLHWHKAKDMRYPGSWLPGTPRCDVSLNRTYAITSSLISFYIPVAIMIITYTRIYRIAQAQIRR
ISTLERAGGQWPAHSKEPTSSLQSSLRKETKVLQTLSIIMGVFVCCWLPFFLLNCLLPFCQRELESNHEGQSPCIDQTTFNIFVWFGWANSSVNPVIYA
FNADFRRAFSNLLGCKCFCCGTPRSSVERVNFSNELVSYHHDTTCQKEGAASSSAPRPAITAWVQPIPHTVSLQGEDSSEEMSMEKRPVTSQTQAAPGS
SPKSHQTPAILQFDCKAE
>DRD1C-American_Crow
XGGGPRVLRALTGCLLGALVLSTLLGNALVCLAVLRFRHLRNKVTNWFVLSLAISDLCVALLVMPWKAVTEVAGGSWLFGSHFCDIWVAFDIMCSTASI
LHLCIISLDRYWAIASPFRYERRMTRHLACAMIATAWTLSILISFIPVQLHWHKAMDRRDLGSWLPGTPRCDVRLNRTYAITSSLISFYIPVAVMIITY
TRIYRIAQAQIRRISTLERAGGQWPAHGKEPTSSLRSSLHKETKVLQTLSIIMGVFVCCWLPFFLLNCLLPFCQPNLDEDAEGQPPCVRQTTFNVFVWF
GWANSSVNPVIYAFNADFRRAFSNLLGCRCCCCGTPRSPVERVNFSNELVSYHQDTTCQKEGAVPVSVPPAAITAWVQPMPHAISLQGEDSTEEKSMEK
RVVTSQTQTVPGSSPNSCQVPAILQLD
>DRD1C-Sunbittern
AFDIMCSTASILHLCIISLDRYWAIASPFRYERRMTRRLACAMIAGAWALSILISFVPVQLHWHKAKDLRYPGSWLPGTPRCDVSLNRAYAITSSLISF
YIPVAIMIITYTRIYRIAQAQIRRISTLERAGGQWPAHGKEPTSSLRSSLRKETKVLQTLSIIMGVFVCCWLPFFLLNCLLPFCQPEPESDHGGQSPCV
GQTTFNVFVWFGWANSSVNPVIYAFNADFRRAFSNLLGCRCFCCSTPRSTVERVNFSNELVSYHHDTTCQKEGAASSSVPPAAITAWVQPVPHAVNLQG
EDSSEEMSLEKRPVASQTQAAPGSSPKSHQVPAVLQFDCEAELSL
>DRD1C-Peregrine_Falcon
RALTGCLLGALVLSTLVGNGLVCLAVLRFRHLRAKVTNWFVLSLAVSDLCVALLVMPWKAVTEVAGGSWIFGSRFCDTWVAFDIMCSTASILHLCIISL
DRYWAIASPFRYQRRMTQRLACTMIALAWALSILISFVPVQLHWHKAKDRRPPGSWLPGTPHCDVSLNRTYAITSSLISFYIPVAIMIITYTRIYRIAQ
AQIRRISTLERAGGQWPAHGKEPTSSLRSSLRKETKVLQTLSIIMGVFVCCWLPFFLLNCLLPFCQPKPERDREGQSPCVSQTTFNVFVWFGWANSSVN
PVIYAFNADFRRAFSNLLGCRCFCCGTPGSTVERVNFSNELVSYHHDTTCQKEGAASLSVAPPAVTAWVQPIPHAIGFLGEDSSEEVSMEKRPVTSQTQ
TGPGSGPQSCQVPAILQPDGKTEPSL
>DRD1C-Northern_Fulmar
VCLAVLRFRHLRAKVTNWFVLSLAISDLCVALLVMPWKAVTEVAGGSWLFGSRFCDTWVAFDIMCSTASILHLCIISLDRYWAIASPFRYERRMTQRLA
CAMIAMAWALSILISFVPVQLHWHKAKDVRYPGSWLPGTPRCDVSLNRTYAITSSLISFYIPVAIMIITYTRIYRIAQAQIRRISTLERAGGQWPAHGK
EPTSSLRSSLRKETKVLQTLSIIMGVFVCCWLPFFLLNCLLPFCQPELESDHEGQSPCVGQTTFNIFVWFGWANSSLNPVIYAFNADFRRAFSNLLGCR
CFCCGTHRSTVERVNFSNELVSYHHDTTCQKEGAASSSVPPPAVTAWVQPVPHAISLHGEDSSEEMSMEKRPVTSQTEAAPGTSPKSHQVPAILQFDCE
AELSL
>DRD1C-Chicken
ASMAGGPRALRALTGCLLGALVLGTLAGNALVCLAVLRFRHLRTKVTNWFVLSLAISDLCVAILVMPWKAVTEVAGGFWLFGSRFCDTWVAFDIMCSTA
SILHLCIISLDRYWAIASPFRYERRMTQRLACAMIAMAWALSILISFVPVQLHWHKAKDRRHPSSSCDVSLNRTYAITSSLISFYIPVAIMIVTYTRIY
RIAQAQIRRISTLERAGGQWPAHSKEPASTLRSSLRKETKVLQTLSIIMGVFVCCWLPFFLLNCLLPFCQPESDSNGQSPCIGQTTFNVFVWFGWANSS
VNPVIYAFNADFRRAFSNLLGCQSLCCSTPRAAVERVNISNELVSYHQDTTCQKDGATAAIPPTTVTAWVQPEPHAVSPQQEDREELPTEERPVAAPTQ
AMPGSSPKCCHVTATSQLDCGADLSL
>DRD1C-Red_Throated_Loon
MCSTASILHLCIISLDRYWAIASPFRYERRMTQRLACTMIAMAWALSILISFVPVQLHWHKAEERRYPGSWLSGTPSCDVSLNRTYAITSSLISFYIPV
AIMVITYTRIYRIAQAQIRRISTLERAGGQWPAHGKEPTSSLRSSLRKETKVLQTLSIIMGVFVCCWLPFFLLNCLLPFCQPELESDHEGQSPCVGQTT
FNIFVWFGWANSSVNPVIYAFNADFRRAFSNLLGCQCFCCGTPRSTVERVNFSNELVSYHRDTCQKEGAASSSVPPAAITAWVQPIPQAISLQGEDSSE
EMSMEKRPVTSQTQVAPGSSPKSCQVPAILQLNREAELSL
>DRD1C-Medium_Ground_Finch
LTGCLLGALVLSTLLGNALVCLAILRFRHLRNKVTNWFVLSLAISDLCVALLVMPWKAVTEVAGGSWLFGSHFCDTWVAFDIMCSTASILHLCIISLDR
YWAIASPFRYERRMTQRLACAMIAMAWALSILISFIPVQLHWHKAKDSRDPGSWLPGTPRCDVRLNRTYAITSSLISFYIPVAIMIMTYTRIYRIAQAQ
IRRISTLERAGGQWPAPGKEPTSSLRRSLHKETRVLQTLSIIMGVFVCCWLALFLXXXXXXXXXLLPFCQPSLQEDPEGQSLCIGQTTFNVFVWFGWAN
SSVNPVIYAFNADFRRAFSNLLGCRCCCCGTPESPVERVNFSNELVSYHHDTTCQKEGAVPSSVPPAATTAWVQPVPHAINLQGEHSSEEMSMEKRVVT
SQTALGSSPSSCEVPAILQLDCKTKPSL
>DRD1C-Cuckoo_Roller
GALVLSTLVGNALVCLAILRFRHLRAKVTNWFVLSLAVSDLCVALLVMPWKAVTEVAGGSWLFGSHFCDTWVAFDIMCSTASILHLCIISLDRYWAIAS
PFRYERRMTQRLACAMIAMAWALSILISFVPVQLHWHKAKNGRYPGSWLPGTPRCDVSLNRTYAITSSLISFYIPVAIMIITYTRIYRIAQAQIRRIST
LERAGGQWPAHSKEPTSSLRSSLRKETKVLQTLSVIMGVFVCCWLPFFLLNCLLPFCQPKHERDHEGQSPCVGQTTFNIFVWFGWANSSVNPVIYAFNS
DFRRAFSNLLGCQCFCCGTPRSTVEKVNFSNELVSYHHDTTCHKEAAASSSVPPPAVTAWVQPVPHAISLQGEDSSEEMSIEKRPVTSQTQAAPGSSPK
GHQVPAILQLDCEAELSL
>DRD1C-Turkey
ASMAGGPRALRALTGCLLGALVLGTLAGNALVCLAVLRFRHLRTKVTNWFVLSLAVSDLCVAILVMPWKAVTEVAGGFWLFGSHFCDTWVAFDIMCSTA
SILHLCIISLDRYWAIASPFRYERRMTQRLACAMIAMAWALSILISFVPVQLHWHKTKDRRHPSSRCDVSLNRTYAITSSLISFYIPVAIMIVTYTRIY
RIAQAQIRRISTLERAGGQWPAHSKEPASSLRSSLRKETKVLQTLSIIMGVFVCCWLPFFLLNCLLPFCQPESDSNGQPPCVSQTTFNVFVWFGWANSS
VNPVIYAFNADFRRAFSNLLGCQSLCCSTTRAAVERVHLSNELVSYHQDTTCQKDGATATMPPTTVTAWVQPGPHTASPQQEDKEELPMKKRLMSAPTQ
AIPCSSPKCCHVTATSHLDC
>DRD1C-Budgerigar
TNWFVLSLAVSDLCVALLVMPWKAVTEVADGFWLFGSRFCDTWVAFDIMCSTASILHLCIISLDRYWAIASPFRYERRMTQGLACAMIATAWALSILIS
FIPVQLHWHKAKEGSYPGSWLPGTPRCDVSLNRTYAITSSLISFYIPVAIMIITYTRIYRIAQAQIRRISTLERAGGQWPAHGKEPTSSLRSSLRKETK
VLQTVSIIMGVFVCCWLPFFLLNCLLPFCQPELKRGYEGQLPCVGQTTFNVFVWFGWANSSVNPVIYAFNADFRRAFSNLLGCRCSCCGTPGSTVERVN
FSNELVSYHHDTTYQKGGPASPSVPPPAIAAWVQPTPHAISLQGEDSSEELSMEKGPVTSQSQAAPGSSPKSCQVPAVLQLDCKAELSL
>DRD1C-Northern_Carmine_BeeEater
TGCLLGALVLSTLAGNALVCLAVLRFRHLRAKVTNWFVLSLAVSDLCVALLVMPWKAVTEVAGGXFCDTWVAFDIMCSTASILHLCIISLDRYWAIASP
FRYERRMTQRLACAMIAVAWALSILISFVPVQLHWHKAKDRRYPGPQLPGKPRCDVILNRTYAITSSLISFYIPVAIMIITYTRIYRIAQAQIRRISTL
ERAGGQWPAHSKEPTSSLRNSLRKETKVLQTLSIIMGVFVCCWLPFFLLNCLLPFCQPKLERDHEEQSPCVGQTTFNIFVWFGWANSSVNPVIYAFNAD
FRRAFSNLLGCRRFCCGTPRATVERVNFSNELVSYHYDTTCQKEGAASLSVPAPAVTAWVQPVPHAISLQGENSSEEISMEKRPVASQTQAATGSSPKS
HQVPATLQLDCKAELS
>DRD1C-Brown_Mesite
RHLRAKVTNWFVLSLAVSDLCVALLVMPWKAVTEVAGGSWLFGSRFCDTWGAFAIMCSTASILHLCIISLDRYWAIASPFRYERRMTQRLACAMIAVAW
ALSILISFVPVQLHWHKAKDMRYPGSWLPGMPRCDVSLNHTYAITSSLISFYIPVAIMIITYTRIYRIAQAQIHRISTLERAGGQWPTHDKESTSSLRT
SLRKETKVLQTLSIIMGVFVFCWLPFFLLNCLLPFCQPELESDHEGQSLCVGQTTFNVFVWFGWANSSVNPVIYAFNADFRRAFSNLLGCRCFCCGTPR
SAVERVNFSNELVSYHHDTTCQKEGAASLSVPAPAITAWVQPVPRAISLQGEDSSEEMSMEKRSVASQTQAVPGINPKNHQVPGILQFDCGAELSL
>DRD1C-Kea
TWVAFDIMCSTASILHLCIISLDRYWAIASPFRYERRMTQGLACAMIATAWALSILISFIPVQLHWHKAKEGSYPGSWLPGTPRCDVSLNRTYAITSSL
ISFYIPVAIMIITYTRIYRIAQAQIRRISTLERAGGQWPAHGKEPTSSLRSSLRKETKVLQTVSIIMGVFVCCWLPFFLLNCLLPFCQPEHKRDHEGQL
PCVGQTTFNVFVWFGWANSSVNPVIYAFNADFRRAFSNLLGCRCFCCGTPGSTVERVNFSNELVSYHHDTTCQKGGPASSSVPPPAITAWVQPTLHAIS
LQGEDSSEELSMEKGPVTSQTQAGAGSSPRSCQAPAVLQLDCKAELSL
>DRD1C-Crested_Ibis
XALRALTGCLLGALVLSTLVGNALVCLAVLRFRHLRAKVTNWFVLSLAVSDLCVALLVMPWKAVTEVAGGSWLFGSRFCDTWVAFDIMCSTASILHLCI
ISLDRYWAIASPFRYERRMTQRLACAMIAVAWALSILISFVPVQLHWHKAKDTRYPGSWLPGTPRCDVSLNRTYAITSSLVSFYIPVAIMIITYTRIYR
IAQAQICRITTLERAGGQWPAHSKEPTSSLRSSLRKETKVLQTLSIIMGVFVCCWLPFFLLNCLLPFCQPELESDHEGQSPCVGQTTFNVFVWFGWANS
SVNPVIYAFNADFRRAFSNLLGCRCFCCSTPKSTVERVNFSNELVSYHHDTTCQKEGPASSSVPVPAVTAWVQPVPHAISLQGEDSSEEMAMEKRPVTS
QTQAAPGSSPKSCQVPAILQLDCKAELSL
>DRD1C-Hoatzin
XLCVALLVMPWKAVTGVAGGSWLFGSRFCDTWVAFDIMCSTASILHLCIISLDRYWAIASPFRYERRMTRRLACAMIAVVWALSVLISFVPVQLHWHKA
EDVRYPGSWLPGTPRCDVSLNRTYAITSSLISFYIPVAVMIVTYTRIYRIAQAQIRRISTLERAGGQWSAHGKEPTSSLRSSLHKETKVLQTLSIIMGV
FVCCWLPFFLLNCLLPFCQPELESDREGQSPCVGQTTFNIFVWFGWANSSVNPVIYAFNADFRRAFSNLLGCRCYCCGTPRSTVERVNFSNELVSYHHD
TTCQKEGAASSSAPPAAVAAWVQPLPHAVSLQGEDSSEEMSMEKRPVTSQVQAAPSISPKSRQVPAILQSDCKAELS
>DRD1C-Dalmatian_Pelican
WVAFDIMCSTTSILHLCIISLDRYWAIASPFRYKRRMMQRLACAMIAVAWALSILISFVPVQLRWHKAKDVRYPGSWLPGMPRCDISLNRTYAITSSLI
SFYIPVAIMIITYTRIYRIAQAQIRRISTLERAGGQWPAHGKEPTSSLRSCLRKETKVLQTLSIIMGVFVCC*LPFFLLNRLLPFCQPMLESDHKGQSP
CVGQTTFNIFVWFGWANSSVNPVIYAFNADFRRAFSNLLGCRCFCCGTPRSTVERVNFSNELASYHHDTTCQKEGAASSSVPAPAITAWVQPVPRAVSF
QGEDSSEEMSMEKRPVTSQTQAAPGSSPKSRQVPAILQFDCEAE
>DRD1C-White_Tailed_Tropicbird
LSTLVGNALVCLAVLRFRHLRAKVTNWFVLSLAVSDLCVALLVMPWKAVTEVAGGSWLFGSRFCDTWVAFDIMCSTASILHLCIISLDRYWAIASPFRY
ERRMTQRLACAMIAVAWALSILISFIPVQLHWHKAKDMRYPGSWLPGTPRCEVSLNRTYAITSSLISFYIPVAIMIITYTRIYRIAQAQIRRISTLERA
GGQWPAHGKEPTSSLRSSLRKETKVLQTLSIIMGVFVCCWLPFFLLNCLLPFCQPELGNDHEGQSPCVGQTTFNIFVWFGWANSSVNPVIYAFNADFRR
AFSNLLGCRCFCCSTPRSTVERVNFSNELVSYHHDTTCQKEGAASSSVPPTAVTAWVQPVPHAVSLQGEDSSEEMPLEKRPVTSQTQAAPGRAAPGSSP
RSHQVPAVLQFDCEAELSL
>DRD1C-Caribbean_Flamingo
GALVLSTLVGNALVCLAVLRFRHLRAKVTNWFVLSLAVSDLCVALLVMPWKAVTEVAGGSWLFGSHFCDTWVAFAIMCSTASILHLCIISLDR*WAIAS
PFRYERRMTQRLACTMIAVAWALSILISFIPVQLHWHKAKDMRYPGSWLPGTPRCDVSLNRTYAITSSLISFYIPVAIMIITYTRIYRIAQAQIRRIST
LERAGGQWPAHGKEPTSSLRSSLRKETKVLQTLSIIMGVFVCCWLPFFLLNCLLPFCQPELESDHEGQSPCVGQTTFNIFVWFGWANSSVNPVIYAFNA
DFRRAFSNLLGCRCFCCGTPRSTVERVNFSNELVSYHHDTTCEKEGAASSSVPPPAITAWVQPVPHAVSLQGEDSSEEMPMEKRPVTSQAQAAPGSSPK
SRQVPATLQLDCEAELSL
>DRD1C-Downy_Woodpecker
DGPRALRALIGCLLGALVLGTLVGNALVCLAVLRFRHLRAKVTNWFVLSLAVSDLCVALLVMPWKAVTEVAGGSWLFGSRFCDTWVAFDIMCSTASILH
LCIISLDRYWAIASPFRYERRMTQRLACAMIATAWALSILISFVPVQLHWHKAKDRRYPGSWMPGTPHCDVSLNRTYAITSSLISFYIPVAIMIITYTR
IYRIAQAQIHSISTLERAGGQWPAPGKEPTLSLRSSLRKETKVLQTLSIIMGVFVCCWLPFFLLNCLLPFCQPKLKSDHEGQSPCVGQTTFNIFVWFGW
ANSSVNPVIYAFNADFRRAFSNLLGCRHFCCGTPRSTVERVNFSNELVSCHHDTTCQKEGAASSSVAPTAVTAWVQPIHHAKNPQREHSSKEIHMVKTS
VASQTQAAPDSSPKTHQMPAILQSYCEAQLSL
>DRD1C-Great_Crested_Grebe
SWLFGSRFCDTWVAFDIMCSTASILHLCIISLDRYWAIASPFRYERRMTQRLACTMIAVAWALSILISFVPVQLHWHKARDVRYPGSRLPGTPRCDVSL
NRTYAVTSSLISFYIPVAIMIITYTRIYRIAQAQIRRISTLERAGGQWPARGKEPTSSLRSSLRKETKVLQTLSIIVGVFVCCWLPFFLLNCLLPFCQP
EPERDHEGQSPCVGQTTFNIFVWFGWANSSVNPVIYAFNADFRRAFSNLLGCRCFCCGTPRSAVERVNFSNELVSYHHDTTCEKEGAASSSVPPAAITA
WVQPVPHAVSRQEEDSSEEMSTEKRPMTSQTQAAPGSSPRSHQVPARLQSDHEAELSL
>DRD1C-Yellow_Throated_Sandgrouse
ALVCLAVLRFRHLRAKVTNWFVLSLAVSDLCVALLVMPWKAVTEVAGGAXRFCDTWVAFDIMCSTASILHLCIISLDRYWAIASPFRYERRMTQRLACT
MIAVAWALSILISFIPVQLHWHKATDRRYPGSWLPVTPRCDVSLNRTYAITSSLISFYIPVAIMIITYTRIYRIAQAQIRRISTLERAGGQRPAQGKEP
TSSLRSSLRKETKVLQTLSIIMGVFVCCWLPFFLLNCLLPFCQPKLESDQEGQPPCIGQTTFNIFVWFGWANSSVNPVIYAFNADFRRAFSNLLGCRCF
CCGTPRSTVERVNFSNELVSYHHDTTCQKEGAASSSVPLHAVTAWVQPMPHAVSPQGEDSSEEMSLEKRPVTSQTPAAPGSSPKSHQVPAILQSDCKAE
LSL
>DRD1C-Adelie_Penguin
XSLAVSDLCVALLVMPWKAVTEVAGGSWLFSSRFCDTWVAFDIMCSTASILHLCIISLDRYWAIASPFRYERRMTQRLACAMIAMAWALSILISFVPVQ
LHWHKAKDMRYPGSWLPGTPRCDVSLNRTYAITSSLISFYIPVAIMIITYTRIYRIAQAQIRRISTLERAGGQWPAHGKEPTSSLRSSLHKETKVLQTL
AIIMGVFVCCWLPFFLLNCLLPFCQPKLESDHEGQSPCVGQTTFNIFVWFGWANSSVNPVIYAFNADFRRAFSSLLGCRCFCCGTPRSTVERVNCSDEL
VSYHHDTTCQKEGAASWSVRPPAVNARVQPVPHAVSLPGEDSSEEMSMEKRPVTSQTQAAPGSSPKSRQVPAILQFDCKAEPSL
>DRD1C-Ostrich
SWLFGSRFCDTWVAFDIMCSTASILHLCIISLDRYWAIASPFRYERRMTQRLACAMIAVAWALSILISFIPVQLHWHKAQDRRPPRSWLPGTPRCDIRL
NRIYAITSSLISFYIPVAIMIITYTRIYRIAQAQIRRISSLERAGGKHPALGKEPASSLRSCLRKETKVLQTLSIIMGVFVCCWLPFFLLNCLLPFCQP
APESSREGQSPCVSQTIFNIFVWFGWANSSVNPVIYAFNADFRRAFSSLLGCQCFCCGTARSTVERVNFSNELVSYHHDTTCQKDGAASSSVPPTTVAA
WVQPVPHVVSLQREGSSGQPPVEERPVTPHTQAALSSSPKRLRVPATLPFDCEAEISL
>DRD1C-Zebra_Finch
AALGDGPWALRALTGCLLGALVLSTLLGNALVCLAILRFRHLRNKVTNWFVLSLAISDLCVALLVMPWKAVTEVAGGSWLFGSHFCDTWVAFDIMCSTA
SILHLCIISLDRYWAIASPFRYERKMTQRLACAMIAMAWALSILISFIPVQLHWHKAKDSRDPGSWLPGTPRCDVRLNRTYAITSSLISFYIPVAIMII
TYTRIYRIAQAQIRRISTLERAGGQWPAPGKEPTSSLRSSLHKETRVLQTLSIIMGVFVCCWLPFFLLNCLLPFCQPGLDEDPEGQSLCVGQTTFNVFV
WFGWANSSVNPVIYAFNADFRRAFSNLLGCQCCCCGTPESPVERVNFSNELVSYHHDTTCQKEGAVPLSVPPAATTAWVQPLPHAINLQGEDSSEELSM
EKRVVTSQTQTAFGSSPSSCQVPAILKLDCKAKPSL
>DRD1C-Angola_Turaco
FCDTWVAFDIMCSTASILHLCIISLDRYWAIASPFRYERRMTRRLACTMIAVAWALSILISFVPVQLHWHKAKDMIYPGSWLPGTPRCEVSLNRTYAIT
SSLISFYIPVAIMIITYTRIYRIAQAQIRRISTLERAGGQWPAQGKEPTSSLRSSLRKETKVLQTLSIIMGVFVCCWLPFFLLNCLLPFCQPKLESDHE
GQSLCVGQTTFNIFVWFGWANSSVNPVIYAFNADFRRAFSNLLGCRCFCCGTPRSAVERVNFSNELVSYHHDTTCQKEGAASLSVRHTAVTAWVQPIPH
AISLQAEDSSEEVSMEKRPVTSQTQAAPGCSPKSHQVPDILQFDCEAELSL
>DRD1C-White_Throated_Tinamou
WALSILISFIPVQLHWHKAQDRRPLGSRLPGMPRCDVRLNRTYAITSSLISFYIPVAIMIITYTRIYRIAQAQIRRISSLERAVGQCPALGKDPASSLR
SCLRKETKVLQTLSIIMGVFVCCWLPFFLLNCLLPFCQPAPESGHKGPSPCIGQTVFNIFTWFGWANSSVNPVIYAFNADFRRAFSSLLGCRCFCCGTA
RSTVERVNFSNELVSYHHDTTCQRGAAASSSVPPAAVAAWVQPVPLAMSLQQEGSSEEPLTEKRPAPDSSPKCLPMPSTLPFDCEGEISL
>DRD1C-Barn_Owl
FCDTWLAFDIMCSTASILHLCIISLDRYWAIASPFRYERRMTQRLACTMIAMAWALSILISFVPVQLHWHKAKDRRYPGSWLPGTPHCDVSLNRTYAIT
SSLISFYIPVAIMIITYTRIYRIAQAQIRRISTLERAGGQLPAHGKEPTSSLQSSLRKETKVLQTLSIIMGVFVCCWLPFFLLNCLLPFCQPELERDDE
QQPCVGQTTFNIFVWFGWANSSVNPVIYAFNADFRRAFSNLLGCRCFCCGTPRSTVERVNFSNELVSYHHDTTYQKEGPASSSVPLPAITAWVQPIPHA
INLQGEDNSEEVSMEKRAVISQTQAAPGSSPKSHQVPATLQSDCKAELSL
>DRD1E-Rifleman
SFPVLAAALLLLLILSTLLGNTLVCVAVVKFRHLRSKVTNLFVISLAVSDLLVAVLVMPWKAVSEVLGFWPFGASFCDLWVAFDIMCCTASILNLCIIS
VDRYWAISNPFCYQRRVTPCVAFSMMGVAWLLSLLISFIPVQLKWHKDHELLSQQEPGFNASMEEESCDSSLNRTYAISSSLISFYIPVAIMLVTYSLI
FRIARRQIRRISSLERVVGHAPNCHSPHEASLKNSFKKETKVLKTLSIIMGVFVFCWLPFFVLNCVVPFCSADLRGPGELPCVSETVFNTFVWFGWANS
SLNPIIYAFNADFRRAFATILGCGCPSNAVETVTFSNELVSYHQDSTHQFQKELVTLSYPQLLPHAVLQMENNEVSSDKVSQVSSPSPNPLPAAVPMEC
DAAISLVKITPFTSS
>DRD1E-Peking_Duck
GNSTLSFRGVTAALLLLLILSTLLGNTLVCVAVVRFSHLRSKVTNFFVISLAVSDLFVAVLVMPWKAATEVAGFWPFGAFCDVWVAFDIMCSTASILHL
CIISVDRYWAISSPFRYERRMTQRVAQWLGCSPSCIMIAVAWLLSLLISFIPVQLKWHKDRELHGEQELGVNSTGEEESCDSSLSRTYAISSSLVSFYI
PVAIMIVTYTRIFRIARRQIRRISSLERAVEHAQSCHSSNCPHGASLKNSFKKETKVLKTLSVIMGVFVFCWLPFFVLNCMVPFCDLDLHEPGELPCVS
ETVFSIFAWFGWANSSLNPIIYAFNADFRRAFATLLGCAHLCPSNAVETVNFSNELVSYHHDSTYQKEMVTLSYP
>DRD1E-Bar_Tailed_Trogon
SFRVVTAALLFLLILSTLLGNTLVCVAVVKFRHLRSKVTNFFVVSLAVSDLFVAVLVMPWKAATEVVGFWPFGAFCDIWVAFDIMCSTASILNLCIISV
DRYWAISNPFRYERRMTQLVAFIMIGVAWLLSLLISFVPVQLKWHKDHELLNQRELSFNDTKEKENCDSSLNRTYAISSSLISFYIPVAIMIVTYTRIF
RIARRQIRRICSLERAVEHAPNCPSSDCPHEASLKNSFKKETKVLKTLSIIMGVFVFCWLPFFVLNCLVPFCNLDLREPGELPCVSETTFNIFVWFGWA
NSSLNPIIYAFNADFRRAFATILACDCLCPSNRVETVNFSNELVSYHHDTTYQKEVVTLSYPQLLPNAALQ
>DRD1E-Crowned_Crane
GNSELSFRVVTAALLFLLILSTLLGNTLVCVAVVKFRHLRSKVTNFFVISLAVSDLFVAVLVMPWKAATEVVGFWPFGAFCDVWVAFDIMCSTASILNL
CIISVDRYWAISNPFRYERKMTQRVAFIMIGVAWLLSLLISFIPVQLKWHKDRELFSQQEPGFNVTGKEENCDSSLNRTYAISSSLISFYIPVAIMIVT
YTRIFRIAQRQIRRISSLERAVEHAQNCHCSDCPHEASMKNSFKKETKVLKTLSIIMGVFVFCWLPFFVLNCMVPFCDLDIREPEELPCVSETVFNIFV
WFGWANSSLNPIIYAFNADFRRAFASILGCGCLCPSNAVETVNFSNELVSYHHDTTYQKEVVTLSYP
>DRD1E-Javan_Rhinoceros_Hornbill
LRVVTATFLFLLILSTLLGNILVCVAVVKFRHLRSKVTNVFVVSLAVSDLCVAVLVMPWEAAAEVVGFWPFGAFCHVWVAFDIMCSTASILNLCIISVD
CYWAISNPFCYERRMTQHVAFVMIAVAFLHSLVISFIPVQLEWHKDRELLSQQEPGFNVTGEEENCDSSLSRTHAISSSLVSFYIPVAIMIVTYTRIFP
IAQRQICRISSLERAVECAPNCHSSNCPHEASLKQSFKKETKVLQTLAIIMGIFVFCWLPFFVLNCVVPFCNRDLHEPGELPCVSKTVFSIFVWFRWAN
SSLNPIIYAFNAEFRRAFASILGCGRLCPSAAVETVNFSNELVSYHRDTTYQKEVVTLSYPQLLPHSALQMESNEVSFDKDSQVSEPSPSTCPAGVPVE
GEVAVSLEKITPF
>DRD1E-Nightjar
SFRVLTAALLFLLILSTLLGNTLVCVAVVKFRHLRSKVTNFFVISLAVSDLFVAVLVMPWKAATEVMGFWPFGAFCDIWVAFDIMCSTASILHLCIISV
DRYWAISNPFRYERKMTQRVAFIMIGVAWLLSLLISFIPVQLKWHKDRELLNHQELGFNVTREEENCDSSLNRIYAISSSLISFYIPVAIMIVTYTRIF
RIARRQIRRISSLERAVEHAQSCHSSDCPHEDSLKNSLKKETKVLKTLSIIMGVFVFCWLPFFMLNCMVPFCNLDLHEPGELPCVSETVFNIFVWFGWA
NSSLNPIIYAFNADFRRAFATILGCGCLCPSNAVETVNFSNELVSYHHDTTYQKEVVTISYPQLLPHAPLPMENDEVSFEKASQVSEPSHNTCPVDALP
AVVHVECEMAVSLEKIKPFTSN
>DRD1E-Red_Legged_Seriema
SFRVVTAASLFLLILSTLLGNTLVCAAVIKFRHLRSKVTNFFIISLAVSDLFVAVLVMPWKAATEVAGFWPFGAFCDVWVAFDIMCSTASILNLCIISV
DRYWAISNPFRYERKMTQRVAFITIGVAWLLSLLISFIPVQLKWHKDRELLSQNETGFNITGENENCDSGLNRTYAISSSLISFYIPVAIMIVTYTRIF
CIAQRQIRRISSLERAVEHAQSCHSRDCPHEASLKNSFKKETEVLKTLSVIMGVFVFCWLPFFVLNCMVPFCNLDLREPGELPCVSETVFNIFVWFGWA
NSALNPIIYAFNADFRRAFATILGCGCLCPSNAVETVNFSNELVSYHRDTTYQKEVVTLSYPQLLPHAALQMENNEVSFDQVSQVSEPSHSICPADASP
AVMHVQCEMTISLEKITPFTSN
>DRD1E-Chimney_Swift
SLRVLTAAFLFLLILSTLLGNTLVCVAVVKFRHLRSKVTNFFVISLAVSDLLVAVLVMPWKAATQVLGSWPFGAFCDVWVAFDITCSTASILNLCIISV
DRYWAISNPFCYQRNMTQHVALAMIGVTWLLSLLISFIPVQLEWHKDGGLQSHQESRFNTTREEENCDSSLNRTYAISSSLISFYIPVAIMVGMYTRIF
RIARRQIRRISSLERAVERAPNCPKINCPHEASLKNSFKKETKVLKTLSIIMGVFVFCWLPFFVLNCMVPFCDLDLHQPGELPCVSKTVFNIFVWFGWA
NSSLNPIIYAFNADFRRAFATLLGCGCLCPSNAVETVNFSNELVSYHHDTTYQKELVTLSYP
>DRD1E-Killdeer
SFRVVTAALLFLLILSTLLGNTLVCVAVVKFRHLRSKVTNFFVISLAVSDLFVAVLVMPWKAATEVAGFWPFGAFCDVWVAFDIMCSTASILNLCIISM
DRYWAISSPFRYERKMTQRVAFIMIGVAWLLSLLISFIPVQLKWHKDRELFSQQELGFNVTEEENCDSSLNRTYAISSSLISFYIPVAIMIVTYTRIFR
IAQQQIRRISSLERAVEHAQNCHSSDCPHEASLKTSFKKETKVLKTLSIIMGVFVFCWLPFFVLNCMVPFCNLNLREPGELPCVSETVFNIFVWFGWAN
SSLNPIIYAFNADFRRAFATILGCGCLCPSNAVETVNFSNELVSYHHDTTYQKEVVTLSYAQLLPHAALQMESNEVSFDKVSQVSEPSHNTCPADALPA
VMQVECEMAVSLEKITPFTSN
>DRD1E-Macqueen_Bustard
SFRVVTAALLFLLILSTLLGNTLVCVAVVKFRHLRSKVTNFFVISLAVSDLFVAVLVMPWKAATEVAGYWPFGAFCDVWVAFDIMCSTASILNLCIISV
DRYWAISSPFRYERKMTQHVAFIMIGVAWLLSLLISFIPVQLKWHKDHELLSQQEPGFNVTEEEENCDSSLNRTYAISSSLISFYIPVAIMIVTYTRIF
RIAQQQIRRISSLERAVEHAQTCHSSDCPHEASLKNSFKKETKVLKTLSIIMGVFVVCWLPFFVLNCMVPFCDLDVREPGELPCVSETVFNIFVWFGWA
NSSLNPIIYAFNADFRRAFATILGCGCLCPSNEVETVNFSNELVSYHHDTICQKEVVTLSYPQLLPHAAVQVENDEVSFDKVSRVSEPSHNTCPADASS
AVVHVECEMAVSLEKITPLTSN
>DRD1E-Domestic_Pigeon
SSRVVTAALLSLLILSTLLGNTLVCAAMVKFRHLRSKVTHLFVISLAVSDLFVAVLVMPWKAATEVVGFWPFGAFCDVWVAFDIMCSTASILNLCIISM
DRYWAISNPFRYERKMTKHVAFIMIGVAWLLSLLISFIPVQLKWHKDHELLSQQEKGFNTTREEQNCDSSLNRTYAISSSLISFYIPVAIMIGTYTRIF
RIAQRQIRRLSSLERAVEHAQNCHGSDCSHEASLRNSFKKETKVLKTLSIIMGVFVFCWLPFFVLNCVVPFCNLDLHELGERPCVSETVFDTFVWFGWA
NSSLNPIIYAFNADFRRAFASILGRGCFCPSNTVQTVNLSNELVSYHHDTTYQDVVTLSYPQLLPHAALRMESNEVSPEKVSRVSEPSGLALPVVMHME
QEASVSLEIKPFTSN
>DRD1E-American_Crow
SLRVVTAACLSLLILSTLLGNALVCVAVLRFRHLRSKVTNLFVVSLAVSDLLVAVLVMPWRAATDVLGFWPFGAFCDIWVAFDITCCTASILHLCLISL
ERCWAIASPFRYQSMVTQRVAFVAIGVAWLLSLLISFIPVQLRWHKDRELPSRAQPGLNGSAEEGSCDSSLSRTYAISSSLISFYIPVAVMLGTYGRLF
RITRRQLRRICSLERAAGHGRSCPGSPRETSLRNSLKKETKVLQTLSIIVGVFVCCWLPFFVLNCLVPFCDAELRDRGALPCVSGTVLSAFTWLGWANS
ALNPIIYAFNAEFRRAFASLLGWGSAVETVTFSNELVSFHPDST
>DRD1E-Sunbittern
GNSALSFRVVTAAVLLLLILSTLLGNTLVCVAVVRFRHLRSKVTNFFVISLAVSDLFVAVLVMPWKAVTEVVGFWPFGAFCDVWVAFDIMCSTASILNL
CIISLDRYWAISSPFRYERKMTRRAAFIMIAVVWLLSLLISFIPVQLKWHKDGELLSQQEPGFHVSGAEENCDSSLNRTYAISSSLISFYIPVAIMIVT
YTRIFRIAQRQIRRISSLERAVERAQNRHSGDCPQEVTLKNSLKKETKVLKTLSIIMGVFVFCWLPFFLLNCVVPFCNLHPRQPGELPCVSETVFNIFV
WFGWANSSLNPIIYAFNADFRRAFATILGCACLCPSDAVETVNFSNELVSYHRDTTCQKEVVTLSYP
>DRD1E-Peregrine_Falcon
FRVVTAALLFLLILSTLLGNTLVCVAVVKFRHLRSKVTNFFVISLAVSDLFVALLVMPWKAATEVVGFWPFGAFCDVWVAFDIMCSTASILNLCIISVD
RYWAISNPFRYQRQMTQHVAFVMIGVAWLLSLLISFIPVQLKWHKDRERLSLREPGLNVTREEENCDSSLNRTYAISSSLISFYIPVAIMIVTYTRIFR
IARRQIRRISSLERAVEHAQNCHSNDCPHEASLKNSFKRETKVLKTLSIIMGIFVFCWLPFFVLNCMVPFCSADLHEPGELPCVSEVVFNTFVWFGWAN
SSLNPIIYAFNADFRRAFATILGCGCLCPSNAVETVNFSNELVSYHHDTTYQKEVVTLSCPQLLPHAVLPMENNEVSFDRVSQVSKPTRNTCPVDALPA
AMHQECETTISLEKITPFTSN
>DRD1E-Northern_Fulmar
SFRVVTAALLFLLILSTLLGNTLVCVAVVKFRHLRSKVTNFFVISLAVSDLFVAVLVMPWKVAGFWPFGAFCDVWVAFDIMCSTASILNLCIISVDRYW
AISSPFRYQRKMTQRVAFTMIGVAWLLSLLISFIPVQLKWHKDRELLSQQEPGFNITGIEENCDSSLNRTYAISSSLISFYIPVAIMIVTYTRIFRIAQ
RQIRRISSLERAVEHAQNCHSSDCPHEASLKNSFKKETKVLKTLSIIMGVFVFCWLPFFVLNCMVPFCNLDLHEPGELPCVSETVFNIFVWFGWANSSL
NPIIYAFNADFRRAFATILGCGCLCPSNAVETVNFSNDLVSYHHDTTYQKEVVTLSYPQLLLPHAALQMESNEVSFDKVSQVSEPSHNICPVDALPAVM
HVECEMAVSLQKITPFTSN
>DRD1E-Red_Throated_Loon
SSRVATAAFLFLLILSTLLGNTLVCVAVVKFRHLRSKVTNFFVISLAVSDLFVAVLVMPWKAATEVAGFWPFGAFCDVWVAFDIMCSTASILNLCIISV
DRYWAISNPFRYERKMTQRVAFIMIGVAWLLSLLISFIPVQLKWHKDHELLSQQEPGFNVTGGENCDSSLNRTYAISSSLISFYIPVAIMIVTYTCIFR
IAQQQIRRISSLERAVEHAQNCHSSDCPHEASLKNSFKKETKVLKTLSIIMGIFVFCWLPFFVLNCMVPFCNLDLHEPGELPCVSETVFNVFVWFGWAN
SSLNPIIYAFNADFRRAFAAILGCGCLCPSNAVETVNFSNELVSYHHDTTYQKEVVTLSYPQLLPHAALQMENEASFDKVSQVSEPSHNTCPADALPAV
MHVECEMSVSLEKITPFTSN
>DRD1E-Medium_Ground_Finch
AAQSHSPLSLRVVTAACLSLLILATLLGNALVCLAVLRFPHLRSKVTNLFVVSLAVSDLLVAVLVMPWRAASDVLGFWPFGAFCDLWVAFDIMCCTASI
LHLCLISLERYWAIAEPFRHQRRVTQRLAFVTIAVAWLLSLLISFLPVQLQWHRDREQLGFNGSAEEGSCDPSLSRTYAISSSLISFYIPVAIMLGTYG
RLFRLARRQLRGISSLETPAGRSARPRETSLKNSLRKETKVLQTLSIIVGVFVCCWLPFFVLNCLVPFCDPELHVPGASPCVSRAVLSTFTWLGWANSA
LNPIIYAFNAEFRAAFASLLGWGCLCRGGAVETVTFSNELVSFHPDTS
>DRD1E-White_Tailed_Eagle
SFRVVTAALLFLLILTTLLGNTLVCVAVVKFRHLRSKITNFFVISLAVSDLFVAVLVMPWKAATEVAGFWPFGAFCDVWVAFDIMCSTASILNLCIISV
DRYWAISNPFHYERKMTQHVAFIMIGVAWLLSLLISFIPVQLKWHKDRELLSQQEPGFNVTAEEENCDASLNRTYAISSSLVSFYIPVAIMIVTYTRIF
RIAQRQIRRISSLERAVEHAQNCHSSDCPHDASLKNSFKKETKVLKTLSIIMGVFVFCWLPFFVLNCMVPFCNLDLREPGELPCVSKTVFNIFVWFGWA
NSSLNPIIYAFNADFRRAFATILGCGCLCPSNAVETVNFSNELVSYHHDTTYQKEVVTLSYPQLLPHALLQTENNEVSFDKVSQVSEPSHNTCPVDALP
AVMHMECEMAVSLEKITPFTSN
>DRD1E-Cuckoo_Roller
GSSELSFRVVAAALLVLLILSTLLGNTLVCVAVVKFRHLRSKVTNFFVISLAVSDLFVAVLVMPWKAATEVVGFWPFGSFCDVWVAFDIMCSTASILNL
CIISVDRYWAISNPFRYERKMTQRVALLMIGVAWLLSLLISFIPVQLKWHKDRELLSQQEPGFNITGEEENCDSSLNRTYAISSSLLSFYIPVAIMIVT
YTRIFRIAQRQIRRISSLERAVEHAQNCHGSDCPHEASLKNSLKKETKVLKTLSIIMGVFVFCWLPFFVLNCVVPFCNLDLREAGELPCVSETVFDIFV
WFGWANSSLNPIIYAFNADFRRAFATILGRGCLCPSNAVETVNFSNELVSYHRDTTYQKEAVTLSYPQLLPHAALQTESVEASLEKVSQVSEPSRNPCP
AVMNVECEMPVSL
>DRD1E-Turkey
SLRGTAAALLFLLILLTLLGNSLVCVAVIKFRHLRSKVTNFFVISLAVSDLLVAVLVMPWRAAAEAVGFWPFGAFCDIWVAFDIMCSTASILNLCIISV
DRYWAISNPFCYERRMTPRVASAMVGMAWLLSLLISFIPVRLRWHKDQHLLYQQENVTQESCDSHLNRTYAISSSLISFYIPVAIMIVTYTCIFRIAQR
RIRRISSLEHAQSCHSIECPHTANLRSSFKKETKVLKTLSIIVGAFVFCWLPFFVLNCVVPFCDPDQHKPCVSETVFSTFVWLGWANSSLNPIIYAFNA
DFRRAFITILGCEYLCPNDTVEMVNFSN
>DRD1E-Northern_Carmine_BeeEater
SFRVVTASLLFLLILSTLLGNTLVCVAVAKFRHLRSKLTNFFVISLAVSDLLVALLVMPWKAAAEAVGFWPFGAFCEVWVAFDIMCSTASILNLCIISV
ERYWAISNPFCYGRKMTSRVACGMIGGAWLLALLISFIPVQLDWHKDQELLSQQETGFNVPREEGSCDSRLSRTYAVSSSLLSFYIPVAIMGLTYTRIF
HLTRRQSRRISSLERAQKGPWGAPGEEHPPNCHSGHGPHQPSLRNSFQKETKVLKTLSIIMGVFVCCWLPFFVLNCVVPFCARGEPAEPPCVSETVFNI
FVWFGWANSSLNPIIYAFNADFRRAFATLLGCSHLCPSHAVETVNFSNELVSYHHDTTYQKDVVTLSYPQLLPHAALQMDSNEVSSNEVSQDSGPPQDA
FPVVAHVQCETAVSLEKVAPFTSNTSH
>DRD1E-Brown_Mesite
GDSKLSFRVVTATLLLLLVLSTLLGNTLVCVAVVRFRHLRSKVTNFFVISLAVSDLFVAVLVMPWKAASEVMGFWPFGAFCDVWVAFDIMCSTASILNL
CIISVDRYWAISNPFRYQRKMTQRMALVMIAGAWLLSLLISFIPVQLRWHKDHELFSQQEPGLNITRDEESCDSSLNRTYAISSSLISFYIPVAIMIGT
YTRIFCVARRQIRRISSLERAVGHPQSRPSTDCPQEASLKSSFKKETKVLQTLSIIVGVFVFCWLPFFVLNCAVPFCDLEVQELPCVSETVFNTFVWFG
WANSSLNPIIYAFNADFRRAFATILGCGRLCPSDAVEMVTFSNELVSYHHDTTHQKEVVTLSYP
>DRD1E-Kea
SSFHVVAATLLFLLILSTLLGNTLVCVAVLKFRHLRSKVTNFFVISLAVSDLFVAVLVMPWKAATEVVGFWPFGAFCDVWVAFDIMCSTASILNLCIIS
VDRYWAISNPFRYERRMTQRVASVMIGLAWLLSLFISFVPVQLRWHKDRELLSQQEPGFNITGEEEHCDFSLNRTYAISSSLISFYIPVAVMLVTYTRI
FRIARRQIRSISSLERAVEHAQSCHSSDCPHEASLKNSFKKETKVLKTLSIIMGVFVFCWLPFFVLNCMVPFCDPDLHELGEPPCVSETVFNIFVWFGW
ANSSINPVIYAFNADFRRAFATLLGCGCLCPSNAVETVNFSNELVSYHHDTTCQKEVVTLSYHQLLPHVALHVENDEMALDRVSQASEPSHTTSPAAMH
VEREVAVSLEKITPFTSN
>DRD1E-Crested_Ibis
GNSELSFRVVTAALLFLLILSTLLGNTLVCVAVVKFRHLRSKVTNFFVISLAVSDLFVAVLVMPWKAATEVAGFWPFGAFCDVWVAFDIMCSTASILNL
CIISVDRYWAISNPFCYERKMTQRVAFIMIGVAWLLSLLISFIPVQLKWHKDRELFSQQEPGFNVTGEEENCDSSLNRSYAISSSLISFYIPVAIMIVT
YTRIFRIAQRQIRRISSLERAVEHAQNCHSSDCPHEASLKNSFKKETKVLKTLSIIMGVFVFCWLPFFVLNCMVPFCNLDQREPGELPCVSETVFNIFV
WFGWANSSLNPIIYAFNADFRRAFATILGCGHLCPSNAVETVNFSNELVSYHHDTTYQKEAVTLSYP
>DRD1E-Hoatzin
SFRVVMAALLFLLILSTLLGNTLVCAAVVKFRHLRSKVTNFFVISLAVSDLFVAVLVMPWKAVAEVVGFWPFGAFCDVWVAFDIMCSTASILNLCIISM
DRYWAISSPFCYERKMTQRVAFIMIGVAWLLSLLISFIPVQLKWHKDRDLLSQQEPGFNITGEEENCDSSLNRTYAISSSLISFYIPVAIMIVTYTRIF
RIAQQQIRRISSLEKAVEHAQSCHSSDCPHEASLKNSFKKETKVLKTLSIIMGVFVFCWLPFFVLNCMVPFCDLDVQEPGELPCVSETVFNIFVWFGWA
NSSLNPIIYAFNADFRRAFATILGCGYLCPSNAVETVNFSNELVSYHHDTTYQKELVTLSYP
>DRD1E-Dalmatian_Pelican
GNSTLSFRVVTAALLFLLILSTLLGNTLVCVAVVKFRHLRSKVTNFFVISLAVSDLFVAVLVMPWKAATEVAGFWPFGAFCDVWVAFDIMCSTASILNL
CIISMDRYWAISNPFRYERKMTQRVAFIMIGVAWLLSLLISFIPVQLKWHKDREHLSQQEPGFNITGEEENCDSSLNRTYAISSSLISFYIPVAIMIVT
YTRIFRIAQRQIRRISSLERAVEHAQNCHSSNCPHEASLKNSFKKETKVLKTLSIIMGVFVFCWLPFFVLNCMVPFCNVDIREPGELPCVSETVFNIFV
WFGWANSSLNPIIYAFNADFRRAFATILGCGCLCPSNAVETVNFSNELVSYHHDTTYQKEVVTLSYPQLLPHAALQMESNEVSFDKVSQVSEHSRNSCP
ADALPTVMRVECEMAVSL
>DRD1E-White_Tailed_Tropicbird
SFRVVTAALLFLLILSTLLGNTLVCVAVVKFRHLRSKVTNFFVISLALSDLFVAVLVMPWKAATEVVGFWPFGAFCDVWVAFDIMCSTASILNLCIISV
DRYWAISNPFRYERKMTQCVAFIMIGVAWILSLLISFIPVQLKWHKDRELLSQQEPGFNVTSEEENCDSSLNRTYAISSSFISFYIPVAIMIVTYTRIF
CIAQRQIRRISSLERAVEHAQNCHSSDCAHEASLKTSFKKETKVLKTLSIIMGVFVFCWLPFFVLNCVVPFCDLDVQEPGELPCVSETVFNIFVWFGWT
NSSLNPIIYAFNADFRRAFATILGCGRLCPSSAVETVNFSNELVSYHHDTTYQKEVVTLSYPQLLPHAAPQMENNEMSFDKASRVSEPSRTAYPADALP
AVMRVECEMAVSLEKIIPFTSN
>DRD1E-Great_Black_Cormorant
GNSKLSFRAVAAALLLLLILLTLLGNTLVCVAVVKFRHLRSKVTNFFVISLAVSDLFVAVLVMPWKAATEVVGFWPFGAFCDVWVAFDIMCSTASILNL
CIISVDRYWAISNPFRYERKMTQRVAFVMIGVAWLLSLLISFIPVQLKWHKDRELLSQREPSFNVTGGEGNCDTSLNRTYAISSSLISFYIPVAIMIVT
YTRIFRIAQRQIRRISSLERAVEHAQNCHSSDCSHEVSLKSSFKKETKVLKTLSIIMGVFVFCWLPFFVLNCMVPFCNLDLREPGELPCVSETVFNIFV
WFGWANSSLNPIIYAFNAEFRRAFATILGCGCLCPSNAVETVNFSNELVSYHHDTTYQKEVVTLSYPQLLPHTALQMESNEVSFDKVSQVSEPSHDTCP
ADALPAVMHVECEMAVSL
>DRD1E-Caribbean_Flamingo
GDSKLSFRVVTAALLFLLILSTLLGNTLVCVAVVKFRHLRSKVTNFFVISLAVSDLFVAVLVMPWKAATEVAGFWPFGAFCDVWVAFDIMCSTASILNL
CVISVDRYWAISNPFRYERKMTQRVAFIMIGVAWLLSLLISFIPVQLKWHKDRELLSQQEPGFNVTTEEENCDSSLNRTYAISSSLISFYIPVAIMIVT
YTRIFRIAQRQIRRISSLERAAEHAQNCHSSDCPHEASLKNSFKKETKVLKTLSIIMGVFVFCWLPFFMLNCVVPFCNLDLHEPGELPCVSETVFNIFV
WFGWANSSLNPIIYAFNADFRRAFATILGCGCLCPSNAVETVNFSNELVSYHHDTTYQKEVVTLSYPQLLPHAALQVENNEVSFDKVSRVSEPSPNTCP
ADALPAVMHVECETAVSL
>DRD1E-Downy_Woodpecker
GNSELSLRVVTAALLFLLILSTLLGNTLVCVAVVRFRHLRSKVTNVFVVSLAVSDLLVALLVMPWKAASQVAGYWPFGAFCEVWVAFDIMCSTASILHL
CIISLDRYWAISNPFCYQRRMRQPVAFIAIAVAWLLSLLLSFIPVQLRWHKDRGFLSQQEPGARGPEEEESCDSSLSRTYAISSSLVSFYLPVAIMLGT
YGCLFRTARRQLRRISSLEGARAEACQAAGSPQEASLKRSFKKETKLLTTLSVILGVFVFCWLPFFVLNCAVPFCDPRLGEPGQFPCVSEAVFNTFAWC
GWANSSLNPIIYAFNADFRRAFAALLGCGRPRPGRAAERVALSTEPASYRRDTTCQKEAVALGCP
>DRD1E-Great_Crested_Grebe
SFRVVTAALLFLLILSTLLGNTLVCVAVVKFRHLRSKVTNFFVISLAVSDLFVAVLVMPWKAATEVVGFWPFGAFCDVWVAFDIMCSTASILNLCIISV
DRYWAISNPFRYERKMTQRVAFVMIGVAWLLSLLISFIPVQLKWHKDRELLGQQEPGSNVSGEENCDSSLNRTYAISSSLVSFYIPVAIMIVTYTRIFR
IAQQQIRRISSLERAVEHAQNCHSSDCPHEASLKSSFKKETKVLKTLSIIMGVFVFCWLPFFMLNCVVPFCDLELHEPGQLPCVSETVFNIFVWFGWAN
SSLNPIIYAFNADFRRAFATILGCGCLCPSNVVETVNFSNELVSYHHDTTYQKEVVTLSYPQLLPHAALQVENNEVSSDKVSQVSEPSHNTCPADALPA
VVRVEREVAVSLEKITPFTSN
>DRD1E-Yellow_Throated_Sandgrouse
SFRVVTAAFLFLLILSTLLGNTLVCMAVVKFRHLRSKVTNFFVISLAVSDLLVAVLLMPWKAAMEMVGYWSFGTFCDVWVAFDIMCSTASILNLCIISV
DRYWAISNPFCYERKMTQHVAFIMIRVAWLLSLLISFIPVQLKWHKDHEQEPGLNVTGEEENCDSSLNRTYTISSSLISFYIPVAIMIVTYTRIFRIAQ
RQIRRISSLERAVEHAQNCHSSDCPLEASLKNSFKKETKVLKTLSIIMGVFVFCWLPFFVLNCLVPFCDTYRSQRSFLVSARLSSVFNNFVWFRWANSS
LNPIIYTFNADFQRAFTTILGCGCRCPSNVVKTVNLSNELVSYHHDTTFQKEVVTLSYPQLLPRAALQMENNEVSSDKVSEVSEPSRNTCPADGLPAVV
HVEHEMAVSLEKITPFPSN
>DRD1E-Adelie_Penguin
GNSELSFRVVTAALLFLLILSTLLGNTLVCVAVVKFRHLRSKVTNFFVISLAVSDLFVAVLVMPWKAATEVVGFWPFGAFCDVWVAFDIMCSTASILNL
CIISMDRYWAISNPFRYERKMTQRMAFIMIGAAWLLSLLISFIPVQLKWHKDREFLSQQEPGFNVTGEEENCDSSLNRTYAISSSLISFYIPVAIMIVT
YTRIFRIAQRQIRRISSLERAVEHAQNCHSSDCPHEASLKNSFKKETKVLKTLSIIMGVFVFCWLPFFVLNCMVPFCNLDLREPGELPCVSKTVFNIFI
WFGWANSSLNPIIYAFNADFRRAFATILGWGCLCPSNAVETVNFSNELVSYHHDTTYQKEVVTLSYP
>DRD1E-Ostrich
GSSKLSFRVVTAALLFLLILSTLLGNTLVCVAVVKFRHLRSKVTNFFVISLAVSDLFVAVLVMPWKAVTEVAGFWPFGAFCDVWVAFDIMCSTASILNL
CIISVDRYWAISNPFRYERKMTQRVASIMIGVAWLLSLLISFIPVQLKWHKDHELLSQQEPSFKVTWEENCDSNLNRTYAISSSLISFYIPVAIMIVTY
TRIFRIARQQIRRISSLERAVEHAQNCHNSDRLHEASLKNSFKKETKVLKTLSIIMGVFVFCWLPFFVLNCIVPFCDLDLHEPGEVPCVSETVFNTFVW
FGWANSSLNPIIYAFNADFRKAFATILGCGCPCPSNAVETVTFSNELVSYHHDTTCQKE
>DRD1E-Angola_Turaco
SFRVVTAALLFLLILSTLLGNTLVCVAVVKFRHLRSKVTNFFVISLAVSDLFVAVLVMPWKAATEVVGFWPFGAFCDVWVAFDIMCSTASIFNLCIISV
DRYWAISNPFRYERKMTQRVAFIMIGVAWLLSLLISFIPVQLKWHKDRELLSQQEPGFNVTREEENCDSSLNRTYAISSSLISFYIPVAIMIVTYTRIF
RIAQWQIRRISSLERAVEHAQNCHSSDCPHEASLKNSFKKETKVLKTLSIIMGVFVFCWLPFFVLNCMVPFCDLVVQEPGELPCVSETVFNIFVWFGWA
NSSLNPIIYAFNVDFRRAFASILGCGCLCPSNAVETVNFSNELVSYHRDTTYQKEAVTLSYPQLLPHAALQMENNEVSFDKVSQASEPSHNTCPMDALP
AVMHVECEMAVSLEKVTPFASN
>DRD1E-Barn_Owl
RVVTAALLLLLILSTLLGNTLVCVAVVKFRHLRSKVTNFFVISLAVSDLFVAVLVMPWKAATEVVGFWPFGAFCDVWVAFDIMCSTASILNLCIISVDR
YWAISNPFRYERKMTQRVAFIMIGVAWLLSLLISFIPVQLKWHKDHEFLSQQEPGFNVTGEEQDCDSSLSRTYAISSSLISFYIPVAIMIVTYTRIFRI
AQRQIRRISSLERAVEHAQNCHSSDCPHEVSLKNSFKKETKVLKTLSIIMGVFVFCWLPFFVLNCMVPFCNLDLHEPGELPCVSETVFNIFVWFGWANS
SLNPIIYAFSGDFRRAFATILGCGCLCPSNAVETVNFSNELVSYHHDTTYQKEVVTLSYPQPLPHAALQLENNEVSLDK
>DRD2-Rifleman
RVELEPGTLTPMDPLNLSWYDTGDRNWSKPLNESHADQKPQYNYYAMLLTLLIFVIVFGNVLVCMAVSRERALQTTTNYLIVSLAVADLLVATLVMPWV
VYLEVVGEWRFSRIHCDIFVTLDVMMCTASILNLCAISIDRYTAVAMPMLYNTRYSSKRRVTIMIAVVWVLSFAISCPILFGLNNTDEKECIIANPAFV
VYSSIVSFYVPFMVTLLVYVQIYMVLRRRRKRVNTKRSSHILDSDTHAPLKDKCTHPEDVKLCTVIVKSNGSFQVNKRKVEAESHMEELEMVSSTSPPE
KTTYKPPAPSNHQLVVPVASTRGNNSTLQSSLNSPGKVEKNGHAKETHHTAKVFEIHSLPNGKTRNFLKAVTRRKLSQQKEKKATQMLAIVLGVFIICW
LPFFITHILNMHCDCNIPPAMYSAFTWLGYVNSAVNPIIYTTFNIEFRKAFMKILHC
>DRD2-Peking_Duck
RVELGPGTFTFMDPLNLSWYNGDIGDRNWSKPLNQTNADQKPQYNYYAMLLTLLIFVIVFGNVLVCMAVSREKALQTTTNYLIVSLAVADLLVATLVMP
WVVYLEVVGEWKFSRIHCDIFMTLDVMMCTASILNLCAISIDRYTAVAMPMLYNTRYSSKRRVTVMIAVVWVLSFAISCPLLFGLNTADDNECVIANPA
FVVYSSIVSFYVPFIVTLLVYVQIYIVLRKRRKRVNTKRSSHGLDSDTQAPLKDKCTHPEDVKLCTVIVKSNGSFQVNKRKVEAESHMEMEMEMVSSTS
PPEKTTIKPAAPSNHQLVVPVASNRGTNSTLQAHLGSPGKLEKNGHAKENPHTAKVFEIQSMPNGKLRTTLLKAMNRRKLSQQKEKKATQMLAIVLGVF
IICWLPFFITHILNMHCDCNIPPAMYSTFTWLGYVNSAVNPIIYTTFNIEFRKAFMKILHC
>DRD2-Bar_Tailed_Trogon
RVELEPGTFTSMDPLNLSWYNGDIRDRNWSKPLNESSADQKPQFNYYAMLLTLLIFVIVFGNVLVCMAVSREKALQTTTNYLIVSLAVADLLVATLVMP
WVVYLEVVGEWRFSRIHCDIFVTLDVMMCTASILNLCAISIDRYTAVAMPMLYNTRYSSKRRVTVMISVVWVLSFAISCPILFGLNNTDENECIIANPA
FVVYSSIVSFYVPFIVTLLVYVQIYIVLRKRRKRVNTKRSSHGLDSDTQAPLKDKCTHPEDVKLCTVIVKSNGSFQVNKRKVEAESHIEEMEMEMVSST
SPLEKTTIKPAAPSNHQLILPVASNLGTNSTLKTPLDSPGKVEKNGHARETPHTAKAFEIQSMPNGKTRSTLLKAMNRRKLSQQKEKKATQMLAIVLGV
FIICWLPFFITHILNVHCDCNIPPAMYSAFTWLGYVNSAVNPIIYTTFNIEFRKAFMKILHC
>DRD2-Crowned_Crane
RVELEPGTFTSMDPLNLSWYNSDIGDRNWSKPLNESSADQKPQYNYYAMLLTLLIFVIVFGNVLVCMAVSREKALQTTTNYLIVSLAVADLLLATLVMP
WVVYLEVVGEWRFSRIHCDIFVTLDVMMCTASILNLCAISIDRYTAVAMPMLYNTRYSSKRRVTVMIAVVWVLSFAISCPLLFGLNNTDENECIIANPA
FVVYSSIVSFYVPFIVTLLVYVQIYIVLRKRRKRVNTKRSSHGLDSDMQAPLQDKCTHPEDVKLCTVIVKSNGSFQVHKRKVEAESHIEEMEMEMVSST
SPPEKTTIKPVAPCNHQLVVPVASNQGTNSTLQAPLDSPGKIEKNGHAKETRHTAKVFEIQSMPNGKTRTSLKTVSRRKLSQQKEKKATQMLAIVLGVF
IICWLPFFITHILNMHCNCNIPPAMYSAFTWLGYVNSAVNPIIYTTFNIEFRKAFMKILHC
>DRD2-Javan_Rhinoceros_Hornbill
RVELEPGTFTSMDPLNLSWYNSDIGDRNWSKPLNESSADQKPQYNYYAMLLTLLIFVIVFGNVLVCMAVSREKALQTTTNYLIVSLAVADLLVATLVMP
WVVYLEVVGEWRFSRIHCDIFVTLDVMMCTASILNLCAISIDRYTAVAMPMLYNTRYSSKRRVTVMIAVVWVLSFAISCPLLFGLNNTDENECIIANPA
FVVYSSIVSFYVPFIVTLLVYVQIYIVLRKRRKRVNTKRSSHSLDSDARAPLKDKCTHPEDVKLCTVIVKSNGSFQVNKRKVEAESHIEEMEMEMVSST
SPLEKTTIKSAAPSNHQLIVPIASNQGTNSTLQAPLDSSGKVEKNGHAKETPHTAKVFEIQTLPNGKTRTFLKALNRRKLSQQKEKKATQMLAIVLGVF
IICWLPFFITHILNMHCDCNIPPAMYSAFTWLGYVNSAVNPIIYTTFNIEFRKAFMKILHC
>DRD2-Annas_Hummingbird
RVKLEPDTFTSMDPLNLSWYNGDIGDRNWSKPLNESSADQKPQYNYYAMLLTLLIFVIVFGNVLVCMAVSRGRALQTTTNYLIVSLAVADLLVATLVMP
WVVYLEVVGEWRFSRIHCDIFVTLDVMMCSQTQKTRCNFPESLYTAVAMPMLYNTRYSSKRRVTVMIAVVWVLSFAISCPLLFGLNNTDENECIIANPA
FVVYSSIVSFYVPFIVTLLVYVQIYIVLRKRRKRVNTKRSSHGLDSDMKAPLKDKCTHPEDVKLCTVIVKSNGSFQVNKRKVEVESHMEDLEMEMVSST
SPHEKTTIKPAAPSNHQLVVPLSSRRGTNSTLQASLDSPGKLEKNGHTKEAPHTAKVFEIQSMPNGKIRTFLKAVHRRKLSQQKEKKATQMLAIVLGVF
IICWLPFFITHILNMHCDCNIPPAMYSTFTWLGYVNSAVNPIIYTTFNVEFRKAFMKILHC
>DRD2-Nightjar
KAELEPGTFTSMDALNLSWYNGDIGDRNWSKPLNESNADQKTQYNYYAVLLTLLIFVIVFGNVLVCMAVSREKALQTTTNYLIVSLAVADLLVATLVMP
WVVYLEVVGEWRFSRIHCDIFVTLDVMMCTASILNLCAISIDRYTAVAMPMLYNTRYSSKRRVTVMIAVVWVLSFAISCPLLFGLNNTDENECIIANPA
FVVYSSIVSFYVPFIVTLLVYVQIYIVLRKRRKRVNTKRSSHGLDSDVQAPLKDKCTHPEDVKLCTVIVKSNGSFQVNKRKVEVESHIEEMEMEMVSST
SPPEKTTIKPAAPSNHQLVLPVRSNQGTNSTLQAPLDSPGKVEKNGHAKESPHTAKVFEIQSMPNGKTRAFLKAVSRRKLSQQKEKKATQMLAIVLGVF
IICWLPFFITHILNMHCDCSIPPAMYSAFTWLGYVNSAVNPIIYTTFNIEFRKAFIKILHC
>DRD2-Red_Legged_Seriema
RVELESGTFTSMDPLNLSWYNDDIGDRNWSKPLNESSAEQKPQYNYYAILLTLLIFVIVFGNVLVCMAVSREKALQTTTNYLIVSLAVADLLVATLVMP
WVVYLEVVGEWRFSRIHCDIFVTLDVMMCTASILNLCAISIDRYTAVAMPMLYNTRYSSKRRVTVMIAVVWVLSFAISCPLLFGLNNTDENECIIANPA
FVVYSSVVSFYVPFIVTLLVYVQIYIVLRKRRKRVNTKRSSHGLDSDTQAPLKDKCTHPEDVKLCTVIVKSNGSFQVNKRKVEAESHIEEMEMVSSTSP
PEKTTIKPAPPSNHQLVVPVASNQGTNSTLQAPLDSPGKAEKNGHAKETSHTAKVFEIQSMPNGKTRTSLKTVSRRKLSQQKEKKATQMLAIVLGVFII
CWLPFFITHILNMHCDCNIPPAMYSAFTWLGYVNSAVNPIIYTTFNIEFRKAFMKILHC
>DRD2-Chimney_Swift
RVELEPGTSTSMDPLNLSWYEGDTGDRNWSKPLNGSDAEQKPQYNYYAMLLTLLIFVIVFGNVLVCMAVSREKALQTTTNYLIVSLAVADLLVATLVMP
WVVYLEVVGEWRFSRIHCDIFMTLDVMMCTASILNLCAISIDRYTAVAMPMLYNTRYSSRRRVTLMIAVVWVLSFAISCPLLFGLNHTDENECIIANPA
FVVYSSIVSFYVPFIVTLLVYVQIYIVLRRRRKRVTTKRSSHGLDSDTQAPLKDKCTHPEDVKLCTVIVKSNGSFQVNKRKVEAESHIEDMEMEMVSST
SPLEKTTIKPAAPSNHQLVVPVSSHQGTNSTLQAPLDSPGRVEKNGHAKETPHTAKVFEIHSMPNGKIRTFLKAVNRRKLSQQKEKKATQMLAIVLGVF
IICWLPFFITHILNMHCDCNIPPAMYSAFTWLGYVNSAVNPIIYTTFNIEFRKAFMKILHC
>DRD2-Killdeer
RVELGPGTFTSMDPLNLSWYNGDIGDRNWSKPLNESNADQKPQYNYYAMLLTLLIFVIVFGNVLVCMAVSREKALQTTTNYLIVSLAVADLLVATLVMP
WVVYLEVVGEWKFSRIHCDIFVTLDVMMCTASILNLCAISIDRYTAVAMPMLYNTRYSSKRRVTVMIAVVWVLSFAISCPLLFGLNNTDENECIIANPA
FVVYSSIVSFYVPFIVTLLVYVQIYIVLRKRRKRVNTKRSSHGLDSDTQAPLKDKCTHPEDVKLCTVIVKSNGSFQVNKRKVEAESHIEEMEMEMVSST
SPPEKTTIKPAAQSNHQLVVPVASNQGTNSTLQAALDSPGKVEKNGHAKEAPYTAKVFEIQSMPNGKTRTSLKTVSRRKLSQQKEKKATQMLAIVLGVF
IICWLPFFITHILNMHCDCNIPPAMYSAFTWLGYVNSAVNPIIYTTFNIEFRKAFLKILHC
>DRD2-Macqueen_Bustard
RVELEPGTFTSMDPLNLSWYNGDISDRNWSKPLNESNADQKPQYNYYAMLLTLLIFVIIFGNVLVCMAVSREKALQTTTNYLIVSLAVADLLVATLVMP
WVVYLEVVGEWRFSRIHCDIFVTLDVMMCTASILNLCAISIDRYTAVAMPMLYNTRYSSKRRVTVMIAVVWVLSFAISCPLLFGLNNTDENECIIANPA
FVVYSSIVSFYVPFIVTLLVYVQIYIVLRKRRKRVNTKRSSHGLDSDTQAPLKDKCTHPEDVKLCTVIVKSNGSFQVNKRKVEVESHIEEMEMEMVSST
SPLEKTTIKPAKPSNHQLVVPLASNQGTNSTLQAPLDSPGKIEKNGHAKETPHTAKVFEIQSMPNGKTRTSLKTVSRRKLSQQKEKKATQMLAIVLGVF
IICWLPFFITHILNMHCDCNIPPAMYSAFTWLGYVNSAVNPIIYTTFNIEFRKAFMKILHC
>DRD2-Speckled_Mousebird
RVELEPATSTSMDPLNLSWYNGDIGDRNWSKPLNESNADQKPQYNYYAMLLTLLIFVIVFGNVLVCMAVSREKALQTTTNYLIVSLAVADLLVATLVMP
WVVYLEVVGEWRFSRIHCDIFVTLDVMMCTASILNLCAISIDRYTAVAMPMLYNTRYSSKRRVTVMIAVVWVLSFAISCPLLFGLNNTDENECIIANPA
FVVYSSIVSFYVPFIVTLLVYVQIYIVLRKRRKRVTTKRSRHSRVSDARAPLKDKCTHPEDVKLCTVIVKSNGRFQVNKRKVEAESHIEEMDMDMVSST
SPPEKTTIKPLAPGSHQLVVPVASNQGTNSTLQAPLDSPGKVEKNGHAKETPHRAKAFEIQSMPNGKTRTSLKTVSRRKLSQQKEKKATQMLAIVLGVF
IICWLPFFITHILNMHCDCNIPPAMYSAFTWLGYVNSAVNPIIYTTFNIEFRKAFMKILHC
>DRD2-Domestic_Pigeon
RVKLEPGTFTSMDPLNLSWYNGDIGDRNWSKPLNESSVDQKPQYNYYAMLLTLLIFVIVFGNVLVCMAVSREKALQTTTNYLIVSLAVADLLVATLVMP
WVVYLEVVGEWRFSRIHCDIFVTLDVMMCTASILNLCAISIDRYTAVAMPMLYNTRYSSKRRVTVMIAVVWVLSFAISCPLLFGLNNTDENECIIANPA
FVVYSSIVSFYVPFIVTLLVYVQIYIVLRKRRKRVNTKRSSHGLDSDTQAPLKDKCTHPEDVKLCTVIVKSNGSFQVNKRKVEVESHIEEMEMVSSTSP
LEKTTIKPAAPSNHRLVVPIASTQGTNSTLQAPLDSPGKAEKNGHAKETPRIAKVFEIQSMPNGKLRTSLLKAMNRRKLSQQKEKKATQMLAIVLGVFI
ICWLPFFITHILNMHCDCNIPPAMYSAFTWLGYVNSAVNPIIYTTFNIEFRKAFMKILHC
>DRD2-American_Crow
RVELAPGTWTPMDPLNLSWYDGDRNWSRALNASDAAQKPHYNYYAVLLTLLIFVIVFGNVLVCMAVSRERALQTTTNYLIVSLAVADLLVATLVMPWVV
YLEVVGEWRFSRIHCDIFVTLDVMMCTASILNLCAISIDRYTAVAMPMLYNTRYSSKRRVTVMIAVVWVLSFAISCPLLFGLNNTDEKECIIANPAFVV
YSSIVSFYVPFIVTLLVYVQIYIVLRRRRKRVSTKRSSHVLDSDTQAPLKDKCTHPEDVKLCTVIVKSNGSFQVNKRKVEAESHIEEMEMEMVSSTSPP
EKTALKPTAPSNHQLIVPVASNRGNNSTLQAPLNSPGKVEKNGHAKESHHTAKVFEIHSLPNGKTRNLLKAVIRRKLSQQKEKKATQMLAIVLGVFIIC
WLPFFITHILNMHCDCNIPPAMYSAFTWLGYVNSAVNPIIYTTFNIEFRKAFMKILHC
>DRD2-Sunbittern
RVELEAGTFTSMDPLNLSWYNDDIGDGNWSKPLNESSAEEKPQYNYYATLLTLLIFVIVFGNVLVCMAVSREKALQTTTNYLIVSLAVADLLVATLVMP
WVVYLEVVGEWRFSRIHCDIFVTLDVMMCTASILNLCAISIDRYTAVAMPMLYNTRYSSKRRVTVMIAVVWVLSFAISCPLLFGLNNTDENECIIANPA
FVVYSSIVSFYVPFIVTLLVYVQIYIVLRKRRKRVNTKRSSHGLDSDTQAPLKDKCTHPEDVKLCTVIVKSNGSFQVNKRKVEAESHIEEMEMEMVSST
SPLERTTIKPAAPSNHQLVVPIASNQGTNSTLQAPLDSPAKLEKNGHAKETPHTVKVFEIQSMPNGKTRTSLKTVSRRKLSQQKEKKATQMLAIVLGVF
IICWLPFFITHILNMHCDCNIPPAMYSAFTWLGYVNSAVNPIIYTTFNIEFRKAFMKILHC
>DRD2-Peregrine_Falcon
RVEPEPGTFTSMDPLNLSWYNGDVSDRNWSKPLNESHADQKPQYNYYAMLLTLLIFVIVFGNVLVCMAVSREKALQTTTNYLIVSLAVADLLVATLVMP
WVVYLEVVGEWRFSRIHCDIFVTLDVMMCTASILNLCAISIDRYTAVAMPMLYNTRYSSKRRVTVMIAVVWVLSFAISCPLLFGLNNTDENECIIANPA
FVVYSSIVSFYVPFIVTLLVYVQIYIVLRKRRKRVNTKRSSHGLDSDTQAPLKDKCTHPEDVKLCTVIVKSNGSFQVNKRKVEAESHIEELEMEMVSST
SPPEKTTIKPAAPSNHQLVVPIASNQGTNSTLQAPLDSPGKVEKNGHAKEAPHTAKVFEIQSMPNGKTRTSLKTVSRRKLSQQKEKKATQMLAIVLGVF
IICWLPFFITHILNMHCDCNIPPAMYSAFTWLGYVNSAVNPIIYTTFNIEFRKAFMKILHC
>DRD2-Northern_Fulmar
RVELEPGTFTSMEPLNLSWYNGDIGDRNWSKPLNESNADQKPQYNYYAMLLTLLIFVIVFGNVLVCMAVSREKALQTTTNYLIVSLAVADLLVATLVMP
WVVYLEVVGEWRFSRIHCDIFVTLDVMMCTASILNLCAISIDRYTAVAMPMLYNTRYSSKRRVTVMIAVVWVLSFAISCPLLFGLNNTDENECIIANPA
FVVYSSIVSFYVPFIVTLLVYVQIYIVLRKRRKRVNTKRSSHGLDSDTQAPLKDKCTHPEDVKLCTVIVKSNGSFQVNKRKVEAESHIEEMEMEMVSST
SPPEKTTIKPAAPSNHQLVVPVASNQGTNSTLQAPLDSPGKVEKNGHAKETPHTARVFEIQSMPNGKTRTSLKTVSRRKLSQQKEKKATQMLAIVLGVF
IICWLPFFITHILNMHCDCNIPPAMYSAFTWLGYVNSAVNPIIYTTFNIEFRKAFMKILHC
>DRD2-Chicken
RVELGPGKFTFMDPLNLSWYNSGDRNWSKPLNESSADQKPQYNYYAVLLTLLIFVIVFGNVLVCMAVSREKALQTTTNYLIVSLAVADLLVATLVMPWV
VYLEVVGEWRFSRIHCDIFVTLDVMMCTASILNLCAISIDRYTAVAMPMLYNTRYSSKRRVTVMIAVVWVLSFAISSPILFGLNKADEKECIIANPAFV
VYSSVVSFYVPFIVTLLVYVQIYIVLRKRRKRVTTKRSSHVLDSDTQAPLKDKCTHPEDVKLCTVIVKSNGSFQVNKRKVEAESHIEMEMEMVSSTSPP
ERTLAKPAAPSNHQLVVPIASRRCTLDSPGKVEKNGHAKENLHTAKVFEIQSMPNGKTRSTLLKAMNRRKLSQQKEKKATQMLAIVLGVFIICWLPFFI
THILNMHCDCNIPPAMYSAFTWLGYVNSAVNPIIYTTFNIEFRKAFMKILHC
>DRD2-Red_Throated_Loon
PYSLSLQVVGEWRFSRIHCDIFVTLDVMMCTASILNLCAISIDRYTAVAMPMLYNTRYSSKRRVTVMIAVVWVLSFAISCPLLFGLNNTDENECIIANP
AFVVYSSIVSFYVPFIVTLLVYVQIYIVLRKRRKRVNTKRSSHVLDSDTQAPLKDKCTHPEDVKLCTVIVKSNGSFQVNKRKVEAESHMEEMEMEMVSS
TSPPEKTTIKPAAPSNHQLVVPVASNQGTNSTPQALDSPGKVEKNGHAKETPHTAKVFEIQSMPNGKTRTFLKSVSRRKLSQQKEKKATQMLAIVLGVF
IICWLPFFITHILNMHCDCNIPPAMYSAFTWLGYVNSAVNPIIYTTFNIEFRKAFLKILHC
>DRD2-Medium_Ground_Finch
RVELAAGTWAPMDPLNLSWYDGDRNWSRALNASEAAQKPHYNYYAVLLALLIFIIVFGNVLVCMAVSRERALQTTTNYLIVSLAVADLLVATLCMPWVV
YMEGLLSSPRDCSLTPLRGVGEWRFSRIHCDIFVTLDVMMCTASILNLCAISIDRYTAVAMPMLYNTRYSSKRRVTVMIAVVWVLSFAISCPLLFGLNN
TDEKECIIGNPAFVVYSSIVSFYVPFMVTLLVYVQIYIVLRRRRKRVSTKRSSHVLDSDTQAPLKDKCTHPEDVKLCTVIVKSNGSFQVNKRKVEAESH
IEEMEMEMVSSTSPPEKTALKPTAPSNHQLIVPVASNRGNNSTLQAPLSSPGKVEKNGHAKESHHTAKVFEIHSLPNGKTRNLLKAVIRRKLSQQKEKK
ATQMLAIVLGVFIICWLPFFITHILNMHCDCNIPPAMYSAFTWLGYVNSAVNPIIYTTFNIEFRKAFMKILHC
>DRD2-White_Tailed_Eagle
RVELEPGTFTSMDPLNLSWYNSDIGDRNWSKPLNETSADQKPQYNYYALLLTLLIFVIVFGNVLVCMAVSREKALQTTTNYLIVSLAVADLLVATLVMP
WVVYLEVVGEWRFSRIHCDIFVTLDVMMCTASILNLCAISIDRYTAVAMPMLYNTRYSSKRRVTVMIAVVWVLSFAISCPLLFGLNNTDENECIIANPA
FVVYSSIVSFYVPFIVTLLVYVQIYIVLRKRRKRVNTKRSSHGLDSDTRAPLKDKCTHPEDVKLCTVIVKSNGSFQVNKRKVEAESHIEEMEMEMVSST
SPPEKTTTKPAAPSSHLLVVPVASNQGTNSTLQAPLDSPGKVEKNGHAKETPHTAKVFEIQSMPNGKTRTSLKTVSRRKLSQQKEKKATQMLAIVLGVF
IICWLPFFITHILNMHCDCNIPPAMYSAFTWLGYVNSAVNPIIYTTFNIEFRKAFMKILHC
>DRD2-Cuckoo_Roller
RVELEPGTFTSMDPLNLSWYNGDIGDRNWSKPLNESNADQKPQYNYYAMLLALLIFVIVFGNVLVCMAVSREKALQTTTNYLIVSLAVADLLVATLVMP
WGVYLEVVGEWRFSRIHCDIFVTLDVMMCTASILNLCAISIDRYTAVAMPMLYNTRYSSKRRVTVMIAVVWVLSFAISCPLLFGLNTTDENECIIANPA
FVVYSSIVSFYVPFIVTVLVYVQIYIVLRRRRKRVNTKRSSHGLDSDTQAPLKDKCTHPEDVKLCTVIVKSNGSFQVNKRKVEAESHIEDMEMEMVSST
SPPEKTTIKPAAPSNHQLVVPVASHRGTNPSLQARLDSPGKAEKNGHAKETPHTAKVFEIQSMPNGKLRTFLKAVNRRKLSQQKEKKATQMLAIVLGVF
IICWLPFFITHILNMHCDCNIPPAMYSAFTWLGYVNSAVNPIIYTTFNIEFRKAFMKILHC
>DRD2-Golden_Collared_Manakin
RAEPEPGTLTSMDPLNLSWYEGDIGDRNWSRALNTSQAEQKPQYNYYAMLLTLLIFVIVFGNVLVCMAVSRERSLQTTTNYLIVSLAVADLLLATLVMP
WVVYLEVVGEWRFSRIHCDIFVTLDVMMCTASILNLCAISIDRYTAVAMPMLYNTRYSSKRRVTLMIAVVWVLSFAISCPLLFGLNNTDANECIIANPA
FVVYSSIVSFYVPFIVTLLVYVQIYLVLRRRRKRVTTKRSSHVLDSDTQAPLKDKCTHPEDVKLCTVIVKSNGSFQVNKRKVEAESHMEEMEMEMVSST
SPPEKTTFKPTAPSNRQLVVPVAPNRGNNSTLQTSLNSPGRVEKNGHAKETHHTAKVFEIHSLPNGKTRNFLKAVTRRKLSQQKEKKATQMLAIVLGVF
IICWLPFFITHILNMHCDCSIPPAMYSAFTWLGYVNSAVNPIIYTTFNVEFRKAFMKILHC
>DRD2-Turkey
RVELGPGKFTFMDPLNLSWYNTGDRNWSKPLNESSADQKPQYNYYAVLLTLLIFVIVFGNVLVCMAVSREKALQTTTNYLIVSLAVADLLVATLVMPWV
VYLEVVGEWRFSRIHCDIFVTLDVMMCTASILNLCAISIDRYTAVAMPMLYNTRYSSKRRVTVMIAVVWVLSFAISSPILFGLNKADERECIIANPAFV
VYSSVVSFYVPFIVTLLVYVQIYMVLRRRRKRVTTKRSSHGLDSDTHAPLKDKCTHPEDVKLCTVIVKSNGSFQVNKRKVEAESHIEMEMEMVSSTSPP
ERTIAKAAAPSNHQLVVPVASSRCTLDSPGKVEKNGHAKENLHTAKVFEIQSMPNGKTRSTLLKAMNRRKLSQQKEKKATQMLAIVLGVFIICWLPFFI
THILNMHCDCNIPPAMYSAFTWLGYVNSAVNPIIYTTFNIEFRKAFMKILHC
>DRD2-Budgerigar
RVELELGTFTSMDPLNLSWYNGDFGDRNWSKPLNESIVDHKPQYNYYAMLLTLLIFVIVFGNVLVCIAVSREKSLQTTTNYLIVSLAVADLLVATLVMP
WVVYLEVVGEWRFSRIHCDIFVTLDVMMCTASILNLCAISIDRYTAVAMPMLYNTRYSSKRRVTAMIAVVWVLSFAISCPLLFGLNNTDENECIIANPT
FVVYSSIVSFYVPFIVTLLVYVQIYIVLQKRRKRVTTKLSSRGLDSDTQAPLKDKCTHPEDVKLCTVIVKSNGSFQVNKRKVEVESHIEEMEMVSSTSP
PEKTIIKPAAPSNHQLVVPMASNRGTNSTLQAALDSPGKLEKNGHAKETPHTAKAFEAQSLPNGKTRNFLKALSRRKLSQQKEKRATKMLAIVLGVFII
CWLPFFITHILNMHCDCNIPPAMYSVFTWLGYVNSAVNPIIYTTFNIEFRKAFLKILHC
>DRD2-Northern_Carmine_BeeEater
RVELEPGTFTSMDPLNLSWYNGDIGDRNWSKPLNESNADQKPQYNYYAMLLTLLIFVIVFGNVLVCMAVSREKALQTTTNYLIVSLAVADLLLATLVMP
WVVYLEVVGEWRFTKIHCDIFVTLDVMMCTASILNLCAISIDRYTAVAMPMLYNTRYSSKRRVTVMISVVWVLSFAISCPLLFGLNNTDENECIIANPA
FVVYSSIVSFYVPFIVTLLVYVQIYMVLRKRRKRVNTKHSSHGLNSDTHAPLKDKCTHPEDVKLCTVIVKSNGSFQVNKRKVEAESHIEDMEMEMVSST
SPLEKTTIKPAAPSNHQLIVPVASNQGTNSTLQAPLDSPGKVEKNGHAKEALHTAKVFEIQSMPNGKTRTFLKALNRRKLSQQKEKKATQMLAIVLGVF
IVCWLPFFITHILNMHCDCSIPPAMYSAFTWLGYVNSAVNPIIYTTFNIEFRKAFMKILHC
>DRD2-Brown_Mesite
RVELEPATFTSMDPLNLSWYNGDIGDRNWSKPLNESNADQKPQYNYYAMLLTLLIFVIVFGNVLVCMAVSRERALQTTTNYLIVSLAVADLLVATLVMP
WMVYLEVVGEWRFSRIHCDIFVTLDVMMCTASILNLCAISIDRYTAVAMPMLYNTRYSSKRRVTVMIAVVWVLSFAISCPLLFGLNNPDENECIIANPA
FVVYSSIVSFYVPFIVTLLVYVQIYIVLRKRRKRVNTKRSSHVLDSDMQAPLKDKCTHPEDVKLCTVIVKSNGSFQVNKRKVEAESHIEMEMEMVSSTS
PLEKTTIKPAAPSNHQLIVPVASNRRTSSTLQEHLDSPGKLEKNGHAKETPRTAKVFEIQSMPNGKTRPSLKTVVNRRKLSQQKEKKATQMLAIVLGVF
IICWLPFFITHILNIHCDCNIPPAMYSAFTWLGYVNSAVNPIIYTTFNIEFRKAFMKILHC
>DRD2-Kea
RVELELGTFTSMDPLNLSWYNSDFGDRNWSKPLNESIVDQKPQYNYYAMLLTLLIFVIVFGNVLVCMAVSREKSLQTTTNYLIVSLAVADLLVATLVMP
WVVYLEVVGEWRFSRIHCDIFVTLDVMMCTASILNLCAISIDRYTAVAMPMLYNTRYSSKRRVTAMIAVVWVLSFAISCPLLFGLNNTDENECIIANPT
FVVYSSIVSFYVPFIVTLLVYVQIYIVLQKRRKRVTTKLSSRGLDSDTQAPLKDKCTHPEDVKLCTVIVKSNGNFQVNKRKVEVESHIEEMEMVSSTSP
PEKTTIKPAAPSNHQLVVPVASNRGTNSTLQAALDSPGKLEKNGHAKETPHTAKVFETQSLPNGKTRNFLKALSRRKLSQQKEKRATKMLAIVLGVFII
CWLPFFITHILNMHCDCNIPPAMYSVFTWLGYVNSAVNPIIYTTFNIEFRKAFLKILHC
>DRD2-Crested_Ibis
RVELEPGTFTSMDPLNLSWYNGDIGDRNWSKPLNESSADQKPHYNYYAMLLTLLIFVIVFGNVLVCMAVSREKALQTTTNYLIVSLAVADLLVATLVMP
WVVYLEVVGEWRFSRIHCDIFVTLDVMMCTASILNLCAISIDRYTAVAMPMLYNTRYSSRRRVTVMIAVVWVLSFAISCPLLFGLNNTDENECIIANPA
FVVYSSIVSFYVPFIVTLLVYVQIYIVLRRRRKRVNTKRSSHGRDSDAQAPLKDKCTHPEDVKLCTVIVKSNGSFQVNKRKVEAESHIEEMEMEMVSST
SPPEKTTIKPAAPSSHQLVVPVASNQGTNSTLRAPLDSPGKVEKNGHAKETPHTAKVFEIQSMPNGKTRAFLKTVSRRKLSQQKEKKATQMLAIVLGVF
IICWLPFFITHILNMHCDCNIPPAMYSAFTWLGYVNSAVNPIIYTTFNIEFRKAFMKILHC
>DRD2-Hoatzin
RVKLEPGTSTSMDLLNLSWYNGDIGDRNWSKPLNESNADQKPQYNYYAMLLTLLIFVIVFGNVLVCMAVSREKALQTTTNYLIVSLAVADLLLATLVMP
WMVYLEVVGEWRFSRIHCDIFVTLDVMMCTASILNLCAISIDRYTAVAMPMLYNTRYSSKRRVTVMIAVVWLLSFAISCPLLFGLNNTDENECIIANPA
FVVYSSIVSFYVPFIVTLLVYVQIYIVLRKRRKRVNTKRSSHSLESDTQAPLKDKCTHPEDIKLCTVIVKSNGSFQVNKRKVEAESQVEDMEMEMVSST
SPPEKTIIKPAAPSNHQLVVPVASNQGTNSTLQAALDSLGKVEKNGHAKETLHSAKVFETQSMPNGKTRTSLKTVSRRKLSQQKEKKATQMLAIVLGVF
IICWLPFFITHILNMHCDCNIPPAMYSAFTWLGYVNSAVNPIIYTTFNIEFRKAFMKILHC
>DRD2-Dalmatian_Pelican
RVELEPGTFTSMDPLNLSWYNGDIGDRNWSKPLNESSADQKPQYNYYAMLLTLLIFVIVFGNVLVCMAVSREKALQTTTNYLIVSLAVADLLVATLVMP
WVVYLEVVGEWRFSRIHCDIFVTLDVMMCTASILNLCAISIDRYTAVAMPMLYNTRYSSKRRVTVMIAVVWVLSFAISCPLLFGLNNTDENECIIANPA
FVVYSSIVSFYVPFIVTLLVYVQIYIVLRKRRKRVNTKRSSHGLDSDTQAPLKDKCTHPEDVKLCTVIVKSNGSFQVNKRKVEAESHIEEMEMEMVSST
SPAEKTTIKPAAPSNHQLVVPVASNQGTNSTLQAPLDSPGKVEKNGHAKETPHTAKVFEIQSMPNGKTRTSLKTVSRRKLSQQKEKKATQMLAIVLGVF
IICWLPFFITHILNMHCDCNIPPAMYSAFTWLGYVNSAVNPIIYTTFNIEFRKAFMKILHC
>DRD2-White_Tailed_Tropicbird
RVELEPGTFTSMDPLNLSWYNGDIGDRNWSKALNETNADQKPQYNYYAMLLTLLIFVIVFGNVLVCMAVSREKALQTTTNYLIVSLAVADLLVATLVMP
WMVYLEVVGEWRFSRIHCDIFVTLDVMMCTASILNLCAISIDRYTAVAMPMLYNTRYSSKRRVTVMIAVVWVLSFAISCPLLFGLNNTDEKECIIANPA
FVVYSSIVSFYVPFIVTLLVYVQIYIVLRKRRKRVNTKRSSHGLDSDTQAPLKDKCTHPEDVKLCTVIVKSNGSFQVNKRKVEVESHIEEMEMEMVSST
SPPEKTTIKPAAPSNHQLVVPVASNQGTNSTLQAPLDSPGKAEKNGHAKETPHTAKIFEIQSMPNGKTRTSLKTVSRRKLSQQKEKKATQMLAIVLGVF
IICWLPFFITHILNMHCDCNIPPAMYSAFTWLGYVNSAVNPIIYTTFNIEFRKAFMKILHC
>DRD2-Great_Black_Cormorant
RVQLEPGTFTSMDPLNLSWYNGDIGDRNWSKPLNESSADQKPQYNYYAMLLTLLIFVIVFGNVLVCMAVSREKALQTTTNYLIVSLAVADLLVATLVMP
WVVYLEVVGEWRFSRIHCDIFVTLDVMMCTASILNLCAISIDRYTAVAMPMLYNTRYSSKRRVTVMIAVVWVLSFAISCPLLFGLNNTDENECIIANPA
FVVYSSIVSFYVPFIVTLLVYVQIYIVLRKRRKRVNTKRSSHRVDSGTQAPLKDKCTHPEDVKLCTVIVKSNGSFQVNKRKVEAESHIEEMEMEMVSST
SPPEKTTIKPAAPSNHQLVVPVASNQGTNSTLQAPLDSPGKVEKNGHAKETPHTAKVFEIQSMPNGKTRISLKTVSRRKLSQQKEKKATQMLAIVLGVF
IICWLPFFITHILNMHCDCNIPPAMYSAFTWLGYVNSAVNPIIYTTFNIEFRKAFMKILHC
>DRD2-Caribbean_Flamingo
RVELEPGTFPSMDPLNLSWYNGDIGDRNWSKPLNESDAEQKPQYNYYAMLLTLLIFVIVFGNVLVCMAVSREKALQTTTNYLIVSLAVADLLVATLVMP
WVVYLEVVGEWRFSRIHCDIFVTLDVMMCTASILNLCAISIDRYTAVAMPMLYNTRYSSKRRVTVMIGVVWVLSFAISCPLLFGLNNTDENECIIANPA
FVVYSSIVSFYVPFIVTLLVYVQIYIVLRKRRKRVNTKRSSHGRGSDAQAPLKDKCTHPEDVKLCRVIVKSNGSFQVNKRKVEAESHIEEMEMEMVSST
SPPEKTTIKPAAPSNHQLVVPVASNQGSNSTLQAPLDSPGKVEKNGHAKETPHTAKVFEIQSMPNGKTRTSLKTVSRRKLSQQKEKKATQMLAIVLGVF
IICWLPFFITHILNMHCDCNIPPAMYSAFTWLGYVNSAVNPIIYTTFNIEFRKAFMKILHC
>DRD2-Downy_Woodpecker
RVELEPGTFPSMDPLNLSWYNGDLEDRNWSKPLNESNAGQKPHYNYYAMLLTLLIFVIVFGNVLVCMAVSREKALQTTTNYLIVSLAVADLLVATLVMP
WVLYLEVVGEWRFSRIHCDIFVTLDVMMCTASILNLCAISIDRYTAVAMPMLYNTRYSSKRRVTVMISVVWVLSFAISCPLLFGLNNTDENECIIANPA
FVVYSSIVSFYVPFMVTLLVYVQIYIVLRRRRKRVTTKRSSHSPGPGTRAPAQDKCTHPEDVKLCRVIVKSNGSFQVNKRKVEEKSHIQMDMEMVSSTS
PPEKTTIQPAAPSNHQLVVPFPSNQGTNSTLQAPLDSPGKVERNGHTKETPHTAKAFEIQSMPNGKLRTFLKAVNRRKLSQQKEKKATQMLAIVLGVFI
ICWLPFFITHILNMHCDCSIPPAMYSAFTWLGYVNSAVNPIIYTTFNVEFRKAFMKILHC
>DRD2-Great_Crested_Grebe
RVEPEPATFTSMDPLNLSWYNGDIGDRNWSKPLNESNADQKPQYNYYAMLLTLLIFVIVFGNVLVCMAVSREKALQTTTNYLIVSLAVADLLVATLVMP
WVVYLEVVGEWRFSRIHCDIFVTLDVMMCTASILNLCAISIDRYTAVAMPMLYNTRYSSKRRVTVMIAVVWVLSFAISCPLLFGLNNTDENECIIANPA
FVVYSSIVSFYVPFIVTLLVYVQIYIVLRKRRKRVNTKRSSHGLDSDTQAPLKDKCTHPEDVKLCTVIVKSNGSFQVNKRKVEAESHIEEMEMEMVSST
SPPEKSTIRPAAPSNHRLVVPVASNQGTDTTLQAALDSPGKVEKNGHAKETPHTAKVFEIQSMPNGKTRTSLKTVSRRKLSQQKEKKATQMLAIVLGVF
IICWLPFFITHILNMHCDCNIPPAMYSAFTWLGYVNSAVNPIIYTTFNIEFRKAFMKILHC
>DRD2-Yellow_Throated_Sandgrouse
RVELEPGTFTSMDPLNLSWYNGDIDDRNWSKPLNETNADQKPQYNYYAMLLTLLIFVIVFGNVLVCMAVSREKALQTTTNYLIVSLAVADLLVATLVMP
WVVYLEVVGEWRFSRIHCDIFVTLDVMMCTASILNLCAISIDRYTAVAMPMLYNTRYSSKRRVTVMIAVVWVLSFAISCPLLFGLNNTDENECIIANPA
FVVYSSVVSFYVPFIVTLLVYVQIYIVLRKRRKRVNTKRSSRSRDSDARAPLKDKCTHPEDVKLCTVIVKSNGSFQVNKRKVEVESHIEEMEMEMVSST
SPPEKTTIKPAAPSNHQLVVPVASNQRTNSTLRAPLGSPAKIEKNGHAKETPHAAKVFEIQSMPNGKTRTSLKTVSRRKLSQQKEKKATQMLAIVLGVF
IICWLPFFITHILNMHCDCNIPPAMYSAFTWLGYVNSAVNPIIYTTFNIEFRKAFMKILHC
>DRD2-Adelie_Pengin
RVELEPGTFTSMDPLNLSWYNGDIGDRNWSKPLNESNADQKPQYNYYAMLLTLLIFVIVFGNVLVCMAVSREKALQTTTNYLIVSLAVADLLVATLVMP
WVVYLEVVGEWRFSRIHCDIFVTLDVMMCTASILNLCAISIDRYTAVAMPMLYNTRYSSKRRVTVMIAVVWVLSFAISCPLLFGLNNTDENECIIANPA
FVVYSSIVSFYVPFIVTLLVYVQIYIVLRKRRKRVNTKRSSHGLGSDTRAPLKDKCTHPEDVKLCTVIVKSNGSFQVNKRKVEAESHIEEMEMEMVSST
SPPEKTTIKPAAPSNHQLVVPVASNQDTNSTLQAPLDSPGKVEKNGHAKEAPHTAKVFEIQSMPNGKTRTSLKTVSRRKLSQQKEKKATQMLAIVLGVF
IICWLPFFITHILNMHCDCNIPPAMYSAFTWLGYVNSAVNPIIYTTFNIEFRKAFMKILHC
>DRD2-Ostrich
RVELERGTFTFMDPLNLSWYNGDMGSRNWSKPLNESDADQKPQYNYYAMLLTLLIFVIVFGNVLVCMAVSREKALQTTTNYLIVSLAVADLLVATLVMP
WVVYLEVVGEWRFSRIHCDIFVTLDVMMCTASILNLCAISIDRYTAVAMPMLYNTRYSSKRRVTVMISVVWVLSFAISCPILFGLNNTDENECIIANPA
FVVYSSIVSFYVPFIVTLLVYVQIYIVLRKRRKRVNTKRSTHALDSDTQAPLKDKCTHPEDVKLCTVIVKSNGSFQVNKRQVEAESHIEEMEMEMVSST
SPPEKTTLKPAAPSNHQLIVPVASNQCTNSTLQATLDSPVKVEKNGHAKEPSQTAKVFEIQSMPNGKTRTSLKTVSRRKLSQQKEKKATQMLAIVLGVF
IICWLPFFITHILNMHCDCNIPPAMYSAFTWLGYVNSAVNPIIYTTFNIEFRKAFMKILHC
>DRD2-Zebra_Finch
RAELAAGTRSPMDPLNLSWYDGDRNWSRALNASEAAQRPHYNYYAMLLALLIFIIVFGNVLVCMAVSRERALQTTTNYLIVSLAVADLLVATLCMPWVV
YMEVVGEWRISRIHCDIFVTLDVMMCTASILNLCAISIDRYTAVAMPMLYNTRYSSKRRVTVMIAVVWVLSFAISCPLLFGLNNTGRNEGVLEVSPPSA
PLSVCTLVLGLFCLQLFQGRIYIVLRRRRKRVSTKRSSHVLDSDTQAPLKDKCTHPEDVKLCTVIVKSNGSFQVNKRKVEAESHIEEMEMEMVSSTSPP
EKAALKPTAPSNHQLIVPVASNRGNNSTLQAPLSSPGKVEKNGHAKESHHTAKVFEIHSLPNGKTRNLLKAVIRRKLSQQKEKKATQMLAIVLGVFIIC
WLPFFITHILNMHCDCNIPPAMYSAFTWLGYVNSAVNPIIYTTFNIEFRKAFMKILHC
>DRD2-Angola_Turaco
ELEPGISTSMDPLNLSWYNSDIGDRNWSKPLNESNADQKPQYNYYAMLLTLLIFVIVFGNVLVCMAVSREKALQTTTNYLIVSLAVADLLVATLVMPWM
VYLEVVGEWRFSQIHCDIFVTLDVMMCTASILNLCAISIDRYTAVAMPMLYNTRYSSKRRVTLMIAVVWVLSFAISCPLLFGLNNTEEKECFIANPAFV
VYSSIVSFYVPFIVTLLVYVQIYIVLRKRRKRVNTKRSSHCLDSDTQAPLKDKCTHPEDVKLCTVIVKSNGSFQVNKRKVEVESHIEEMEMEMVSSTSP
PEKTTIKPAAPSNHQLVVPVASNQGTNSTLQAPLESPGKVQKNGHAKETLHTAKVFEIQSMPNGKTRTFLKAINRRKLSQQKEKKATQMLAIVLGVFII
CWLPFFITHILNMHCDCNIPPAMYSAFTWLGYVNSAVNPIIYTTFNIEFRKAFMKILHC
>DRD2-White_Throated_Tinamou
RVELERGTFTYMDPLNLSWYSGDISNRNWSKPLNESNADQKPQYNYYAMLLTLLIFVIVFGNVLVCMAVSREKALQTTTNYLIVSLAVADLLLALLVMP
WVVYLEVVGEWKFSRIHCDIFVTLDVMMCTASILNLCAISIDRYTAVAMPMLYNTRYSSKRRVTVMIAVVWVLSFAISCPILFGLNNTDEKECIIANPA
FVVYSSVVSFYVPFIVTLLVYVQIYIVLRKRRKCVNTKRSTHALDSNTQAPLKDKCMHPEDVKLCTVIVKSNGSFQVNKRKVEAESHIEEMEMDMMSST
SPPEKTTFKPAAPSNHQLIVPVASNQCTNSTVQATLDSPVKVEKNGHAKETLQTAKVFEIQSMPNGKTRTSLKTVSRRKLSQQKEKKATQMLAIVLGVF
IICWLPFFITHILNMHCDCNIPPAMYSAFTWLGYVNSAVNPIIYTTFNIEFRKAFMKILHC
>DRD2-Barn_Owl
RVELETGTFTSMDPLNLSWYNGDISDRNWSKPLNESNADQKPQYNYYAMLLTLLIFVIVFGNVLVCMAVSREKALQTTTNYLIVSLAVADLLVATLVMP
WVVYLEVVGEWRFSRIHCDIFVTLDVMMCTASILNLCAISIDRYTAVAMPMLYNTRYSSKRRVTVMIAVVWVLSFAISCPLLFGLNNTDENECIIANPA
FVVYSSIVSFYVPFIVTLLVYVQIYIVLRKRRKRVNTKRSSHGLDSDTQAPLKDKCTHPEDVKLCTVIVKSNGSFQVNKRKVEAESHIEEMEMEMVSST
SPPEKTTIKPVAARNHQLVVPIASNQGTNSTLQAPLDSPGKVEKNGHAKETPHTAKVFEIQSMPNGKTRTSLKAVSRRKLSQQKEKKATQMLAIVLGVF
IICWLPFFITHILNMHCDCNIPPAMYSAFTWLGYVNSAVNPIIYTTFNIEFRKAFMKILHC
>DRD3-Rifleman
MALFARTSSQPNTTNPIPCGANNTTEHDLPRSHAYYPLCYCILILAIIFGNVLVCLAVLRERTLQTTTNYLVVSLAVADLLVATLVMPWVVYLEVTGGV
WTFSRICCDIFVTMDVMMCTASILNLCAISIDRYTAVVKPVQYQYSTGQNSCRRVGLMIVIVWILAFAVSCPLLFGFNTTGDPSVCSISNPSFVIYSSL
VSFYLPFMVILLLYVRIYLVLRQRQKKRTLTRQGSHSASIKPCYAHKMQKLHLSPFQPSRKRILPTEEVKMLMVHGAFVPLTFLDDISAWEPAQQKKLL
TVFGLQRYRSFCHEASVTKTPRTTQNSRFEERGNSTKPEVEVQMLSNGKTISALKLAHQQPRLIQLRERKATQMLAIVLGAFIVCWLPFFLIHILNAHC
PSCRVPPGLYSASTWLGYVNSALNPIIYTTFNTDFRKAFLKILCC
>DRD3-Peking_Duck
MALFTGTGGHLNGTDAVPCGAGNTTEPGLPRSHAYYALCYCLLILAIIFGNVLVCLAVLRERALQTTTNYLVVSLAVADLLVATLVMPWVVYLEVTGGV
WTFSRICCDIFVTMDVMMCTASILNLCAISIDRYTAVVKPVQYQYNTGQSSCRRVSLMIVIVWMLAFAVSCPLLFGFNTTGDPSVCSISNPIFVIYSSL
VSFYLPFMVTLLLYVRIYLVLRQRQKKRTLTRQGSHSASTKPCCAHEVRSPWTQCQGTFSPCLPLKRSGQELSPKRKLLTVFSLQRYRSFCQDASLSKT
PGTAQHNRLEERRKSRSGPGLEVRRLSNGKTISSLKLAHQQPRLIQLRERKATQMLAIVLGAFIVCWLPFFLIHILNAHCPACRVPPGLYSASTWLGYV
NSALNPIIYTTFNTDFRRAFLKILCC
>DRD3-Bar_Tailed_Trogon
MAVFTRTSSHANTTNLLPCGADNTTEPGLPHSHAYYALCYCILILAIIFGNVLVCLAVLRERTLQTTTNYLVVSLAVADLLVATLVMPWGVYLEVTGGV
WTFSRVCCDIFVTMDVMMCTASILNLCAISIDRYTAVVKPVQYQYSTGQSSCRRVSLMIVIVWMLAFAVSCPLLFGFNTTADPSVCSISNPSFIIYSSL
VSFYLPFMVTLLLYVRIYLVLRQRQKKRTLTRQGSHSTSTKPCYAHKKLQLNPFWHSRKRILPVCLCQGTFPPCLPLNCSGQELSTKRKLLTVFGLQRY
CSFCHEASLTKTSGTTQHSRLEERRKSTKPGLEVRRVSEGKTVSSLRLAHQQPRLIQLRERKATQMLAIVLGAFIVCWLPFFLIHILNAHCLSCHVPPG
LYSASTWLGYVNSALNPIIYTTFNTDFRKAFLKILCC
>DRD3-Crowned_Crane
MALFTRTSSHPNTTDPIPCGAGNTTEPDLPHSHAYYALCYCILILAIIFGNVLVCLAVLRERTLQTTTNYLVVSLAVADLLVATLVMPWVVYLEVTGGV
WTFSRICCDIFVTMDVMMCTASILNLCAISIDRYTAVVKPVQYQYSTGQSSCRRVSLMIVIVWMLAFAVSCPLLFGFNTTGDPSVCSISNPIFIIYSSL
VSFYLPFMVTLLLYVRIYLVLRQRQKKRTLTRQGSHSASTKPCCAHKMQKLQLNPFQPSRKRVSLYLRGQNANGAAFVPLTFLDEISAWEPAQWKLLTV
FSLQRYRSFCHEASLTKTPGTTQHSRLEERRKSTKPGLEVRRLSNGKTISSLKLAHQQPRLIQLRERKATQMLAIVLGAFIVCWLPFFLIHILNAHCPS
CHVPPGLYSASTWLGYVNSALNPIIYTTFNTDFRKAFLKILCC
>DRD3-Javan_Rhinoceros_Hornbill
MALFTRTSDHSNATDTIPCEANTTEPALPHSHAYYALCYCILILAVIFGNVLVCLAVLRERTLQTTTNYLVVSLAVADLLVATLVMPWMVYLEVTGGVW
TFSRIFCDIFVTMDVMMCTASILNLCAISIDRYTAVVKPVQYQYSTGQSSCRRVSLMIVIVWVLAFAVSCPLLFGFNTTADPSVCSISNPSFIIYSSLV
SFYLPFMVTLLLYVRIYLVLRQRQKKRTLTRQGSHSASTKLCYAHEVRPTMQKIQINPSQPSRKRILPVHLRGQNAVHGAFVPLTFLDEISAWEPVQWK
LLTVFSLRRYCSFCHEASLTKTPGTTQHSRLGERRKSKKPELEVRRLGDGKTISSLKLAHQQPRLIQLRERKATQMLAIVLGAFIVCWLPFFLIHILNT
HCPSCHVTPGLYSASTWLGYVNSALNPIIYTTFNTDFRKAFLKILCC
>DRD3-Annas_Hummingbird
MALFIRTSSHRNTTDPIPCGENNTTEPDLPHSHAYYALCYCILILAIIFGNVLVCLAVLRERTLQTTTNYLVVSLAVADLLVATLVMPWVVYLEVTGGV
WTFSRVCCDIFVTMDVMMCTASILNLCAISIDRYTAVVKPVQYQYSTGQSSRVSLMIVIVWMLAFAVSCPLLFGFNTTGDPSVCSISNPSFIIYSSLVS
FYLPFMVTLLLYVRIYLVLRQRQKKRTLTRQGSHSTSTKLGYAHKELQLNPFQPSRKRLLPVCQGTFSPCLPLKCSGQKMSTKRKLLTVFSLQRYCRFC
HKASLTNTPGTTQHSRLGDRRKSTKPGLEVRRLSDGRTISSLKLPAAHQQPRLIQLRERKATQMLAIVLGAFIVCWLPFFLIHILNAHCPSCHVPPGLY
SASTWLGYVNSALNPIIYTTFNTDFRKAFLKILCC
>DRD3-Nightjar
MALFTRTSSHPNTTDPVPCGADNTTEPDLPHSHTYYALCYCILILAIIFGNVLVCLAVLRERTLQTTTNYLVVSLAVADLLVATLVMPWVVYLEVTGGV
WTFSRICCDIFVTMDVMMCTASILNLCAISIDRYTAVVKPVQYQYSTGQSSCRRVSLMIVIVWMLAFAVSCPLLFGFNTTGDPSVCSISNPSFIIYSSL
VSFYLPFMVTLLLYVRIYLVLRQRQKKRTLTRQGSHSASTKPCCAHKMQKLQLNPFQPSRKRILPVCQGTFSPCLPLKCSDQEMSTKRKLLTVFSLQRY
RSFCHEASLTKTPGTTQHSRLEEMRKSTKPGLEVRSLSDGKTISSLKLAHQQPRLIQLRERKATQMLAIVLGAFIVCWLPFFLIHILNAHCLSCHVPPG
LYSASTWLGYMNSALNPIIYTTFNTDFRKAFLKILCC
>DRD3-Red_Legged_Seriema
MALFTRASSHPNATEPIPCGADNTTEPNLPHSYAYYALCYCILILAIIFGNVLVCLAVLRERTLQTTTNYLVVSLAVADLLVATLVMPWMVYLEVTGGV
WTFSRICCDIFVTMDVMMCTASILNLCAISIDRYTAVVKPVQYQYSTGQSSCRRVSLMIAIVWMLAFAVSCPLLFGFNTTGDPSVCSISNPSFIIYSSL
VSFYLPFVVTLLLYVRIYLVLRQRQKKRTLTRQGSHSASTKPCYAHKMQKPQLNPSQPSGKRILPVAFAPLTFLDEISAWEPAQ*KLLTVFSLQRYCSF
GHEASPSKTAGTTQHSRLEERRKSTKPGLEVRRLSDGKTISSLKQAHQQPRLIQLRERKATQMLAIVLGAFIVCWLPFFLIHILNAHCPSCHVPPGLYS
ASTWLGYVNSALNPIIYTTFNTDFRKAFLKILCC
>DRD3-Chimney_Swift
MAHFTRTSSHSNTTESIPCGADNSTEPGLPHSHAYYALCYCVLILAIIFGNVLVCLAVLRERTLQTTTNYLVVSLAVADLLVATLVMPWGVYLEVTGGV
WTFSRICCDIFVTMDVMMCTASILNLCAISIDRYTAVVKPVQYQYSTGQSSCRRVSLMIVVVWMLAFAVSCPLLFGFNTTGDPSVCSISNPSFIIYSSL
VSFYLPFMVTLMLYVRIYLVLRQRQKKRTLTRQGSHSASTKPRYAHQMRKLQLNPFQPSRRRQLPVVCQGTFSPCLPLKCSSREMSTKRKLLTVFKLQR
YCSFCHKASLTKTPGTTQHSRLGERRKTAKPGLEVRRLSNGKTISSLKLSQQQPRLIQLRERKATQMLAIVLGTFIVCWLPFFLIHILNAHCPSCHVPP
GLYSASTWLGYVNSALNPIIYTTFNTDFRKAFLKILCC
>DRD3-Killdeer
MALFTRTSSHPNTTDPTPCGADNTTEPDLPHSHAYYALCYCILILAIIFGNVLVCLAVLRERSLQTTTNYLVVSLAVADLLVATLVMPWVVYLEVTGGV
WTFSRICCDIFVTMDVMMCTASILNLCAISIDRYTAVVKPVQYQYSTGQSSCRRVSLMIVIVWMLAFAVSCPLLFGFNTTGDPSVCSISNPSFIIYSSL
VSFYLPFMVTLLLYVRIYLVLRQRQKKRTLTRQGSHSASTKPCYAHKMQKLQLNLFQPSRKRIPLVGQNAHGAAFVPLTFLDEISAWEPAQWKLLTVFS
LQRYCSFCHEASLTKTPGTTQHSRLEERRKSTKPGLEVRSLSDGKTISSLKLAHQQPRLIQLRERKATQMLAIVLGAFIVCWLPFFLIHILNTHCPSCH
VPPGLYSASTWLGYVNSALNPIIYTTFNTDFRKAFLKILCC
>DRD3-Macqueen_Bustard
MQVTGGVWTFSRICCDIFVTMDVMMCTASILNLCAISIDRYTAVVKPVQYQYSTGQSSCRRVSFMIVIVWMLAFAVSCPLLFGFNTTGDPSVCSISNPS
FIIYSSLVSFYLPFMVTLLLYVRIYLVLRQRQKKRTLTRQGSHSASTKLCYAHKMQKLQLNPFQPSRKRKTSVGQNAHGAAFVPLTFLDEISAWEPAQW
KLLTVFSLQQYCSFCHEASLTKTPGTTQHSRLEETRKTTKSGLEVRRLGDGKTVSSLKLAHQQPRLIQLRERKATQMLAIVLGAFIVCWLPFFLIHILN
AHCPSCRVPPGLYSASTWLGYVNSALNPIIYTTFNTDFRKAFLKILCC
>DRD3-Seckled_Mousebird
MALFTRTSSHPNTTGPIPCGADNTTEPDLPRSHAYYALCYCILILAIIFGNVLVCLAVLRERTLQTTTNYLVVSLAVADLLVATLVMPWVVYLEVTGGV
WTFSRVCCDIFVTMDVMMCTASILNLCAISIDRYTAVVKPVQYQYSTGQSSCRRVSLMIVIVWMLAFAVSCPLLFGFNTTGDPSVCSISNPSFIIYSSL
VSFYLPFMVTLLLYVRIYLVLRQRQKKRSLTRQGSHSASTKPCYAHKIQKVQLNPSQPSGKKVFPIGQNAHGAAFVPLTFLDEEAAWEPAQWKLLTVFS
LQRYRSFCHEASLSETPGTAQHSRLEERKPGLEVRRLSDGKTISSLKLAHQQPRLIQLRERKATQMLAIVLGAFIVCWLPFFLIHILNAHCPSCHVSRA
LYSASTWLGYVNSALNPIIYTTFNTDFRKAFLKILCC
>DRD3-Domestic_Pigeon
MALFTRTSSHPNTTDPLPCGADNTTESDLPHSHAYYALCYCILILAIIFGNVLVCLAVLRERTLQTTTNYLVVSLAVADLLVATLVMPWVVYLEVTGGV
WTFSRICCDIFVTMDVMMCTASILNLCAISIDRYTAVVKPVQYQYSTGQSSCRRVSLMIVIVWMLAFAVSCPLLFGFNTTGDPSVCSISNPIFVIYSSL
VSFYLPFMVTLLLYVRIYLVLRQRQKKRTLTRQGSHSASTKPCYAHKKFQFHPFQPSRKRILPVCQGTSSPCLPLKCSGQETSTKRKLLTVFSLQRYRS
FCHEATLTKAPGAAQHRRLEERRKSMKPGLEVRRLSNGRTMSSLKLAHQQPRLIQLRERKATQMLAIVLGAFIVCWLPFFLIHILNTHCPSCHVSPGLY
SASTWLGYVNSALNPIIYTTFNTDFRKAFLKILCC
>DRD3-American_Crow
MALFTRASSHPNTTDPIPCGANSTTEPELPHSHAYYALCYCILILAIIFGNVLVCLAVLRERTLQTTTNYLVVSLAVADLLVATLVMPWMVYLEVTGGV
WTFSRICCDIFVTMDVMMCTASILNLCAISIDRYTAVVKPVQYQYSTGQSSCRRVSLMIVIVWMLAFAVSCPLLFGFNTTGDPSVCSISNPSFIIYSSL
VSFYLPFMVTLLLYVRIYLVLRQRQKKRTLTQQGSQSASTKPCYAHQKVLLNPFQTSRERIFPVCQGTFSPCLSLKCTGQEMSTKRRLLTVFSLQRYRS
FCHEPSLTKAPGPALSSRWEERRRSAKPTVEVQRRSSGRPISSLRLAQQQPRLIQLRERKATQMLAIVLGAFIVCWLPFFLIHILNAHCPSCHVPPGLY
SASTWLGYVNSALNPIIYTTFNTDFRKAFLKILCC
>DRD3-Sunbittern
MALFTRTSSHPNTTDPVPCGADNTTDPGLPHSHAYYALCYCLLILAIIFGNVLVCLAVLRERALQTTTNYLVVSLAVADLLVATLVMPWVVYLEVTGGV
WTFSRICCDIFVTMDVMMCTASILNLCAISIDRYTAVVKPVQYQYSTGQSSCRRVSLMIVAVWMLAFAVSCPLLFGFNTTGDPSVCSISNPIFIIYSSL
VSFYLPFMVTLLLYVRIYLVLRQRQKKRTLTRQGSHSASTKPCYEHKEHMERNALPNRCQGTFSPCLPLKCSGQETSTKSKLLTVFSLQRYRSFCHEAP
LTRTPGMAQHNRLEERRKSMKPGLEVRRLSDGKTISSLKLAHQQPRLIQLRERKATQMLAIVLGAFIVCWLPFFLIHILNTHCPSCHVPPGLYSASTWL
GYVNSALNPIIYTTFNTDFRKAFLKILCC
>DRD3-Peregrine_Falcon
MALFTGTSSHPNTTDPLPCGGDNTTEPDLPHSHAYYALCYCILILAIIFGNVLVCLAVLRERTLQTTTNYLVVSLAVADLLVATLVMPWVVYLEVTGGV
WTFSRICCDIFVTMDVMMCTASILNLCAISIDRYTAVVKPVQYQYSTGQSSCRRVSLMIVIVWMLAFAVSCPLLFGFNTTGDPSVCSISNPSFIIYSSL
VSFYLPFLVTLLLYVRIYLVLRQRQKKRTLTWQGSHSASTKPCYAHKMQKLQLNPFHPSRKRMLPVCQGTFSPCLPLKCSGQEMSPKRKLLTVFSLQRY
RSFCHEASLTKPPGTTQHSRLEERRKSLKPGLEVRRLSNGKTISSLKLAHQQPRLIQLRERKATQMLAIVLGAFIVCWLPFFLIHILNTHCPSCHVPPG
LYSASTWLGYVNSALNPIIYTTFNTDFRKAFLKILCC
>DRD3-Northern_Fulmar
MALFTRTSSHPNTTDPIPCGADNTTKPDLPHSHAYYALCYCILILAIIFGNVLVCLAVLRERTLQTTTNYLVVSLAVADLLVATLVMPWVVYLEVTGGV
WTFSRICCDIFVTMDVMMCTASILNLCAISIDRYTAVVKPVQYQYSTGQSSCRRVSLMIVIVWMLAFAVSCPLLFGFNTTGDPSVCSISNPIFIIYSSL
VSFYLPFMVTLLLYVRIYLVLRQRQKKRTLTRQGSHSASTKPCYEHKMQRLQLNPFQPSRKRILPVAFVPLTFLDAISAWEPAQWKLLTAFSLQRYRSF
CHEASLTKTPGTTQHSRLEEKRKSTKPGLEVRRLSNGKTISSLKIVHQQPRMIQLRERKATQMLAIVLGAFIVCWLPFFLIHILNAHCPSCHVPPGLYS
ASTWLGYVNSALNPIIYTTFNTDFRKAFLKILCC
>DRD3-Chicken
MALFTRASSHLNTTSSVPCGAGNTTEPDLPRSHAYYALCYCILILAIIFGNVLVCLAVLRERTLQTTTNYLVVSLAVADLLVATLVMPWVVYLEVTGGV
WTFSRICCDVFVTMDVMMCTASILNLCAISIDRYTAVVKPVQYQYNTGQSSCRRVSLMIVVVWMLAFAVSCPLLFGFNTTGDPSVCSISNPVFIIYSSL
VSFYLPFMVTLLLYVRIYLVLRQRQKKRTLSRQCSYSASTKPCYTHKLRWFQTPLWHPLLQEHNKRKTLPNRCQDPFSPCLQLKCSDQEMSTKRKLLTA
FSLQQYRSFCQDRSLSETPGTPQHNRLEERRKSKNPGLEVQRLSNGKTVSSLKLAHQQPRLIQLRERKATQMLAIVLGTFIVCWMPFFLIHILNAHCPA
CHVPPGLYSASTWLGYVNSALNPIIYTTFNTDFRRAFLKILCC
>DRD3-Red_Throated_Loon
MALFTRTSSHPNTTEAIPCGADNTTEPDLPHSYAYYALCYCLLILAIIFGNVLVCLAVLRERSLQTTTNYLVVSLAVADLLVAILVMPWVVYLEVTGGV
WTFSRICCDVFVTMDVMMCTASILNLCAISIDRYTAVVKPVQYQYSTGQSSCRRVSLMIVVVWMLAFAVSCPLLFGFNTTGDPSVCSISNPIFIIYSSL
VSFYLPFMVTLLLYVRIYLVLRQRQKKRTLTRQGSHSASTKPCYAPKKLQLNPFQPSRKRILPVCQGTFSPCLPLKCSGQEMSTRRELLTVFSLQRYRS
FCHEASLTKTPGTTQHSRLEERRKSTKPRLEVRRLSDGTTISSLKLAHQQPRLIQLRERKATQMLAIVLGAFIVCWLPFFLIHILNAHCPSCHVPPGLY
SASTWLGYVNSALNPIIYTTFNTDFRKAFLKILCC
>DRD3-Medium_Ground_Finch
MALFTRASSHPNTTDPIPCGANSTTEPELPHSHTYYALCYGILILAIIFGNVLVCLAVLRERSLQTTTNYLVVSLAVADLLVATLVMPWMVYLEVTGGV
WTFSRICCDIFVTMDVMMCTASILNLCAISIDRYTAVVKPVQYQYSTGQSSCRRVSLMIVIVWMLAFAVSCPLLFGFNTTGDPSVCSISNPSFVIYSSL
VSFYLPFMVTLLLYVRIYLVLRQRQKKRTLTRQGSQSASTKPCYAHQKLQLNPFQTPRKRIFPGCQGTFSPCLSLKCTGQEMSTKRRLLAVFSLQRYRS
FCHEASLTKAPGTTQTSRWEERRRSTKAAVEVRRLSNGGTISSLRLAQQQPRLIQLRERKATQMLAIVLGAFIVCWLPFFLIHILNAHCPSCHVPPGLY
SASTWLGYVNSALNPIIYTTFNTDFRKAFLKILCC
>DRD3-White_Tailed_Eagle
MALFTRTSSHPNTTDPVPCGANNTTEPDLPHSHAYYALCYCILILAIIFGNVLVCLAVLRERTLQTTTNYLVVSLAVADLLVATLVMPWVVYLEVTGGV
WTFSRICCDIFVTMDVMMCTASILNLCAISIDRYTAVVKPVQYQYSTGQSSCRRVSLMIVIVWMLAFAVSCPLLFGFNTTGDPSVCSISNPSFIIYSSL
VSFYLPFMVTLLLYVRIYLVLRQRQKKRTLTRQGSHSASTKPCYAHKTQKLQLNPFQPSRKQVLPVYVCPLEPGTFSPCLPLKCSGQETSTKRQLLTVF
SLQRYRSFCHEASLTKTPGTTQHSRLEERRKSTKPGLEVRTLSDGKTISSLKLAQQQPRLIQLRERKATQMLAIVLGAFIVCWLPFFLIHILNAHCPSC
HVPPGLYSASTWLGYVNSALNPIIYTTFNTDFRKAFLKILCC
>DRD3-Cuckoo_Roller
MALFTRTSSHPNTTDPIPCRADNTTEPNLPHSHTYYALCYCILILAIIFGNVLVCLAVLRERTLQTTTNYLVVSLAVADLLVATLVMPWMVYLEVTGGV
WTFSRICCDIFVTMDVMMCTASILNLCAISIDRYTAVVKPVQYQYSTGQSSCRRVSLMIVIVWMLAFAVSCPLLFGFNTTADPSICSISNPSFIIYSSL
VSFYLPFMVTLLLYVRIYLVLRQRQKKRTLTRQGSHSASTKPCYAHKMQKLQLNPFQPSGKKVLPVYLCSFVPLTFLDEIYAWEPAQWKLLTVFSLQRY
RSFCHETSLTKAPGTTQHSRLEERRKSMKPGLEVRRLSDGKTISSLKLAHQQPRLIQLRERKATQMLAIVLGTFIICWLPFFLIHILNAHCPSCRVPPR
LYSASTWLGYVNSALNPIIYTTFNTDFRKAFLKILCC
>DRD3-Golden_Collared_Manakin
MAIFTRASSHPNTTNPIPCGADNTTEPDLPHSHAYYALCYCLLILAIIFGNVLVCLAVLRERTLQTTTNYLVVSLAVADLLVATLVMPWMVYLEVTGGV
WTFSRICCDIFVTMDVMMCTASILNLCAISIDRYTAVVKPVQYQYSTGQSSCRRVSLMIVVVWMLAFAVSCPLLFGFNTTGDPSVCSISNPSFIVYSSL
VSFYLPFMVTLLLYVRIYLVLRQRQKKRTLTRQGSHSASTKPCHAHKMQKLQLNPFQPSRKRILLVYLRGQDAHGAAFVPLTFLDEISAWEPAQQKLLT
VFSLQRYRSFCHEASLTKTPGTTQNRRQEERRMCTKPGVEVQRLSNGKTISSLKLAQQQPRLIQLRERKATQMLAIVLGTFIVCWLPFFLIHILNAHCP
SCHVPPRLYSASTWLGYVNSALNPIIYTTFNTDFRKAFLKILCC
>DRD3-Turkey
MALFTRASIHLNTTSSVPCGAGNTTEPDLPRSHAYYALCYCILILAIIFGNVLVCLAVLRERTLQTTTNYLVVSLAVADLLVATLVMPWVVYLEVTGGV
WTFSRICCDVFVTMDVMMCTASILNLCAISIDRYTAVVKPVQYQYNTGQSSCRRVSLMIVVVWMLAFAVSCPLLFGFNTTGDPSVCSISNPVFIIYSSL
VSFYLPFMVTLLLYVRIYLVLRQRQKKRTLTRQCSYNASTKPCFTHKMRWFQVPLWHPLLQEHIKRKTLPNRCQGPFCPCFQLKCSDHKMSTKRKLLTA
FSLQQYRSFCQDRSLSKTPGTPQHNRLEERRKSKNPELEVQRLSNGKTVSSVKLAHQQPRLIQLRERKATQMLAIVLGTFIVCWMPFFLIHILNTHCLA
CHVPPGLYSASTWLGYVNSALNPIIYTTFNTDFRRAFLKILCC
>DRD3-Budgerigar
MALFTRASSHPNTTNPIPCGADNTTEPYLPHSHAYYALCYCILILAIIFGNVLVCLAVLRERALQTTTNYLVVSLAVADLLVAILVMPWVVYLEVTGGV
WTFSRICCDIFVTMDVMMCTASILNLCAISIDRYTAVVKPVQYQNSTGQSSCRRVSLMIVIVWMLAFAVSCPLLFGFNTTGDPTVCSISNPSFIIYSSL
VSFYLPFLVTLLLYVRIYLVLRQRQKKRTLTRQGSHSASTKPCYTHKMQKLQLNPFQPSRKKIVPVYL*CQGTFSSCLPLKCSGQQMSTKRKLLTILSL
QRYRSFCHEASLTKTPRSTQHSRLEDRSTTKPGLEVRRLSNGKTISSLKLTHQQPRLIQLRERKATQMLAIVLGAFIVCWLPFFLIHILNTHCPSCHVP
PGLYSASTWLGYVNSALNPIIYTTFNTDFRKAFLKILCC
>DRD3-Northern_Carmine_BeeEater
MALFSRTSSHHNTTSPIPCGADNATETDLPPSHTYYALCYCILILAIIFGNVLVCLAVLRERTLQTTTNYLVVSLAVADLLLATLVMPWVVYLEVTGGV
WTFSRVCCDIFVTMDVMMCTASILNLCAISIDRYTAVVRPVQYQYSTGQSSCRRVSLMIVTVWMLAFAVSCPLLFGFNTTVDPSVCSISNPSFIIYSSL
VSFYLPFMVTLLLYVRIYLVLRQRQRKRTLTRQGSHSTSPSPSPTPKSQSLQMCPFHPSRKRILPVPSRTEHSLPPYFISSMQKCSGQEMSTKRKLLAA
FSLQQYCSFCHQPPLPKAHSRLEERRRSTRPALEVQRLSDGKTISSLKVAHQQPRLVQLRERKATQMLAIVLGAFIVCWLPFFLIHILNAHCLSCHVPP
GLYSASTWLGYMNSALNPIIYTTFNTDFRRAFLKILCC
>DRD3-Brown_Mesite
MALFTRTGSHPNTTDPIPCGSDNTTEPDLPRSHAYYALCYCILILAIIFGNVLVCLAVLRERTLQTTTNYLVVSLAVADLLVATLVMPWVVYLEVTGGV
WTFSRICCDIFVTMDVMMCTASILNLCAISIDRYTAVVKPVQYQYSTGQSSCRRVSLMIVIVWMLAFSVSCPLLFGFNTTGDPSVCSISNPIFIIYSSL
VSFYLPFMVTLLLYVRIYLVLRQRQKKRTLTRQGSHSASTKPCYAHKMQKLQLNPFQPPRKRTLPEHMERKALPNRCQGTFSPCLPLKCSSQEISTKRK
LLTVLSLQRYRSFCHEASLTKTPGTTQHSRLEERRKSTKQGLEVRRLSDGRTISSLKLAHQQPRLIQLRERKATQMLAIVLG
>DRD3-Kea
MALFTRASSHPNTTNPIPCGADNTTEPYLPHSHAYYALCYCILILAIIFGNVLVCLAVLRERALQTTTNYLVVSLAVADLLVAILVMPWVVYLEVTGGV
WNFSRICCDIFVTMDVMMCTASILNLCAISIDRYTAVVKPVQYQNSTGHSSCRRVSLMIVIVWMLAFAVSCPLLFGFNTTGDPTVCSISNPSFIIYSSL
VSFYLPFLVTLLLYVRIYLVLRQRQKKRTLTQRGSHSASAELCYAHKMQRLQLNPRQPSRKRIIRMYLRGQNAHGAAFVPLTFLDEISAWEPAQWKLLT
ILSLQRYRSFCHEASLTKTPRITQHSRLEERRKSTKPGLEVRRLSSGKTISSLKLAHQQPRLIQLRERKATQMLAIVLGAFIVCWLPFFLIHILNTHCP
SCHVPPGLYSASTWLGYVNSALNPIIYTTFNTDFRKAFLKILCC
>DRD3-Crested_Ibis
MALFTRTSSHPNATDPIPCGADNTTESDLPHSHAYYALCYCILILAIIFGNVLVCLAVLRERTLQTTTNYLVVSLAVADLLVATLVMPWVVYLEVTGGV
WTFSRICCDIFVTMDVMMCTASILNLCAISIDRYTAVVKPVQYQYSTGQSSCRRVSLMIVIVWMLAFAVSCPLLFGFNTTGDPSVCSISNPIFIIYSSL
VSFYLPFMVTLLLYVRIYLVLRQRQKKRTLTRQGSHSASTKPCYAHKGQHKNTSERLAEQVFQLFLFSCFSLVGWRQRVVRCQFTSLISQGQSRGYCAN
LRSKNLLTVFSLQRYRSFCHEASLTKTPETTQHSRLEKRRKSMKPGLEVRRLSNGKTISSLKLAHQQPRLIQLRERKATQMLAIVLGAFIVCWLPFFLI
HILNAHCPSCHVPPGLYSASTWLGYVNSALNPVIYTTFNTDFRKAFLKILCC
>DRD3-Hoatzin
MALFTRTSSHPNTTDPIPCGADNTTEPDLPHSHAYYALCYCILILAIIFGNVLVCLAVLRERTLQTTTNYLVVSLAVADLLVATLVMPWGVYLEVTGGV
WTFSRICCDIFVTMDVMMCTASILNLCAISIDRYTAVVKPVQYQYSTGQSSCRRVSLMIVIVWMLAFAVSCPLLFGFNTTGDPSVCSISNPIFVIYSSL
VSFYLPFMVTLLLYVRIYLVLRQRQKKRTLTRQGSHSASTKPCYAHKMQKLQLNPFLPSRKRILPGCQGTFPHCLPLKCSGQEMPTKRKLLTVFSLQRY
RSFCREASLTRTPGTTQHSRLEERRKSTKPGLEVRRLSSGKTISSLKLAHQQPRLIQLRERKATQMLAIVLGTFIVCWLPFFLIHILNAHCPSCHVPPG
LYSASTWLGYVNSALNPIIYTTFNTDFRKAFLKILCC
>DRD3-Dalmatian_Pelican
MALFTRTSSHPNTTDPIPCGADNTTESDLPHSHAYYALCYCILILAIIFGNVLVCLAVLRERTLQTTTNYLVVSLAVADLLVATLVMPWVVYLEVTGGV
WTFSRICCDIFVTMDVMMCTASILNLCAISIDRYTAVVKPVQYQYSTGQSSCRRVSLMIVIVWMLAFAVSCPLLFGFNTTGDPSVCSISNPIFIIYSSL
VSFYLPFVVTLLLYVRIYLVLRQRQKKRTLTRQGSHSASTKPCYAHKKLQLHPFQPSRKRMLPVCQGTFSPCLPLKCSGQEMSTKRNLLTAFSLQWYRS
FCHEASLTKTPGTTQHSRLEERRKSAKPGLEVRRISDGKTISSLKLAHQQPRLIQLRERKATQMLAIVLGAFIVCWLPFFLIHILNAHCPSCHVPPGLY
SASTWLGYVNSALNPIIYTTFNTDFRKAFLKILCC
>DRD3-White_Tailed_Tropicbird
MALFTRTSSLPNTTDPIPCRADNATEPDLPHSHAYYALCYCILILAIIFGNVLVCLAVLRERTLQTTTNYLVVSLAVADLLVATLVMPWVVYLEVTGGV
WTFSRICCDIFVTMDVMMCTASILNLCAISIDRYTAVVKPVQYQYSTGQSSCRRVSLMIVVVWMLAFAVSCPLLFGFNTTGDPSVCSISNPIFIIYSSL
VSFYLPFMVTLLLYVRIYLVLRQRQKKRTLTRQGSHSASTKPCYAHKMQKLQLNPFLLSRKRIAPVAFIPLTFLDEISAWEPAQWKLLTVFTLQRYRSF
CHEASLARTPGTTQRNRLEERRKSTKPGLEVRRLSDGKTISSLKLAHQQPRLIQLQERKATQMLAIVLG
>DRD3-Great_Black_Cormorant
VTGGVWTFSRIFCDIFVTMDVMMCTASILNLCAISIDRYTAVVKPVQYQYSTGQSSCRRVSLMIVIVWMLAFAVSCPLLFGFNTTGDPSVCSISNPIFI
IYSSLVSFYLPFMVTLLLYVRIYLVLRQRQKKRTLTRQGSHSASTKPCYAHKMQKLQLNLFQPSRKRILPVYLCPLEPGNYKRAQPTSIFLQSRAFSAT
WKNLLTVFSLQRYRSFCHEASLPKTPGTTLHSRLEERRKSTKPELEVRRLSDGKTISSLKLAHQQPRLIQLRERKATQMLAIVLGTFIVCWLPFFLIHV
LNTHCPSCHVPPGLYSASTWLGYVNSALNPIIYTTFNTDFRKAFLKILCC
>DRD3-Caribbean_Falcon
MALFTRTSSHPNSTDPVPCGADNATEPDLPRSHAYYALCYCILILAIIFGNVLVCLAVLRERTLQTTTNYLVVSLAVADLLVATLVMPWVVYLEVTGGV
WTFSRICCDIFVTMDVMMCTASILNLCAISIDRYTAVVKPVQYQYSTGQSSCRRVSLMIVIVWMLAFAVSCPLLFGFNTTGDPSVCSISNPIFIIYSSV
VSFYLPFMVTLLLYVRIYLVLRQRQKKRTLTRQGSHSASTKPCYAHKGLTGFNLDYFKKNPLHLTDLRGQNAHGAAFVPLTFLDEICAWEPAQWKLLTV
FSLERYCSFCHEASLTRTPGTTQHNRLEERRKSTKPGLEVRRLSDGKTISSLKLAHQQPRLIQLRERKATQMLAIVLG
>DRD3-Downy_Woodpecker
MALLTRTSSHPNTTGPIHCGADNTTEPDLPHSHAYYALCYCILILAVIFGNVLVCIAVLRERTLQTTTNYLVVSLAVADLLVATLVMPWVVYLEVTGGV
WTFSRIYCDIFVTMDVMMCTASILNLCAISIDRYTAVVKPVQYQYSTGQSSCRRVSLMIVIVWMLAFAVSCPLLFGFNTTADPSVCSISNPSFIIYSSL
VSFYLPFMVTLLLYVRIYLVLRQRQKKRTLTRQGSHSTSTTRCFAHKMQKIQLNSFQPSRKRILPVCQGTFSTCLPLKCSSREMPTKRKLLTVFHLQRY
CNFCHEASLTKTPGTTQHSRLEERRKSIKPVLEVQRLSNGKTISSLKLAHQQPRVIQLRERKATQMLAIVLGAFIVCWLPFFLIHILNAHCPSCHVPPG
LYSASTWLGYVNSALNPIIYTTFNTDFRKAFLKILCC
>DRD3-Great_Crested_Grebe
MALFTRTSSHPNTTDPIPCGAENATEPDLPHSHAYYALCYCILILAIIFGNVLVCLAVLRERTLQTTTNYLVVSLAVADLLVAILVMPWVVYLEVTGGV
WTFSRICCDIFVTMDVMMCTASILNLCAISIDRYTAVVKPVQYQYSTGQSSCRRVSLMIVIVWMLAFAVSCPLLFGFNTTGDPSVCSISNPIFIIYSSL
VSFYLPFMVTLLLYVRIYLVLRQRQKKRTLTRQGSHSASTKPCYAHKVRKSHTNAVGAVKKGQGMHHLFSSKSFVPLTFLDEISAWEPAQWKFLTVFSL
QRYCSFCHEAPLTRKPGATQHNRLEERRKSTKPGLEVRRLSDGKTISSLKLAHQQPRLIQLRERKATQMLAIVLGAFIVCWLPFFLIHILNAHCPSCHV
PPGLYSASTWLGYVNSALNPIIYTTFNTDFRKAFLKILCC
>DRD3-Yellow_Throated_Sandgrouse
MALFTRTSSHPNTTDPIPCGADNSTEPGLPHSHAYYALCYCILILAIVFGNVLVCLAVLRERTLQTTTNYLVVSLAVADLLVATLVMPWVVYLEVTGGV
WNFSRICCDIFVTMDVMMCTASILNLCAISIDRYTAVVKPVQYQYGTGQSSCRRVSLMIVTVWMLAFAVSCPLLFGFNTTGDPSVCSISNPSFIIYSSL
VSFYLPFMVTLLLYVRIYLVLRERQKKRTLTRQGSHSASTKPCYAHKGQRKNTSERLAEQVFWLFLFSCFSLVGWRQRAVPCWFTPLINPGQEMSTKRK
LLTVFSLQRYCSFCREASLTKTPGTTQHSRLEEKSTKPGLEVRRLGDGRTISSLKLAHQQPRLIQLRERKATQMLAIVLGAFIVCWLPFFLIHILNAHC
PSCHVTPGLYSASTWLGYVNSALNPIIYTTFNTDFRKAFLKILCC
>DRD3-Adelie_Penguin
MALFTRTSSHPNTTDPIPCGADNTTEPDLPHSHAYYALCYCILILAIIFGNVLVCLAVLRERTLQTTTNYLVVSLAVADLLVATLVMPWVVYLEVTGGV
WTFSRICCDIFVTMDVMMCTASILNLCAISIDRYTAVVKPVQYQYSTGQSSCRRVSLMIVIVWMLAFAVSCPLLFGFNTTGDPSVCSISNPIFIIYSSL
VSFYLPFMVTLLLYVRIYLVLRQRQKKRTLTRQGSHSASAKPCYAHKMQKFQLNPFQPSRKRILLVYLYLRGQNAHGAAFVPLTFLDEIAAWEPAQ*NL
LTVFSLQRYRSFCHEASLTKTPGTTQHNRLEERRKSMKPGLEVRRLSDGKTISSLKLAHQQPRLIQLRERKATQMLAIVLGAFIVCWLPFFLIHILNAH
CPSCHVPPGLYSASTWLGYVNSALNPIIYTTFNTDFRKAFLKILCC
>DRD3-Ostrich
MALLTRASSHLNTTNSIPCEADNATERNLPHSHAYYALCYCILILAIIFGNVLVCLAVLRERTLQTATNYLVVSLAVADLLVATLVMPWVVYLEVTGGV
WTFSRICCDIFVTMDVMMCTASILNLCAISIDRYTAVVRPVQYQYNNGQSSRRRVSLMIVIVWMLAFAVSCPLLFGFNTTGDPSVCSISNPIFIIYSSL
VSFYLPFVVTLLLYVRIYLVLRQRRKKRILTRQGSHSASTKLSYTHKVRSTCTQNTSREKLCPTDAKAPFHLISHSNASQEMSTKRKLLALCSLQQYCS
FCQEASLTRTPGTTHHSRLKERRKSRKPGLEVRRLSNGKTISSLRPAHQPPRLIQLQERKATQMLAIVLGAFIVCWLPFFLIHILNAHCTSCRVPPGLY
SASTWLGYVNSALNPIIYTTFNTDFRKAFLKILCC
>DRD3-Zebra_Finch
MALFTRASSHPNGTDPIPCGANSTTEPELPHSHAYYALCYCILILAIIFGNVLVCLAVLRERTLQTTTNYLVVSLAVADLLVATLVMPWMVYLEVTGGV
WTFSRICCDIFVTMDVMMCTASILNLCAISIDRYTAVVKPVQYQYSTGQSSCRRVSLMIVIVWMLAFAVSCPLLFGFNTTGDPSVCSISNPSFVIYSSL
VSFYLPFMVTLLLYVRIYLVLRQRQKKRTLTRQGSQSASAKPCYAHQAQKLQLNPFQTSRKRIFPVAGGQNTHVACKFVPLTFLDKISAIWEPAQQLLT
VFSLQRYRSFCHEASLTKAPGTTQTSRWEERRRSTKPAVEVRRLSNGRTISSLRLAQQQPRLIQLRERKATQMLAIVLGAFIVCWLPFFLIHILNAHCP
SCHVPPGLYSASTWLGYVNSALNPIIYTTFNTDFRKAFLKILCC
>DRD3-Angola_Turaco
MALFARTVSHPNTTDPIPCGADNITEPDLPHSHAYYALCYSILILAIIFGNVLVCLAVLRERTLQTTTNYLVVSLAVADLLVATLVMPWVVYLEVTGGV
WTFSRICCDIFVTMDVMMCTASILNLCAISIDRYTAVVKPVQYQYSTGQSSCRRVSLMIVIVWMLAFAVSCPLLFGFNTTGDPSVCSISNPIFVIYSSL
VSFYLPFMVTLLLYVRIYLVLRQRQKKRTLTRQGSHSASTKPGYAHEMQELPLNQFQPSRKRIPLVCQGTISSCLPLKCSGQEMSTKRKLLTVFSLQRY
RSFCHEASLTRTPGKTQHNRLEERRKSMKPGLEVRRLSNGRTISSLKLAHQQPRLIQLRERKATQMLAIVLGAFIVCWLPFFLIHILNAHCPSCRVPPG
LYSASTWLGYVNSALNPIIYTTFNTDFRKAFLKILC
>DRD3-White_Throated_Tinamou
MALFTRVSSHLNATDSVPCEADNATDHNLPHSHAYYALCYCILILAIIFGNVLVCLAVLRERTLQTTTNYLVVSLAVADLLLATLVMPWVVYLEVTGGV
WTFNRICCDIFVTMDVMMCTASILNLCAISIDRYTAVVRPVQYQYNTGQSSCRRVSLMIVMVWMLAFAVSCPLLFGFNTTGDPSVCSISNPIFVIYSSL
VSFYLPFVVTLLLYVRIYLVLRQRQRKRILTRQGSHSTSTRLSYTHKVRPPKTLSNRCQGTFSPRLPFKYDRQETSVKRKLLALIGLQRYCNFCQEASL
TQTPGTTQHNGLKERRKSRKPRLEVRTLSSGKTMSSLRPAPQSPRLIQLRERKATQMLTIVLGAFIVCWLPFFLIHILNSHCPSCHVPPALYSASTWLG
YMNSALNPIIYTTFNTDFRRAFLKILCC
>DRD3-Barn_Owl
MALFTRASSHPNTTDPAPCGADNTTEPDPPHSHAYYALCYCILILAIIFGNVLVCLAVLRERTLQTTTNYLVVSLAVADLLVATLVMPWVVYLEVTGGV
WTFSRICCDIFVTMDVMMCTASILNLCAISIDRYTAVVKPVQYQYSTGQSSCRRVSLMIVIVWMLAFAVSCPLLFGFNTTADPSVCSISNPSFIIYSSL
VSFYLPFMVTLLLYVRIYLVLRQRQKKRSLTRQGSQSASTKPCYAHNMQKLQLNPFQPSRKRILPVCQGTFSPCLPLKCSGQEMSTKRKLLTVFSLQRY
RSFCHEASLTKTPGTTRHSRLEERRKSMKPGLEVRRLSDGKTISSLKLAHQQPRLIQLRERKATQMLAIVLGAFIVCWLPFFLIHILNAHCPSCHVPPG
LYSASTWLGYVNSALNPIIYTTFNTDFRKAFLKILCC
>DRD4-Crowned_Crane
QFQGGVWSLSTVLCDALMTMDVMLCTASIFNLCAISVDRFIAVSIPLNYNRRQIDLRQLILISTTWIFAFAVASPVIFGLNNVPNRDPSLCQLEDDNYI
VYSSICSFFIPCPVMLVLYCAMFQGLKRWEEARKAKLRGSIYGANRKLYHPSTFIEREQTGLEPEECNPYTRSEHPGDYVMNNGIQTVSYPHLKYPHPG
HGRKRAKINGRERKAMRVLPVVVGAFLFCWTPFFVVHITRALCKSCTIPTQVTSTVTWLGYVNSALNPIIYTVFNAEFRNFFRKVLHLF
>DRD4-Nightjar
IGRFIAVSIPLNYNRRQIDLRQLILISTTWIFAFAVASPVIFGLNNVPNRDPSLCQLEDDNYIVYSSICSFFIPCPVMLVLYCAMFQGLKRWEEARKAK
LRGGIYGANRKLYHPSTFIEREQTGLEPEECNPYAHSEHPEDYVMNNGVQTVSYPHLKYPHPAHSQKRAKINGRERKAMRVLPVVVG
>DRD4-American_Crow
QFQGGVWSLSTVLCDALMTMDVMLCTASIFNLCAISVDRFIAVQIPLNYNRRQIDLRQLILISTTWILAFAVASPVIFGLNNVPDRDPSLCQLEDDNYI
VYSSICSFFIPCPVMLVLYCGMFQGLKRWEEARKAKLRGCIYGANRKLYHPPALMEREQSRLGPLACSPYARASLPGECGMNNGIQTVSYPHLSYPHPG
HGRKRAKINGRERKAMRVLPVVVGAFLFCWTPFFVVHITRALCKACSIPPQVTSTVTWLGYVNSALNPIIYTVFNAEFRNFFRKVLQLF
>DRD4-Peregrine_Falcon
QFQGGVWSLSTVLCDALMTMDVMLCTASIFNLCAISVDRFIAVSIPLNYNRRQIDLRQLILISTTWIFAFAVASPVIFGLNNVPNRDPSLCQLEDDNYI
VYSSICSFFIPCPVMLVLYCAMFQGLKRWEEARKAKLRGGIYGANRRLYHPSALTEGEQTGLGPEKRNPYACSEHPGDYVLSNGIQTVSYPHLKYPHPG
HGRKQAKINGRERKAMRVLPVVVGAFLFCWTPFFVVHITRALCKSCAIPTQVTSTVTWLGYVNSALNPIIYTMFNAEFRNFFRKVLHLF
>DRD4-Northern_Fulmar
QFQGGVWSLSTVLCDALMTMDVMLCTASIFNLCAISVDRFIAVSIPLNYNRRQIDLRQLILISTTWIFAFAVASPVIFGLNNVPNRNPSLCQLEDDNYI
VYSSICSFFIPCPVMLVLYCAMFQGLKRWEEARKAKLRGSIYGANRKLYHPSTFIEREQTGLEPEECNPHAHSDHPGDYVMNNGIQTVSYPHLKYPHPG
HSRKRAKINGRERKAMRVLPVVVGAFLFCWTPFFVVHITRALCKSCTIPSQVTSTVTWLGYVNSAVNPIIYTVFNTEFRNFFRKVLHLF
>DRD4-Chicken
VCTERALKTTTNYFIVSLAVADLLLALLVLPLYVYSEFQGGVWSLSTVLCDALMTMDVMLCTASIFNLCAISVDRFIAVSVPLNYNRRQIDLRQLILIS
TTWIFAFAVASPVIFGLNNVPNRDPSLCQLEDDNYIVYSSICSFFIPCPVMLVLYCAMFQGLKRWEEARKAKLRGGIYGGNRMLYHPSPFIERERVGME
PEEYHPYAHPEHPLSGDYVMSNGLQTVSYPHLKYPHPAHGQKRAKINGRERKAMRVLPVVVGAFLFCWTPFFVVHITRALCKSCTIPTQVTSIVTWLGY
VNSAVNPIIYTVFNAEFRNFFRKVLHLFWQGCC
>DRD4-White_Tailed_Eagle
QFQGGVWSLSTVLCDALMTMDVMLCTASIFNLCAISVDRFIAVSIPLNYNRRQIDLRQLILISTTWIFAFAVASPVIFGLNNVPNRDPNLCQLEDDNYI
VYSSICSFFIPCPVMLVLYCAMFQGLKRWEEARKAKLRGSIYGANRKLYHPSTFIEREQTGLEPEGRNPYARSDHPGDYVMNNGIQTVSYPHLKYPHPG
HSRKRAKINGRERKAMRVLPVVVSAFLFCWTPFFVVHITRALCKSCAIPTQVTSTVTWLGYVNSALNPIIYTVFNAEFRNFFRKVLHLF
>DRD4-Cuckoo_Roller
QFQGGVWSLSTVLCDALMTMDVMLCTASIFNLCAISVDRFIAVSVPLNYNRRQIDLRQLILISTTWIFAFAVASPVIFGLNNVPNRDPSLCQLEDDNYI
VYSSICSFFIPCPVMLVLYCAMFQGLKRWEEARKAKLRGSIYGANRKLYHPSTFMERQQTGLEPQECNPYARSDHPGDYGVNNGIQTVSYPHLNPCQEP
ARGQRREASRSEPCFLPAGEGAFLFCWTPFFVVHITRALCKACTIPAQVTSTVTWLGYVNSALNPIIYTVFNAEFRNFFRKVLHLF
>DRD4-Golden_Collared_Manakin
QFQGGVWSLSTVLCDALMTMDVMLCTASIFNLCAISVDRFIAVQVPLNYNRRQIDLRQLILISTTWIFAFAVASPVIFGLNNVPNRDPSLCQLEDDNYI
VYSSICSFFIPCPVMLVLYCGMFQGLKRWEEARKAKLRGCIYGANKKLYHPPTFLEREQSRLGPPERSPYSLTGLPGDCGMSNGIQTVSYPHLRYPHPG
HGRKRAKINGRERKAMRVLPVVVGAFLFCWTPFFVVHITRALCKSCAIPTQVTSTVTWLGYVNSALNPIIYTVFNAEFRNFFRKVLHLF
>DRD4-Budgerigar
QFQGGVWSLSTVLCDALMTMDVMLCTASIFNLCAISVDRFIAVSVPLNYNRRQIDLRQLILISTTWIFAFAVASPVIFGLNNVPNRDPSLCQLEDDNYI
VYSSICSFFIPCPVMLVLYCAMFQGLKRWEEARKAKLRGGIYGPNRKLYHPGTFIASEQTRLEPDECNPYTLSSHPGDCGMSNGIQTVSYPQLKYPQPG
HSRKQAKINGRERKAMRVLPVVVGAFLFCWTPFFVVHITKALCKSCAVPTQVTSTVTWLGYVNSALNPIIYTVFNTEFRNFFRKVLHLF
>DRD4-Kea
QFQGGVWSLSTVLCDALMTMDVMLCTASIFNLCAISVDRFIAVSIPLNYNRRQIDLRQLILISTTWIFAFAVASPVIFGLNNVPNRDPSLCQLEDDNYI
VYSSICSFFIPCPVMLVLYCAMFQGLKRWEEARKAKLRGGIYGANRKLYHPGTFIASEQTRLEPDECNPYALPSHPGDCGMSNGIQTVSYPHLKYPHSG
HRRKQAKINGRERKAMRVLPVVVGAFLFCWTPFFVVHITKALCKSCAVPTQVTSTVTWLGYVNSAVNPIIYTVFNAEFRNFFRKVLHLF
>DRD4-Crested_Ibis
QFQGGVWSLSTVLCDALMTMDVMLCTASIFNLCAISVDRFIAVSIPLNYNRRQIDLRQLILISTTWIFAFAVASPVIFGLNNVPNRDPSLCQLEDDNYI
VYSSICSFFIPCPVMLVLYCAMFQGLKRWEEARKAKLRGSIYGANRKLYHPSTLIERAQTGLGSGERNPYARSDRPGDYVMDNGIQTVSYPHLKYPPPG
HSRKRAKINGRERKAMRVLPVVVGAFLFCWTPFFVVHITRALCKSCTIPTQVTSTVTWLGYVNSALNPIIYTVFNAEFRNFFRKVLHLF
>DRD4-Caribbean_Flamingo
QFQGGVWSLSTVLCDALMTMDVMLCTASIFNLCAISVDRFIAVSIPLNYNRRQIDLRQLILISTTWIFAFAVASPVIFGLNNVPNRDPSLCQLEDDNYI
VYSSICSFFIPCPVMLVLYCAMFHGLKRWEEARKAKLRGSIYGANRKLYHPSTFIEREQTGLEPEESNPYACSHHPGDYGVNNGIQTVSYPHLKYPHPG
HSRKRAKINGRERKAMRVLPVVIGAFLFCWTPFFVVHITRALCKSCTIPTQVTSTVTWLGYVNSALNPIIYTVFNTEFRNFFRKVLHLF
>DRD4-Downy_Woodpecker
QFQGGVWSLSTVLCDALMTMDVMLCTASIFNLCAISVDRFIAVSVPLNYNRRQIDLRQRILIGTTWLSAFAVASPVIFGLNDVPRRDPTLCQLEDDNYI
VYSSICSFFIPCPVMLVLYCAMFQGLRRWEEARKAKLRGSIYGVNRKLYHPPTSIEREQSGLEPGQCSPYAGSAHPRDYVMHNGIQTVSYPHLKYPHPG
HSRKRAKINGREQKAMRVLPVVVGAFLFCWTPFFVVHITRALCKSCSIPTQVTSTVTWLGYVNSALNPIIYTVFNAEFRNFFRKVLHLF
>DRD4-Adelie_Penguin
QFQGGVWSLSTVLCDALMTMDVMLCTASIFNLCAISVDRFIAVSIPLNYNRRQIDLRQLILISTTWIFAFAVASPVIFGLNNVPNRDPSLCQLEDDNYI
VYSSICSFFIPCPVMLVLYCAMFQGLKRWEEARKAKLRGSIYGANRKLYHPSTFIESKQTGLEPEGCNPYARSDHPGDYVMNNGIQTVSYPHLKYSHPG
HSQKRAKINGRERKAMRVLPVVVGAFLFCWTPFFVVHITRALCKSCAIPTQVISTVTWLGYVNSAVNPIIYTIFNAEFRNFFRKVLRLF
>DRD4-Zebra_Finch
QFQGGVWSLSTVLCDALMTMDVMLCTASIFNLCAISVDRFIAVQIPLNYNRRQIDLRQLILISTTWIFAFAVASPCGMNSGIQTVSYPHLRYPHPGHGR
KRAKINGRERKAMRVLPVVVGAFLFCWTPFFVVHITRALCKSCSIPPQVTSTVTWLGYVNSALNPIIYTVFNAEFRNFFRKVLHLF
