# Supplementary material for: Identification of dopamine receptors across the extant avian family tree and analysis with other clades uncovers a polyploid expansion among vertebrates
Source: Front Neurosci. 2015 Oct 7;9:361. doi: 10.3389/fnins.2015.00361 (PMC4595791; doi:10.3389/fnins.2015.00361)
Supplement: Supplementary file 6 [file DataSheet6.ZIP]

Archive with 1 entries (1 files):
- supplement6.phy
