# Supplementary material for: Identification of dopamine receptors across the extant avian family tree and analysis with other clades uncovers a polyploid expansion among vertebrates
Source: Front Neurosci. 2015 Oct 7;9:361. doi: 10.3389/fnins.2015.00361 (PMC4595791; doi:10.3389/fnins.2015.00361)
Supplement: Supplementary file 6 [file DataSheet6.ZIP › supplement6.phy]

264 729
MUSCLE    (3-8)-------------------------------------------------------
Ciona_D1a ------------------------MNKTCGYSMQIPLYQESDLNLRVVKTTIISLLVSIL
D1d-Chicke--------------------------------------ASMAGGPRALRA-LTGCLLGAL
D1d-Turkey--------------------------------------ASMAGGPRALRA-LTGCLLGAL
D1d-White_------------------------------------------------------------
D1d-Ostric------------------------------------------------------------
D1d-Americ----------------------------------------XGGGPRVLRA-LTGCLLGAL
D1d-Medium---------------------------------------------------LTGCLLGAL
D1d-Zebra_---------------------AALGDGPW-----------------ALRA-LTGCLLGAL
D1d-Bar_Ta------------------------------------------------------------
D1d-Downy_------------------------------------------DGPRALRA-LIGCLLGAL
D1d-Javan_------------------------------------------------------------
D1d-Peking------------------------------------------------------------
D1d-Peregr------------------------------------------------RA-LTGCLLGAL
D1d-Budger------------------------------------------------------------
D1d-Kea-Nn------------------------------------------------------------
D1d-Brown_------------------------------------------------------------
D1d-Speckl------------------------------------------------------------
D1d-Macque------------------------------------------------------------
D1d-Barn_O------------------------------------------------------------
D1d-Domest------------------------------------------------------CLLGAL
D1d-Hoatzi------------------------------------------------------------
D1d-Great_------------------------------------------------------------
D1d-Dalmat------------------------------------------------------------
D1d-Northe----------------------------------------------------TGCLLGAL
D1d-Nightj------------------------------------------------------CLLGGL
D1d-Angola------------------------------------------------------------
D1d-Yellow------------------------------------------------------------
D1d-Riflem-----------------------------------------GDVPRVLRA-VTGCLLGAL
D1d-Chimne------------------------------------------------RA-LTGCLLGAL
D1d-Red_Th------------------------------------------------------------
D1d-Adelie------------------------------------------------------------
D1d-Cuckoo---------------------------------------------------------GAL
D1d-Sunbit------------------------------------------------------------
D1d-Killde------------------------------------------------------------
D1d-Caribb---------------------------------------------------------GAL
D1d-White_------------------------------------------------------------
D1d-Creste---------------------------------------------XALRA-LTGCLLGAL
D1d-Crowne-----------------------------------------------LRA-LTGCLLGAL
D1d-Red_Le------------------------------------------------------------
D1d-Northe------------------------------------------------------------
D1a-Budger--------------------------MTWNNTTMDGEGLVVERD-SSFRI-LTGCFLSLL
D1a-Kea-Nn--------------------------MTWNNTTMDGEGLLVERD-SSFRI-LTGCFLSLL
D1a-Zebra_--------------------------MTWNETTMDGEGLLVERDSSSFRI-LTGCFLSLL
D1a-Medium--------------------------MTWNDTTMDGEGLLVERDSSSFRI-LTGCFLSLL
D1a-Speckl--------------------------MTWNDTTMDGEGLLVERD-SSFRI-LTGCFLSLL
D1a-Annas_--------------------------MTWNDTTMDGEGLLVERD-SSFRI-LTGCFLSLL
D1a-White_--------------------------MTWNDTTMDGEGLLVERD-SSFRI-LTGCFLSLL
D1a-Chimne--------------------------MTWNDTTMDGEGLLVERD-SSFRI-LTGCFLSLL
D1a-Ostric--------------------------MTWNDTTMDGEGLLVERD-SSFRI-LTGCFLSLL
D1a-Angola--------------------------MTWNDTTMDGEGLLVERD-SSFRI-LTGCFLSLL
D1a-Domest--------------------------MTWNDTTMDGEGLLVERD-SSFRI-LTGCFLSLL
D1a-Americ--------------------------MTWNDTTMDGEGLLVERDSSSFRI-LTGCFLSLL
D1a-Peking--------------------------MTWNDTTMDGEGLLVERD-SSFRI-LTGCFLSLL
D1a-Northe--------------------------MTWNDTTMDGEGLLVERD-SSFRI-LTGCFLSLL
D1a-Bar_Ta--------------------------MTWNDTTMDGEGLLVERD-SSFRI-LTGCFLSLL
D1a-Downy_--------------------------MTWNDTTMDGEGLLVERD-SSFRI-LTGCFLSLL
D1a-Yellow--------------------------MTWNDTTMDGEGLLVERD-SSFRI-LTGCFLSLL
D1a-Dalmat--------------------------MTWNDTTMDGEGLLVERD-SSFRI-LTGCFLSLL
D1a-Javan_--------------------------MIWNDTTMDGEGLLVERD-SSFRI-LTGCFLSLL
D1a-Golden--------------------------MTWNDTSMDGEGLLAERDSSSFRI-LTGCFLSLL
D1a-Nightj--------------------------MTWNDTTMDGEGLLVERD-SSFRI-LTGCFLSLL
D1a-Red_Th--------------------------MTWNDTTMDGEGLLVERD-SSFRI-LTGCFLSLL
D1a-Chicke--------------------------MTWNDTTMDGEGLLVERD-SSFRI-LTGCFLSLL
D1a-Turkey--------------------------MTWNDTTMDGEGLLVERD-SSFRI-LTGCFLSLL
D1a-Brown_--------------------------MTWNDTTMDGEGLLVERD-SSFRI-LTGCFLSLL
D1a-Red_Le--------------------------MTWNDTTMDGEGLLVERD-SSFRI-LKGCFLSLL
D1a-Hoatzi--------------------------MTWNDTTMDGEGLLVERD-SSFRI-LTGCFLSLL
D1a-Cuckoo--------------------------MTRNDTTMDGEGLLVERD-SSFRI-LTGCFLSLL
D1a-Barn_O--------------------------MTWNDTTMDGEGLLVERD-SSFRI-LTGCFLSLL
D1a-Great_--------------------------MTWNDTTMDREGLLVERD-SSFRI-LTGCFLSLL
D1a-Caribb--------------------------MTWNDTTMDGEGLLVERD-SSFRI-LTGCFLSLL
D1a-Great_--------------------------MTWNDTTMDGEGLLVERD-SSFRI-LTGCFLSLL
D1a-Northe--------------------------MTWNDTTMDGEGLLVERD-SSFRI-LTGCFLSLL
D1a-Macque--------------------------MTWNDTTMDGEGLLVERD-SSFRI-LTGCFLSLL
D1a-Riflem--------------------------MTWNDTTMDGEGLLVERDSSSFRI-LTGCFLSLL
D1a-Crowne--------------------------MTWNDTTMDGEGLLVERD-SSFRI-LTGCFLSLL
D1a-Killde--------------------------MTWNDTTMDGEGLLVERD-SSFRI-LTGCFLSLL
D1a-Peregr--------------------------MTWNDTTMDGEGLLVERD-SSFRI-LTGCFLSLL
D1a-Sunbit--------------------------MTWNDTTMDGEGLLVERD-SSFRI-LTGCFLSLL
D1a-White_--------------------------MTWNDTTMDGEGLLVERD-SSFRI-LTGCFLSLL
D1a-Adelie--------------------------MTWNDTTMDGEGLLVERD-SSFRI-LTGCFLSLL
D1a-Creste--------------------------MTWNDTTMDGEGLLVERD-SSFRI-LTGCFLSLL
D1a-White_--------------------------MTWNDTTMDGEGLLVERD-SSFRI-LTGCFLSLL
D1e-Americ----------------------------------------------SLRV-VTAACLSLL
D1e-Medium--------------------------------------AAQSHSPLSLRV-VTAACLSLL
D1b-White_------------------------------------------------------------
D1b-Chimne------------------------------------------------QV-AAGSLLALL
D1b-Northe------------------------------------------------------------
D1b-Caribb------------------------------------------------QV-AAGSLLALL
D1b-Barn_O------------------------------------------------------------
D1b-Annas_------------------------------------------------RV-AAGSLLALL
D1b-Speckl------------------------------------------------------------
D1b-Javan_-----------------------------------------------------GSLLALL
D1b-Budger------------------------------------------------------------
D1b-Peregr------------------------------------------------QV-AAGSLLALL
D1b-Turkey------------------------------------------------------------
D1b-Dalmat------------------------------------------------------------
D1b-Kea-Nn-----------------------------------------------------GSLLALL
D1b-Chicke---------------------------GQAGAP------------GAAQV-AAGSLLALL
D1b-Great_-------------------------------------------------------LLALL
D1b-Angola------------------------------------------------------------
D1b-Riflem--------------------------------------------------------LALL
D1b-Macque-------------------------------------------------------LLALL
D1b-Adelie------------------------------------------------------------
D1b-Hoatzi------------------------------------------------------------
D1b-Ostric------------------------------------------------------------
D1b-Bar_Ta---------------------------------------------------------ALL
D1b-Peking------------------------------------------------QV-AAGSLLALL
D1b-Sunbit------------------------------------------------------------
D1b-Downy_------------------------------------------------QV-AAGSLLALL
D1b-Americ-------------------------------------------------------LLALL
D1b-Medium------------------------------------------------QV-AAGSLLALL
D1b-Zebra_---------------------------------------GAAGAPGAAQV-AAGSLLALL
D1b-Northe------------------------------------------------------------
D1b-Golden------------------------------------------------------------
D1b-Great_-----------------------------------------------------------L
D1b-Brown_-----------------------------------------------------GSLLALL
D1b-Domest-----------------------------------------------------XSLLALL
D1b-Red_Th------------------------------------------------------------
D1b-Yellow------------------------------------------------------------
D1b-Creste------------------------------------------------------------
D1b-Red_Le------------------------------------------------QV-AAGSLLALL
D1b-White_------------------------------------------------------------
D1b-Crowne-------------------------------------------------V-AAGSLLALL
D1b-Killde------------------------------------------------QV-AAGSLLALL
D1b-Nightj-----------------------------------------------------------L
D1b-Cuckoo-----------------------------------------------------GSLLALL
D1e-Downy_-----------------------------GNSE------------LSLRV-VTAALLFLL
D1e-Turkey----------------------------------------------SLRG-TAAALLFLL
D1e-Northe----------------------------------------------SFRV-VTASLLFLL
D1e-Javan_-----------------------------------------------LRV-VTATFLFLL
D1e-Yellow----------------------------------------------SFRV-VTAAFLFLL
D1e-Brown_-----------------------------GDSK------------LSFRV-VTATLLLLL
D1e-Riflem----------------------------------------------SFPV-LAAALLLLL
D1e-Chimne----------------------------------------------SLRV-LTAAFLFLL
D1e-Domest----------------------------------------------SSRV-VTAALLSLL
D1e-Kea-Nn---------------------------------------------SSFHV-VAATLLFLL
D1e-Sunbit-----------------------------GNSA------------LSFRV-VTAAVLLLL
D1e-Peking-----------------------------GNST------------LSFRG-VTAALLLLL
D1e-Bar_Ta----------------------------------------------SFRV-VTAALLFLL
D1e-Peregr-----------------------------------------------FRV-VTAALLFLL
D1e-Ostric-----------------------------------------GSSKLSFRV-VTAALLFLL
D1e-Red_Le----------------------------------------------SFRV-VTAASLFLL
D1e-Great_-----------------------------GNSK------------LSFRA-VAAALLLLL
D1e-Nightj----------------------------------------------SFRV-LTAALLFLL
D1e-Cuckoo-----------------------------------------GSSELSFRV-VAAALLVLL
D1e-White_----------------------------------------------SFRV-VTAALLFLL
D1e-Great_----------------------------------------------SFRV-VTAALLFLL
D1e-Hoatzi----------------------------------------------SFRV-VMAALLFLL
D1e-Macque----------------------------------------------SFRV-VTAALLFLL
D1e-Red_Th----------------------------------------------SSRV-ATAAFLFLL
D1e-Barn_O------------------------------------------------RV-VTAALLLLL
D1e-White_----------------------------------------------SFRV-VTAALLFLL
D1e-Angola----------------------------------------------SFRV-VTAALLFLL
D1e-Caribb-----------------------------GDSK------------LSFRV-VTAALLFLL
D1e-Northe----------------------------------------------SFRV-VTAALLFLL
D1e-Killde----------------------------------------------SFRV-VTAALLFLL
D1e-Creste-----------------------------GNSE------------LSFRV-VTAALLFLL
D1e-Crowne-----------------------------GNSE------------LSFRV-VTAALLFLL
D1e-Adelie-----------------------------GNSE------------LSFRV-VTAALLFLL
D1e-Dalmat-----------------------------GNST------------LSFRV-VTAALLFLL
D4-Cuckoo_------------------------------------------------------------
D4-Downy_W------------------------------------------------------------
D4-Chicken------------------------------------------------------------
D4-Budgeri------------------------------------------------------------
D4-Kea-Nno------------------------------------------------------------
D4-Peregri------------------------------------------------------------
D4-Nightja------------------------------------------------------------
D4-Golden_------------------------------------------------------------
D4-America------------------------------------------------------------
D4-Zebra_F------------------------------------------------------------
D4-Crested------------------------------------------------------------
D4-Adelie_------------------------------------------------------------
D4-Caribbe------------------------------------------------------------
D4-Norther------------------------------------------------------------
D4-White_T------------------------------------------------------------
D4-Crowned------------------------------------------------------------
D2-Zebra_FRAELAAGTRSPMDPLNLSWYD---GDRNWSRAL-----NASEAAQRPHYN-YYAMLLALL
D2-Annas_HRVKLEPDTFTSMDPLNLSWYNGDIGDRNWSKPL-----NESSADQKPQYN-YYAMLLTLL
D2-Golden_RAEPEPGTLTSMDPLNLSWYEGDIGDRNWSRAL-----NTSQAEQKPQYN-YYAMLLTLL
D2-RiflemaRVELEPGTLTPMDPLNLSWY--DTGDRNWSKPL-----NESHADQKPQYN-YYAMLLTLL
D2-AmericaRVELAPGTWTPMDPLNLSWYD---GDRNWSRAL-----NASDAAQKPHYN-YYAVLLTLL
D2-Medium_RVELAAGTWAPMDPLNLSWYD---GDRNWSRAL-----NASEAAQKPHYN-YYAVLLALL
D2-Downy_WRVELEPGTFPSMDPLNLSWYNGDLEDRNWSKPL-----NESNAGQKPHYN-YYAMLLTLL
D2-ChickenRVELGPGKFTFMDPLNLSWYN--SGDRNWSKPL-----NESSADQKPQYN-YYAVLLTLL
D2-Turkey-RVELGPGKFTFMDPLNLSWYN--TGDRNWSKPL-----NESSADQKPQYN-YYAVLLTLL
D2-BudgeriRVELELGTFTSMDPLNLSWYNGDFGDRNWSKPL-----NESIVDHKPQYN-YYAMLLTLL
D2-Kea-NnoRVELELGTFTSMDPLNLSWYNSDFGDRNWSKPL-----NESIVDQKPQYN-YYAMLLTLL
D2-Peking_RVELGPGTFTFMDPLNLSWYNGDIGDRNWSKPL-----NQTNADQKPQYN-YYAMLLTLL
D2-White_TRVELERGTFTYMDPLNLSWYSGDISNRNWSKPL-----NESNADQKPQYN-YYAMLLTLL
D2-ChimneyRVELEPGTSTSMDPLNLSWYEGDTGDRNWSKPL-----NGSDAEQKPQYN-YYAMLLTLL
D2-HoatzinRVKLEPGTSTSMDLLNLSWYNGDIGDRNWSKPL-----NESNADQKPQYN-YYAMLLTLL
D2-Angola_--ELEPGISTSMDPLNLSWYNSDIGDRNWSKPL-----NESNADQKPQYN-YYAMLLTLL
D2-Brown_MRVELEPATFTSMDPLNLSWYNGDIGDRNWSKPL-----NESNADQKPQYN-YYAMLLTLL
D2-NortherRVELEPGTFTSMDPLNLSWYNGDIGDRNWSKPL-----NESNADQKPQYN-YYAMLLTLL
D2-OstrichRVELERGTFTFMDPLNLSWYNGDMGSRNWSKPL-----NESDADQKPQYN-YYAMLLTLL
D2-Cuckoo_RVELEPGTFTSMDPLNLSWYNGDIGDRNWSKPL-----NESNADQKPQYN-YYAMLLALL
D2-SpeckleRVELEPATSTSMDPLNLSWYNGDIGDRNWSKPL-----NESNADQKPQYN-YYAMLLTLL
D2-NightjaKAELEPGTFTSMDALNLSWYNGDIGDRNWSKPL-----NESNADQKTQYN-YYAVLLTLL
D2-Bar_TaiRVELEPGTFTSMDPLNLSWYNGDIRDRNWSKPL-----NESSADQKPQFN-YYAMLLTLL
D2-DomestiRVKLEPGTFTSMDPLNLSWYNGDIGDRNWSKPL-----NESSVDQKPQYN-YYAMLLTLL
D2-Yellow_RVELEPGTFTSMDPLNLSWYNGDIDDRNWSKPL-----NETNADQKPQYN-YYAMLLTLL
D2-Red_Thr------------------------------------------------------------
D2-Javan_RRVELEPGTFTSMDPLNLSWYNSDIGDRNWSKPL-----NESSADQKPQYN-YYAMLLTLL
D2-SunbittRVELEAGTFTSMDPLNLSWYNDDIGDGNWSKPL-----NESSAEEKPQYN-YYATLLTLL
D2-CrownedRVELEPGTFTSMDPLNLSWYNSDIGDRNWSKPL-----NESSADQKPQYN-YYAMLLTLL
D2-Great_CRVEPEPATFTSMDPLNLSWYNGDIGDRNWSKPL-----NESNADQKPQYN-YYAMLLTLL
D2-CaribbeRVELEPGTFPSMDPLNLSWYNGDIGDRNWSKPL-----NESDAEQKPQYN-YYAMLLTLL
D2-CrestedRVELEPGTFTSMDPLNLSWYNGDIGDRNWSKPL-----NESSADQKPHYN-YYAMLLTLL
D2-Red_LegRVELESGTFTSMDPLNLSWYNDDIGDRNWSKPL-----NESSAEQKPQYN-YYAILLTLL
D2-Barn_OwRVELETGTFTSMDPLNLSWYNGDISDRNWSKPL-----NESNADQKPQYN-YYAMLLTLL
D2-KilldeeRVELGPGTFTSMDPLNLSWYNGDIGDRNWSKPL-----NESNADQKPQYN-YYAMLLTLL
D2-White_TRVELEPGTFTSMDPLNLSWYNGDIGDRNWSKAL-----NETNADQKPQYN-YYAMLLTLL
D2-PeregriRVEPEPGTFTSMDPLNLSWYNGDVSDRNWSKPL-----NESHADQKPQYN-YYAMLLTLL
D2-MacqueeRVELEPGTFTSMDPLNLSWYNGDISDRNWSKPL-----NESNADQKPQYN-YYAMLLTLL
D2-White_TRVELEPGTFTSMDPLNLSWYNSDIGDRNWSKPL-----NETSADQKPQYN-YYALLLTLL
D2-Adelie_RVELEPGTFTSMDPLNLSWYNGDIGDRNWSKPL-----NESNADQKPQYN-YYAMLLTLL
D2-Great_BRVQLEPGTFTSMDPLNLSWYNGDIGDRNWSKPL-----NESSADQKPQYN-YYAMLLTLL
D2-NortherRVELEPGTFTSMEPLNLSWYNGDIGDRNWSKPL-----NESNADQKPQYN-YYAMLLTLL
D2-DalmatiRVELEPGTFTSMDPLNLSWYNGDIGDRNWSKPL-----NESSADQKPQYN-YYAMLLTLL
D3-Norther----------------MALFSRTSSHHNTTSPIPCGADNATETDLPPSHT-YYALCYCIL
D3-Yellow_----------------MALFTRTSSHPNTTDPIPCGADNSTEPGLPHSHA-YYALCYCIL
D3-Crested----------------MALFTRTSSHPNATDPIPCGADNTTESDLPHSHA-YYALCYCIL
D3-Chicken----------------MALFTRASSHLNTTSSVPCGAGNTTEPDLPRSHA-YYALCYCIL
D3-Turkey-----------------MALFTRASIHLNTTSSVPCGAGNTTEPDLPRSHA-YYALCYCIL
D3-Riflema----------------MALFARTSSQPNTTNPIPCGANNTTEHDLPRSHA-YYPLCYCIL
D3-Great_C----------------MALFTRTSSHPNTTDPIPCGAENATEPDLPHSHA-YYALCYCIL
D3-Caribbe----------------MALFTRTSSHPNSTDPVPCGADNATEPDLPRSHA-YYALCYCIL
D3-Javan_R----------------MALFTRTSDHSNATDTIPCEA-NTTEPALPHSHA-YYALCYCIL
D3-Kea-Nno----------------MALFTRASSHPNTTNPIPCGADNTTEPYLPHSHA-YYALCYCIL
D3-Golden_----------------MAIFTRASSHPNTTNPIPCGADNTTEPDLPHSHA-YYALCYCLL
D3-Cuckoo_----------------MALFTRTSSHPNTTDPIPCRADNTTEPNLPHSHT-YYALCYCIL
D3-Red_Leg----------------MALFTRASSHPNATEPIPCGADNTTEPNLPHSYA-YYALCYCIL
D3-Seckled----------------MALFTRTSSHPNTTGPIPCGADNTTEPDLPRSHA-YYALCYCIL
D3-White_T----------------MALFTRTSSLPNTTDPIPCRADNATEPDLPHSHA-YYALCYCIL
D3-Macquee------------------------------------------------------------
D3-Norther----------------MALFTRTSSHPNTTDPIPCGADNTTKPDLPHSHA-YYALCYCIL
D3-Killdee----------------MALFTRTSSHPNTTDPTPCGADNTTEPDLPHSHA-YYALCYCIL
D3-Crowned----------------MALFTRTSSHPNTTDPIPCGAGNTTEPDLPHSHA-YYALCYCIL
D3-Adelie_----------------MALFTRTSSHPNTTDPIPCGADNTTEPDLPHSHA-YYALCYCIL
D3-Great_B------------------------------------------------------------
D3-Zebra_F----------------MALFTRASSHPNGTDPIPCGANSTTEPELPHSHA-YYALCYCIL
D3-America----------------MALFTRASSHPNTTDPIPCGANSTTEPELPHSHA-YYALCYCIL
D3-Medium_----------------MALFTRASSHPNTTDPIPCGANSTTEPELPHSHT-YYALCYGIL
D3-Peking_----------------MALFTGTGGHLNGTDAVPCGAGNTTEPGLPRSHA-YYALCYCLL
D3-Chimney----------------MAHFTRTSSHSNTTESIPCGADNSTEPGLPHSHA-YYALCYCVL
D3-Downy_W----------------MALLTRTSSHPNTTGPIHCGADNTTEPDLPHSHA-YYALCYCIL
D3-Bar_Tai----------------MAVFTRTSSHANTTNLLPCGADNTTEPGLPHSHA-YYALCYCIL
D3-Budgeri----------------MALFTRASSHPNTTNPIPCGADNTTEPYLPHSHA-YYALCYCIL
D3-Sunbitt----------------MALFTRTSSHPNTTDPVPCGADNTTDPGLPHSHA-YYALCYCLL
D3-Angola_----------------MALFARTVSHPNTTDPIPCGADNITEPDLPHSHA-YYALCYSIL
D3-Annas_H----------------MALFIRTSSHRNTTDPIPCGENNTTEPDLPHSHA-YYALCYCIL
D3-Domesti----------------MALFTRTSSHPNTTDPLPCGADNTTESDLPHSHA-YYALCYCIL
D3-Brown_M----------------MALFTRTGSHPNTTDPIPCGSDNTTEPDLPRSHA-YYALCYCIL
D3-Red_Thr----------------MALFTRTSSHPNTTEAIPCGADNTTEPDLPHSYA-YYALCYCLL
D3-Hoatzin----------------MALFTRTSSHPNTTDPIPCGADNTTEPDLPHSHA-YYALCYCIL
D3-Barn_Ow----------------MALFTRASSHPNTTDPAPCGADNTTEPDPPHSHA-YYALCYCIL
D3-White_T----------------MALFTRTSSHPNTTDPVPCGANNTTEPDLPHSHA-YYALCYCIL
D3-Nightja----------------MALFTRTSSHPNTTDPVPCGADNTTEPDLPHSHT-YYALCYCIL
D3-Peregri----------------MALFTGTSSHPNTTDPLPCGGDNTTEPDLPHSHA-YYALCYCIL
D3-Dalmati----------------MALFTRTSSHPNTTDPIPCGADNTTESDLPHSHA-YYALCYCIL
D3-Ostrich----------------MALLTRASSHLNTTNSIPCEADNATERNLPHSHA-YYALCYCIL
D3-White_T----------------MALFTRVSSHLNATDSVPCEADNATDHNLPHSHA-YYALCYCIL

------------------------------------------------------------
IFVIVLGNFLIVAAVYNFKHLRT-TQYFYVCSLATSDLLLGVLVIPLNLVRE--------
VLGTLAGNALVCLAVLRFRHLRTKVTNWFVLSLAISDLCVAILVMPWKAVTE--------
VLGTLAGNALVCLAVLRFRHLRTKVTNWFVLSLAVSDLCVAILVMPWKAVTE--------
------------------------------------------------------------
------------------------------------------------------------
VLSTLLGNALVCLAVLRFRHLRNKVTNWFVLSLAISDLCVALLVMPWKAVTE--------
VLSTLLGNALVCLAILRFRHLRNKVTNWFVLSLAISDLCVALLVMPWKAVTE--------
VLSTLLGNALVCLAILRFRHLRNKVTNWFVLSLAISDLCVALLVMPWKAVTE--------
---------------LQFRHLRAKVTNWFVLLLAVSDLCVALLVMPWKAVTE--------
VLGTLVGNALVCLAVLRFRHLRAKVTNWFVLSLAVSDLCVALLVMPWKAVTE--------
--------------------------NWFVLSLAVSDLCVALLVMPWKAVTE--------
------------------------------------------------------------
VLSTLVGNGLVCLAVLRFRHLRAKVTNWFVLSLAVSDLCVALLVMPWKAVTE--------
-------------------------TNWFVLSLAVSDLCVALLVMPWKAVTE--------
------------------------------------------------------------
------------------RHLRAKVTNWFVLSLAVSDLCVALLVMPWKAVTE--------
----LVGNALVCMAVLRFRHLRAKVTNWFVLSLAISDLCVALLVMPWKAVTE--------
-------NALVCLAVLRFRHLRTKVTNWFVLSLAVSDLCVALLVMPWKAVTE--------
------------------------------------------------------------
VLSTLVGNALVCLAVLRFRHLRTKVTNWFVLSLAISDLCVALLVMPWRAVTE--------
------------------------------------XLCVALLVMPWKAVTG--------
------------------------------------------------------------
------------------------------------------------------------
VLSTLAGNALVCLAVLRFRHLRAKVTNWFVLSLAVSDLCVALLVMPWKAVTE--------
VLSTLVGNALVCLAVLRFRHLRAKVTNWFVLSLAVSDLCVALLVMPWKAITE--------
------------------------------------------------------------
--------ALVCLAVLRFRHLRAKVTNWFVLSLAVSDLCVALLVMPWKAVTE--------
VLSTLVGNALVCLAVLRFRHLRTKVTNWFVLSLGVSDLCVALLVMPWKAVTE--------
VLSTLVGNALVCLAVLRFRHLRAKVTNWFVLSLAVSDLCVALLVMPWKAVTE--------
------------------------------------------------------------
------------------------------XSLAVSDLCVALLVMPWKAVTE--------
VLSTLVGNALVCLAILRFRHLRAKVTNWFVLSLAVSDLCVALLVMPWKAVTE--------
------------------------------------------------------------
------------------------------------------------------------
VLSTLVGNALVCLAVLRFRHLRAKVTNWFVLSLAVSDLCVALLVMPWKAVTE--------
-LSTLVGNALVCLAVLRFRHLRAKVTNWFVLSLAVSDLCVALLVMPWKAVTE--------
VLSTLVGNALVCLAVLRFRHLRAKVTNWFVLSLAVSDLCVALLVMPWKAVTE--------
VLSTLVGNALVCLAVLRFRHLRAKVTNWFVLSLAVSDLCVALLVMPWKAVTE--------
------------------------------------------------------------
----------VCLAVLRFRHLRAKVTNWFVLSLAISDLCVALLVMPWKAVTE--------
ILSTLLGNTLVCAAVIRFRHLRSKVTNFFVISLAVSDLLVAVLVMPWKAVAE--------
ILSTLLGNTLVCAAVIRFRHLRSKVTNFFVISLAVSDLLVAVLVMPWKAVAE--------
ILSTLLGNTLVCAAVIRFRHLRSKVTNFFVISLAVSDLLVAVLVMPWKAVAE--------
ILSTLLGNTLVCAAVIRFRHLRSKVTNFFVISLAVSDLLVAVLVMPWKAVAE--------
ILSTLLGNTLVCAAVIRFRHLRSKVTNFFVISLAVSDLLVAVLVMPWKAVAE--------
ILSTLLGNTLVCAAVIRFRHLRSKVTNFFVISLAVSDLLVAVLVMPWKAVAE--------
ILSTLLGNTLVCAAVIRFRHLRSKVTNFFVISLAVSDLLVAVLVMPWKAVAE--------
ILSTLLGNTLVCAAVIRFRHLRSKVTNFFVISLAVSDLLVAVLVMPWKAVAE--------
ILSTLLGNMLVCAAVIRFRHLRSKVTNFFVISLAVSDLLVAVLVMPWKAVAE--------
ILSTLLGNMLVCAAVIRFRHLRSKVTNIFVISLAVSDLLVAVLVMPWKAVAE--------
ILSTLLGNTLVCAAVIRFRHLRSKVTNFFVISLAVSDLLVAVLVMPWKAVAE--------
ILSTLLGNTLVCAAVIRFRHLRSKVTNFFVISLAVSDLLVAVLVMPWKAVAE--------
ILSTLLGNTLVCAAVIRFRHLRSKVTNFFVISLAVSDLLVAVLVMPWKAVAE--------
ILSTLLGNTLVCAAVIRFRHLRSKVTNFFVISLAVSDLLVAVLVMPWKAVAE--------
ILSTLLGNTLVCAAVIRFRHLRSKVTNFFVISLAVSDLLVAVLVMPWKAVAE--------
ILSTLLGNTLVCAAVIRFRHLRSKVTNFFVISLAVSDLLVAVLVMPWKAVAE--------
ILSTLLGNTLVCAAVIRFRHLRSKVTNFFVISLAVSDLLVAVLVMPWKAVAE--------
ILSTLLGNTLVCAAVIRFRHLRSKVTNFFVISLAVSDLLVAVLVMPWKAVAE--------
ILSTLLGNTLVCAAVIRFRHLRSKVTNFFVISLAVSDLLVAVLVMPWKAVAE--------
ILSTLLGNTLVCAAVIRFRHLRSKVTNFFVISLAVSDLLVAVLVMPWKAVAE--------
ILSTLLGNTLVCAAVIRFRHLRSKVTNFFVISLAVSDLLVAVLVMPWKAVAE--------
ILSTLLGNTLVCAAVIRFRHLRSKVTNFFVISLAVSDLLVAVLVMPWKAVAE--------
ILSTLLGNTLVCAAVIRFRHLRSKVTNFFVISLAVSDLLVAVLVMPWKAVSE--------
ILSTLLGNTLVCAAVIRFRHLRSKVTNFFVISLAVSDLLVAVLVMPWKAVSE--------
ILSTLLGNTLVCAAVIRFRHLRSKVTNFFVISLAVSDLLVAVLVMPWKAVAE--------
ILSTLLGNTLVCAAVIRFRHLRSKVTNFFVISLAVSDLLVAVLVMPWKAVAE--------
ILSTLLGNTLVCAAVIRFRHLRSKVTNFFVISLAVSDLLVAVLVMPWKAVAE--------
ILSTLLGNTLVCAAVIRFRHLRSKVTNFFVISLAVSDLLVAVLVMPWKAVAE--------
ILSTLLGNTLVCAAVIRFRHLRSKVTNFFVISLAVSDLLVAVLVMPWKAVAE--------
ILSTLLGNTLVCAAVIRFRHLRSKVTNFFVISLAVSDLLVAVLVMPWKAVAE--------
ILSTLLGNTLVCAAVIRFRHLRSKVTNFFVISLAVSDLLVAVLVMPWKAVAE--------
ILSTLLGNTLVCAAVIRFRHLRSKVTNFFVISLAVSDLLVAVLVMPWKAVAE--------
ILSTLLGNTLVCAAVIRFRHLRSKVTNFFVISLAVSDLLVAVLVMPWKAVAE--------
ILSTLLGNTLVCAAVIRFRHLRSKVTNFFVISLAVSDLLVAVLVMPWKAVAE--------
ILSTLLGNTLVCAAVIRFRHLRSKVTNFFVISLAVSDLLVAVLVMPWKAVAE--------
ILSTLLGNTLVCAAVIRFRHLRSKVTNFFVISLAVSDLLVAVLVMPWKAVAE--------
ILSTLLGNTLVCAAVIRFRHLRSKVTNFFVISLAVSDLLVAVLVMPWKAVAE--------
ILSTLLGNTLVCAAVIRFRHLRSKVTNFFVISLAVSDLLVAVLVMPWKAVAE--------
ILSTLLGNTLVCAAVIRFRHLRSKVTNFFVISLAVSDLLVAVLVMPWKAVAE--------
ILSTLLGNTLVCAAVIRFRHLRSKVTNFFVISLAVSDLLVAVLVMPWKAVAE--------
ILSTLLGNTLVCAAVIRFRHLRSKVTNFFVISLAVSDLLVAVLVMPWKAVAE--------
ILSTLLGNTLVCAAVIRFRHLRSKVTNFFVISLAVSDLLVAVLVMPWKAVAE--------
ILSTLLGNTLVCAAVIRFRHLRSKVTNFFVISLAVSDLLVAVLVMPWKAVAE--------
ILSTLLGNALVCVAVLRFRHLRSKVTNLFVVSLAVSDLLVAVLVMPWRAATD--------
ILATLLGNALVCLAVLRFPHLRSKVTNLFVVSLAVSDLLVAVLVMPWRAASD--------
---XLFGNVLVCAAIVRYRHLRSKVTNIFIVSLAISDLLVALLVMPWKAVAE--------
ILWTLFGNVLVCAAIVRYRHLRSKVTNIFIVSLAVSDLLVAVLVMPWKAVAE--------
-----------------------KVTNIFIVSLAVSDLLVALLVMPWKAVAE--------
ILWTLFGNVLVCAAIVRYRHLRSKVTNIFIVSLAVSDLLVALLVMPWKAVAE--------
---------------------------------------------------E--------
ILWTLFGNVLVCAAIVRYRHLRSKVTNIFIVSLAVSDLLVALLVMPWKAVAE--------
-------------AIVRYRHLRSKVTNIFIVSLAVSDLLVALLVMPWKAVAE--------
IIWTLFGNVLVCAAIVRYRHLRSKVTNIFIVSLAVSDLLVALLVMPWKAVAE--------
------XNVLVCAAIVRYRHLRSKVTNIFIVSLAVSDLLVAVLVMPWKAVAE--------
ILWTLFGNVLVCAAIVRYRHLRSKVTNIFIVSLAVSDLLVALLVMPWKAVAE--------
------------------------------XSLAVSDLLVALLVMPWKAVAE--------
----------------------------------------------WKAVAE--------
ILWTLFGNVLVCAAIVRYRHLRSKVTNIFIVSLAVSDLLVAVLVMPWKAVAE--------
ILWTLFGNVLVCAAIVRYRHLRSKVTNIFIVSLAVSDLLVAVLVMPWKAVAE--------
ILWTLFGNVLVCAAIVRYRHLRSKVTNIFIVSLA---------XMPWKAVAE--------
----LFGNVLVCAAIVRYRHLRSKVTNIFIVSLAISDLLVALLVMPWKAVAE--------
ILWTLFGNVLVCAAIVRYRHLRSKVTNIFIVSLAVSDLLVALLVMPWKAVAE--------
ILWTLFGNVLVCAAIVRYRHLRSKVTNIFIVSLAVSDLLVALLVMPWKAVAE--------
---TLFGNVLVCVAIVRYRHLRSKVTNIFIVSLAVSDLLVAVLVMPWKAVAE--------
---XLFGNVLVCAAIVRYRHLRSKVTNIFIVSLAVSDLLVALLVMPWKAVAE--------
---TLFGNVLVCAAIVRYRHLRTKVTNIFIVSLAVSDLLVALLVMPWKAVAE--------
ILWTLFGNVLVCAAIVRYRHLRSKVTNIFIVSLAVSDLLVALLVMPWKAVAE--------
ILWTLFGNVLVCAAIVRYRHLRSKVTNIFIVSLAVSDLLVALLVMPWKAVAE--------
----------------RYRHLRSKVTNIFIVSLAVSDLLVALLVMPWKAVAE--------
ILWTLFGNVLVCAAIVRYRHLRSKVTNIFIVSLAVSDLLVALLVMPWKAVAE--------
ILWTLFGNVLVCAAIVRYRHLRSKVTNIFIVSLAVSDLLVALLVMPWKAVAE--------
ILWTLFGNVLVCAAIVRYRHLRSKVTNIFIVSLAVSDLLVALLVMPWKAVAE--------
ILWTLFGNVLVCAAIVRYRHLRSKVTNIFIVSLAVSDLLVALLVMPWKAVAE--------
--------------IVRYRHLRSKVTNIFIVSLAVSDLLVALLVMPWKAVAE--------
----LFGNVLVCAAIVRYRHLRSKVTNIFIVSLAVSDLLVALLVMPWKAVAE--------
ILWTLFGNVLVCAAIVRYRHLRSKVTNIFIVSLAVSDLLVALLVMPWKAVAE--------
ILWTLFGNVLVCAAIVRYRHLRSKVTNIFIVSLAVSDLLVALLVMPWKAVAE--------
ILWTLFGNVLVCAAIVRYRHLRSKVTNIFIVSLAVSDLLVALLVMPWKAVAE--------
------------------------------------------------------------
------------AAIVRYRHLRSKVTNIFIVSLAVSDLLVALLVMPWKAVAE--------
---TLFGNVLVCAAIVRYRHLRSKVTNIFIVSLAISDLLVALLVMPWKAVAE--------
ILWTLFGNVLVCAAIVRYRHLRSKVTNIFIVSLAVSDLLVALLVMPWKAVAE--------
--------------------LRSKVTNIFIVSLAVSDLLVALLVMPWKAVAE--------
ILWTLFGNVLVCAAIVRYRHLRSKVTNIFIVSLAVSDLLVALLVMPWKAVAE--------
ILWTLFGNVLVCAAIVRYRHLRSKVTNIFIVSLAVSDLLVALLVMPWKAVAE--------
ILWTLFGNVLVCAAIVRYRHLRSKVTNIFIVSLAVSDLLVALLVMPWKAVAE--------
ILWTLFGNVLVCAAIVRYRHLRSKVTNIFIVSLAVSDLLVALLVMPWKAVAE--------
ILSTLLGNTLVCVAVVRFRHLRSKVTNVFVVSLAVSDLLVALLVMPWKAASQ--------
ILLTLLGNSLVCVAVIKFRHLRSKVTNFFVISLAVSDLLVAVLVMPWRAAAE--------
ILSTLLGNTLVCVAVAKFRHLRSKLTNFFVISLAVSDLLVALLVMPWKAAAE--------
ILSTLLGNILVCVAVVKFRHLRSKVTNVFVVSLAVSDLCVAVLVMPWEAAAE--------
ILSTLLGNTLVCMAVVKFRHLRSKVTNFFVISLAVSDLLVAVLLMPWKAAME--------
VLSTLLGNTLVCVAVVRFRHLRSKVTNFFVISLAVSDLFVAVLVMPWKAASE--------
ILSTLLGNTLVCVAVVKFRHLRSKVTNLFVISLAVSDLLVAVLVMPWKAVSE--------
ILSTLLGNTLVCVAVVKFRHLRSKVTNFFVISLAVSDLLVAVLVMPWKAATQ--------
ILSTLLGNTLVCAAMVKFRHLRSKVTHLFVISLAVSDLFVAVLVMPWKAATE--------
ILSTLLGNTLVCVAVLKFRHLRSKVTNFFVISLAVSDLFVAVLVMPWKAATE--------
ILSTLLGNTLVCVAVVRFRHLRSKVTNFFVISLAVSDLFVAVLVMPWKAVTE--------
ILSTLLGNTLVCVAVVRFSHLRSKVTNFFVISLAVSDLFVAVLVMPWKAATE--------
ILSTLLGNTLVCVAVVKFRHLRSKVTNFFVVSLAVSDLFVAVLVMPWKAATE--------
ILSTLLGNTLVCVAVVKFRHLRSKVTNFFVISLAVSDLFVALLVMPWKAATE--------
ILSTLLGNTLVCVAVVKFRHLRSKVTNFFVISLAVSDLFVAVLVMPWKAVTE--------
ILSTLLGNTLVCAAVIKFRHLRSKVTNFFIISLAVSDLFVAVLVMPWKAATE--------
ILLTLLGNTLVCVAVVKFRHLRSKVTNFFVISLAVSDLFVAVLVMPWKAATE--------
ILSTLLGNTLVCVAVVKFRHLRSKVTNFFVISLAVSDLFVAVLVMPWKAATE--------
ILSTLLGNTLVCVAVVKFRHLRSKVTNFFVISLAVSDLFVAVLVMPWKAATE--------
ILSTLLGNTLVCVAVVKFRHLRSKVTNFFVISLALSDLFVAVLVMPWKAATE--------
ILSTLLGNTLVCVAVVKFRHLRSKVTNFFVISLAVSDLFVAVLVMPWKAATE--------
ILSTLLGNTLVCAAVVKFRHLRSKVTNFFVISLAVSDLFVAVLVMPWKAVAE--------
ILSTLLGNTLVCVAVVKFRHLRSKVTNFFVISLAVSDLFVAVLVMPWKAATE--------
ILSTLLGNTLVCVAVVKFRHLRSKVTNFFVISLAVSDLFVAVLVMPWKAATE--------
ILSTLLGNTLVCVAVVKFRHLRSKVTNFFVISLAVSDLFVAVLVMPWKAATE--------
ILTTLLGNTLVCVAVVKFRHLRSKITNFFVISLAVSDLFVAVLVMPWKAATE--------
ILSTLLGNTLVCVAVVKFRHLRSKVTNFFVISLAVSDLFVAVLVMPWKAATE--------
ILSTLLGNTLVCVAVVKFRHLRSKVTNFFVISLAVSDLFVAVLVMPWKAATE--------
ILSTLLGNTLVCVAVVKFRHLRSKVTNFFVISLAVSDLFVAVLVMPWK------------
ILSTLLGNTLVCVAVVKFRHLRSKVTNFFVISLAVSDLFVAVLVMPWKAATE--------
ILSTLLGNTLVCVAVVKFRHLRSKVTNFFVISLAVSDLFVAVLVMPWKAATE--------
ILSTLLGNTLVCVAVVKFRHLRSKVTNFFVISLAVSDLFVAVLVMPWKAATE--------
ILSTLLGNTLVCVAVVKFRHLRSKVTNFFVISLAVSDLFVAVLVMPWKAATE--------
ILSTLLGNTLVCVAVVKFRHLRSKVTNFFVISLAVSDLFVAVLVMPWKAATE--------
---------------------------------------------------Q--------
---------------------------------------------------Q--------
--------------VCTERALKT-TTNYFIVSLAVADLLLALLVLPLYVYSE--------
---------------------------------------------------Q--------
---------------------------------------------------Q--------
---------------------------------------------------Q--------
------------------------------------------------------------
---------------------------------------------------Q--------
---------------------------------------------------Q--------
---------------------------------------------------Q--------
---------------------------------------------------Q--------
---------------------------------------------------Q--------
---------------------------------------------------Q--------
---------------------------------------------------Q--------
---------------------------------------------------Q--------
---------------------------------------------------Q--------
IFIIVFGNVLVCMAVSRERALQT-TTNYLIVSLAVADLLVATLCMPWVVYME--------
IFVIVFGNVLVCMAVSRGRALQT-TTNYLIVSLAVADLLVATLVMPWVVYLE--------
IFVIVFGNVLVCMAVSRERSLQT-TTNYLIVSLAVADLLLATLVMPWVVYLE--------
IFVIVFGNVLVCMAVSRERALQT-TTNYLIVSLAVADLLVATLVMPWVVYLE--------
IFVIVFGNVLVCMAVSRERALQT-TTNYLIVSLAVADLLVATLVMPWVVYLE--------
IFIIVFGNVLVCMAVSRERALQT-TTNYLIVSLAVADLLVATLCMPWVVYMEGLLSSPRD
IFVIVFGNVLVCMAVSREKALQT-TTNYLIVSLAVADLLVATLVMPWVLYLE--------
IFVIVFGNVLVCMAVSREKALQT-TTNYLIVSLAVADLLVATLVMPWVVYLE--------
IFVIVFGNVLVCMAVSREKALQT-TTNYLIVSLAVADLLVATLVMPWVVYLE--------
IFVIVFGNVLVCIAVSREKSLQT-TTNYLIVSLAVADLLVATLVMPWVVYLE--------
IFVIVFGNVLVCMAVSREKSLQT-TTNYLIVSLAVADLLVATLVMPWVVYLE--------
IFVIVFGNVLVCMAVSREKALQT-TTNYLIVSLAVADLLVATLVMPWVVYLE--------
IFVIVFGNVLVCMAVSREKALQT-TTNYLIVSLAVADLLLALLVMPWVVYLE--------
IFVIVFGNVLVCMAVSREKALQT-TTNYLIVSLAVADLLVATLVMPWVVYLE--------
IFVIVFGNVLVCMAVSREKALQT-TTNYLIVSLAVADLLLATLVMPWMVYLE--------
IFVIVFGNVLVCMAVSREKALQT-TTNYLIVSLAVADLLVATLVMPWMVYLE--------
IFVIVFGNVLVCMAVSRERALQT-TTNYLIVSLAVADLLVATLVMPWMVYLE--------
IFVIVFGNVLVCMAVSREKALQT-TTNYLIVSLAVADLLLATLVMPWVVYLE--------
IFVIVFGNVLVCMAVSREKALQT-TTNYLIVSLAVADLLVATLVMPWVVYLE--------
IFVIVFGNVLVCMAVSREKALQT-TTNYLIVSLAVADLLVATLVMPWGVYLE--------
IFVIVFGNVLVCMAVSREKALQT-TTNYLIVSLAVADLLVATLVMPWVVYLE--------
IFVIVFGNVLVCMAVSREKALQT-TTNYLIVSLAVADLLVATLVMPWVVYLE--------
IFVIVFGNVLVCMAVSREKALQT-TTNYLIVSLAVADLLVATLVMPWVVYLE--------
IFVIVFGNVLVCMAVSREKALQT-TTNYLIVSLAVADLLVATLVMPWVVYLE--------
IFVIVFGNVLVCMAVSREKALQT-TTNYLIVSLAVADLLVATLVMPWVVYLE--------
---------------------------------------------PYSLSLQ--------
IFVIVFGNVLVCMAVSREKALQT-TTNYLIVSLAVADLLVATLVMPWVVYLE--------
IFVIVFGNVLVCMAVSREKALQT-TTNYLIVSLAVADLLVATLVMPWVVYLE--------
IFVIVFGNVLVCMAVSREKALQT-TTNYLIVSLAVADLLLATLVMPWVVYLE--------
IFVIVFGNVLVCMAVSREKALQT-TTNYLIVSLAVADLLVATLVMPWVVYLE--------
IFVIVFGNVLVCMAVSREKALQT-TTNYLIVSLAVADLLVATLVMPWVVYLE--------
IFVIVFGNVLVCMAVSREKALQT-TTNYLIVSLAVADLLVATLVMPWVVYLE--------
IFVIVFGNVLVCMAVSREKALQT-TTNYLIVSLAVADLLVATLVMPWVVYLE--------
IFVIVFGNVLVCMAVSREKALQT-TTNYLIVSLAVADLLVATLVMPWVVYLE--------
IFVIVFGNVLVCMAVSREKALQT-TTNYLIVSLAVADLLVATLVMPWVVYLE--------
IFVIVFGNVLVCMAVSREKALQT-TTNYLIVSLAVADLLVATLVMPWMVYLE--------
IFVIVFGNVLVCMAVSREKALQT-TTNYLIVSLAVADLLVATLVMPWVVYLE--------
IFVIIFGNVLVCMAVSREKALQT-TTNYLIVSLAVADLLVATLVMPWVVYLE--------
IFVIVFGNVLVCMAVSREKALQT-TTNYLIVSLAVADLLVATLVMPWVVYLE--------
IFVIVFGNVLVCMAVSREKALQT-TTNYLIVSLAVADLLVATLVMPWVVYLE--------
IFVIVFGNVLVCMAVSREKALQT-TTNYLIVSLAVADLLVATLVMPWVVYLE--------
IFVIVFGNVLVCMAVSREKALQT-TTNYLIVSLAVADLLVATLVMPWVVYLE--------
IFVIVFGNVLVCMAVSREKALQT-TTNYLIVSLAVADLLVATLVMPWVVYLE--------
ILAIIFGNVLVCLAVLRERTLQT-TTNYLVVSLAVADLLLATLVMPWVVYLE--------
ILAIVFGNVLVCLAVLRERTLQT-TTNYLVVSLAVADLLVATLVMPWVVYLE--------
ILAIIFGNVLVCLAVLRERTLQT-TTNYLVVSLAVADLLVATLVMPWVVYLE--------
ILAIIFGNVLVCLAVLRERTLQT-TTNYLVVSLAVADLLVATLVMPWVVYLE--------
ILAIIFGNVLVCLAVLRERTLQT-TTNYLVVSLAVADLLVATLVMPWVVYLE--------
ILAIIFGNVLVCLAVLRERTLQT-TTNYLVVSLAVADLLVATLVMPWVVYLE--------
ILAIIFGNVLVCLAVLRERTLQT-TTNYLVVSLAVADLLVAILVMPWVVYLE--------
ILAIIFGNVLVCLAVLRERTLQT-TTNYLVVSLAVADLLVATLVMPWVVYLE--------
ILAVIFGNVLVCLAVLRERTLQT-TTNYLVVSLAVADLLVATLVMPWMVYLE--------
ILAIIFGNVLVCLAVLRERALQT-TTNYLVVSLAVADLLVAILVMPWVVYLE--------
ILAIIFGNVLVCLAVLRERTLQT-TTNYLVVSLAVADLLVATLVMPWMVYLE--------
ILAIIFGNVLVCLAVLRERTLQT-TTNYLVVSLAVADLLVATLVMPWMVYLE--------
ILAIIFGNVLVCLAVLRERTLQT-TTNYLVVSLAVADLLVATLVMPWMVYLE--------
ILAIIFGNVLVCLAVLRERTLQT-TTNYLVVSLAVADLLVATLVMPWVVYLE--------
ILAIIFGNVLVCLAVLRERTLQT-TTNYLVVSLAVADLLVATLVMPWVVYLE--------
--------------------------------------------------MQ--------
ILAIIFGNVLVCLAVLRERTLQT-TTNYLVVSLAVADLLVATLVMPWVVYLE--------
ILAIIFGNVLVCLAVLRERSLQT-TTNYLVVSLAVADLLVATLVMPWVVYLE--------
ILAIIFGNVLVCLAVLRERTLQT-TTNYLVVSLAVADLLVATLVMPWVVYLE--------
ILAIIFGNVLVCLAVLRERTLQT-TTNYLVVSLAVADLLVATLVMPWVVYLE--------
------------------------------------------------------------
ILAIIFGNVLVCLAVLRERTLQT-TTNYLVVSLAVADLLVATLVMPWMVYLE--------
ILAIIFGNVLVCLAVLRERTLQT-TTNYLVVSLAVADLLVATLVMPWMVYLE--------
ILAIIFGNVLVCLAVLRERSLQT-TTNYLVVSLAVADLLVATLVMPWMVYLE--------
ILAIIFGNVLVCLAVLRERALQT-TTNYLVVSLAVADLLVATLVMPWVVYLE--------
ILAIIFGNVLVCLAVLRERTLQT-TTNYLVVSLAVADLLVATLVMPWGVYLE--------
ILAVIFGNVLVCIAVLRERTLQT-TTNYLVVSLAVADLLVATLVMPWVVYLE--------
ILAIIFGNVLVCLAVLRERTLQT-TTNYLVVSLAVADLLVATLVMPWGVYLE--------
ILAIIFGNVLVCLAVLRERALQT-TTNYLVVSLAVADLLVAILVMPWVVYLE--------
ILAIIFGNVLVCLAVLRERALQT-TTNYLVVSLAVADLLVATLVMPWVVYLE--------
ILAIIFGNVLVCLAVLRERTLQT-TTNYLVVSLAVADLLVATLVMPWVVYLE--------
ILAIIFGNVLVCLAVLRERTLQT-TTNYLVVSLAVADLLVATLVMPWVVYLE--------
ILAIIFGNVLVCLAVLRERTLQT-TTNYLVVSLAVADLLVATLVMPWVVYLE--------
ILAIIFGNVLVCLAVLRERTLQT-TTNYLVVSLAVADLLVATLVMPWVVYLE--------
ILAIIFGNVLVCLAVLRERSLQT-TTNYLVVSLAVADLLVAILVMPWVVYLE--------
ILAIIFGNVLVCLAVLRERTLQT-TTNYLVVSLAVADLLVATLVMPWGVYLE--------
ILAIIFGNVLVCLAVLRERTLQT-TTNYLVVSLAVADLLVATLVMPWVVYLE--------
ILAIIFGNVLVCLAVLRERTLQT-TTNYLVVSLAVADLLVATLVMPWVVYLE--------
ILAIIFGNVLVCLAVLRERTLQT-TTNYLVVSLAVADLLVATLVMPWVVYLE--------
ILAIIFGNVLVCLAVLRERTLQT-TTNYLVVSLAVADLLVATLVMPWVVYLE--------
ILAIIFGNVLVCLAVLRERTLQT-TTNYLVVSLAVADLLVATLVMPWVVYLE--------
ILAIIFGNVLVCLAVLRERTLQT-ATNYLVVSLAVADLLVATLVMPWVVYLE--------
ILAIIFGNVLVCLAVLRERTLQT-TTNYLVVSLAVADLLLATLVMPWVVYLE--------

------------------------------------------------------------
-------MYG-YWPLGETICK---------------------------------------
-------VAGGFWLFGSRFCDTWVAFDIMCSTASILHLCIISLDRYWAIASPFRY---ER
-------VAGGFWLFGSHFCDTWVAFDIMCSTASILHLCIISLDRYWAIASPFRY---ER
------------------------------------------------------------
-----------SWLFGSRFCDTWVAFDIMCSTASILHLCIISLDRYWAIASPFRY---ER
-------VAGGSWLFGSHFCDIWVAFDIMCSTASILHLCIISLDRYWAIASPFRY---ER
-------VAGGSWLFGSHFCDTWVAFDIMCSTASILHLCIISLDRYWAIASPFRY---ER
-------VAGGSWLFGSHFCDTWVAFDIMCSTASILHLCIISLDRYWAIASPFRY---ER
-------VAAGSWLFGSRFCDT-VAFDIMCSTASILHLCIISLDWYGAITSPFRY---ER
-------VAGGSWLFGSRFCDTWVAFDIMCSTASILHLCIISLDRYWAIASPFRY---ER
-------VAGGLWLFGSRFCDTWVAFDIMCSTASILHLCIISLDRYWAIASPFRY---ER
------------------FCDTWVAFDIMCSTASILHLCIISLDRYWAIASPFRY---ER
-------VAGGSWIFGSRFCDTWVAFDIMCSTASILHLCIISLDRYWAIASPFRY---QR
-------VADGFWLFGSRFCDTWVAFDIMCSTASILHLCIISLDRYWAIASPFRY---ER
---------------------TWVAFDIMCSTASILHLCIISLDRYWAIASPFRY---ER
-------VAGGSWLFGSRFCDTWGAFAIMCSTASILHLCIISLDRYWAIASPFRY---ER
-------VAGGSWLFGSRFCDTWVAFDIMCSTASILHLCIISLDRYWAIASPFRY---ER
-------VAGGSWLFGSRFCDTWVAFDIMCSTASILHLCIISLDRYWAIASPFRY---ER
------------------FCDTWLAFDIMCSTASILHLCIISLDRYWAIASPFRY---ER
-------VAGGIWIFGSHFCDTWVAFDIMCSTASILHLCIISLDRYWAIASPFRY---ER
-------VAGGSWLFGSRFCDTWVAFDIMCSTASILHLCIISLDRYWAIASPFRY---ER
-----------SWLFGSRFCDTWVAFDIMCSTASILHLCIISLDRYWAIASPFRY---ER
----------------------WVAFDIMCSTTSILHLCIISLDRYWAIASPFRY---KR
-------VAGGX------FCDTWVAFDIMCSTASILHLCIISLDRYWAIASPFRY---ER
-------------------------VDIMCSTASILHLCIISLDRYWAIASPFRY---ER
------------------FCDTWVAFDIMCSTASILHLCIISLDRYWAIASPFRY---ER
-------VAGGAXR----FCDTWVAFDIMCSTASILHLCIISLDRYWAIASPFRY---ER
-------VAGGSWLFGSRFCDTWGAFDIMCSTASILHLCIISLDRYWAIASPFRY---ER
-------VAGGSWLFGSRFCDTWVAFDIMCSTASILHLCIISLDRYWAIASPFRY---ER
----------------------------MCSTASILHLCIISLDRYWAIASPFRY---ER
-------VAGGSWLFSSRFCDTWVAFDIMCSTASILHLCIISLDRYWAIASPFRY---ER
-------VAGGSWLFGSHFCDTWVAFDIMCSTASILHLCIISLDRYWAIASPFRY---ER
------------------------AFDIMCSTASILHLCIISLDRYWAIASPFRY---ER
---------GGSWLFGSRFCDTWVAFDIMCSTASILHLCIISLDRYWAIASPFRY---ER
-------VAGGSWLFGSHFCDTWVAFAIMCSTASILHLCIISLDR-WAIASPFRY---ER
-------VAGGSWLFGSRFCDTWVAFDIMCSTASILHLCIISLDRYWAIASPFRY---ER
-------VAGGSWLFGSRFCDTWVAFDIMCSTASILHLCIISLDRYWAIASPFRY---ER
-------VAGGSWLFGSRFCDTWVAFDIMCSTASILHLCIISLDRYWAIASPFRY---ER
-------------LFGSRFCDTWVAFDIMCSTASILHLCIISLDRYWAIASPFRY---ER
-------VAGGSWLFGSRFCDTWVAFDIMCSTASILHLCIISLDRYWAIASPFRY---ER
-------IAG-FWPFGS-FCNIWVAFDIMCSTASILNLCVISVDRYWAISSPFRY---ER
-------IAG-FWPFGS-FCNIWVAFDIMCSTASILNLCVISVDRYWAISSPFRY---ER
-------IAG-FWPFGS-FCNIWVAFDIMCSTASILNLCVISVDRYWAISSPFRY---ER
-------IAG-FWPFGS-FCNIWVAFDIMCSTASILNLCVISVDRYWAISSPFRY---ER
-------IAG-FWPFGS-FCNIWVAFDIMCSTASILNLCVISVDRYWAISSPFRY---ER
-------IAG-FWPFGS-FCNIWVAFDIMCSTASILNLCVISVDRYWAISSPFRY---ER
-------IAG-FWPFGS-FCNIWVAFDIMCSTASILNLCVISVDRYWAISSPFRY---ER
-------IAG-FWPFGS-FCNIWVAFDIMCSTASILNLCVISVDRYWAISSPFRY---ER
-------IAG-FWPFGS-FCNIWVAFDIMCSTASILNLCVISVDRYWAISSPFRY---ER
-------IAG-FWPFGS-FCNIWVAFDIMCSTASILNLCVISVDRYWAISSPFRY---ER
-------IAG-FWPFGS-FCNIWVAFDIMCSTASILNLCVISVDRYWAISSPFRY---ER
-------IAG-FWPFGS-FCNIWVAFDIMCSTASILNLCVISVDRYWAISSPFRY---ER
-------IAG-FWPFGS-FCNIWVAFDIMCSTASILNLCVISVDRYWAISSPFRY---ER
-------IAG-FWPFGS-FCNIWVAFDIMCSTASILNLCVISVDRYWAISSPFRY---ER
-------IAG-FWPFGS-FCNIWVAFDIMCSTASILNLCVISVDRYWAISSPFRY---ER
-------IAG-FWPFGS-FCNIWVAFDIMCSTASILNLCVISVDRYWAISSPFRY---ER
-------IAG-FWPFGS-FCNIWVAFDIMCSTASILNLCVISVDRYWAISSPFRY---ER
-------IAG-FWPFGS-FCNIWVAFDIMCSTASILNLCVISVDRYWAISSPFRY---ER
-------IAG-FWPFGS-FCNIWVAFDIMCSTASILNLCVISVDRYWAISSPFRY---ER
-------IAG-FWPFGS-FCNIWVAFDIMCSTASILNLCVISVDRYWAISSPFRY---ER
-------IAG-FWPFGS-FCNIWVAFDIMCSTASILNLCVISVDRYWAISSPFRY---ER
-------IAG-FWPFGS-FCNIWVAFDIMCSTASILNLCVISVDRYWAISSPFRY---ER
-------IAG-FWPFGS-FCNIWVAFDIMCSTASILNLCVISVDRYWAISSPFRY---ER
-------IAG-FWPFGS-FCNIWVAFDIMCSTASILNLCVISVDRYWAISSPFRY---ER
-------IAG-FWPFGS-FCNIWVAFDIMCSTASILNLCVISVDRYWAISSPFRY---ER
-------IAG-FWPFGS-FCNIWVAFDIMCSTASILNLCVISVDRYWAISSPFRY---ER
-------IAG-FWPFGS-FCNIWVAFDIMCSTASILNLCVISVDRYWAISSPFRY---ER
-------IAG-FWPFGS-FCNIWVAFDIMCSTASILNLCVISVDRYWAISSPFRY---ER
-------IAG-FWPFGS-FCNIWVAFDIMCSTASILNLCVISVDRYWAISSPFRY---ER
-------IAG-FWPFGS-FCNIWVAFDIMCSTASILNLCVISVDRYWAISSPFRY---ER
-------IAG-FWPFGS-FCNIWVAFDIMCSTASILNLCVISVDRYWAISSPFRY---ER
-------IAG-FWPFGS-FCNIWVAFDIMCSTASILNLCVISVDRYWAISSPFRY---ER
-------IAG-FWPFGS-FCNIWVAFDIMCSTASILNLCVISVDRYWAISSPFRY---ER
-------IAG-FWPFGS-FCNIWVAFDIMCSTASILNLCVISVDRYWAISSPFRY---ER
-------IAG-FWPFGS-FCNIWVAFDIMCSTASILNLCVISVDRYWAISSPFRY---ER
-------IAG-FWPFGS-FCNIWVAFDIMCSTASILNLCVISVDRYWAISSPFRY---ER
-------IAG-FWPFGS-FCNIWVAFDIMCSTASILNLCVISVDRYWAISSPFRY---ER
-------IAG-FWPFGS-FCNIWVAFDIMCSTASILNLCVISVDRYWAISSPFRY---ER
-------IAG-FWPFGS-FCNIWVAFDIMCSTASILNLCVISVDRYWAISSPFRY---ER
-------IAG-FWPFGS-FCNIWVAFDIMCSTASILNLCVISVDRYWAISSPFRY---ER
-------IAG-FWPFGS-FCNIWVAFDIMCSTASILNLCVISVDRYWAISSPFRY---ER
-------IAG-FWPFGS-FCNIWVAFDIMCSTASILNLCVISVDRYWAISSPFRY---ER
-------IAG-FWPFGS-FCNIWVAFDIMCSTASILNLCVISVDRYWAISSPFRY---ER
-------VLG-FWPFGA-FCDIWVAFDITCCTASILHLCLISLERCWAIASPFRY---QS
-------VLG-FWPFGA-FCDLWVAFDIMCCTASILHLCLISLERYWAIAEPFRH---QR
-------VAG-YWPFGA-FCSVWVAFDIMCSTASILNLCVISVDRYWAISSPFRY---ER
-------VAG-DWPFGA-FCDIWVAFDIMCSTASILNLCVISVDRYWAISSPFRY---ER
-------VAG-YWPFGA-FCNVWVAFDIMCSTASILNLCVISVDRYWAISSPFRY---ER
-------VAG-YWPFGA-FCNVWVAFDIMCSTASILNLCVISVDRYWAISSPFRY---ER
-------VAG-YWPFGA-FCNVWVAFDIMCSTASILNLCVISVDRYWAISSPFRY---ER
-------VAG-YWPFGA-FCDVWVAFDIMCSTASILNLCVISVDRYWAISSPFRY---ER
-------VAG-YWPFGA-FCNVWVAFDIMCSTASILNLCVISVDRYWAISSPFRY---ER
-------VAG-YWPFGA-FCNVWVAFDIMCSTASILNLCVISVDRYWAISSPFRY---ER
-------VAG-YWPFGA-FCNIWVAFDIMCSTASILNLCVISLDRYWAISSPFRY---ER
-------VAG-YWPFGA-FCNVWVAFDIMCSTASILNLCVISVDRYWAISSPFRY---ER
-------VAG-YWPFGA-FCNIWVAFDIMCSTASILNLCVISVDRYWAISSPFRY---ER
-------VAG-YWPFGA-FCNIWVAFDIMCSTASILNLCVISVDRYWAISSPFRY---ER
-------VAG-YWPFGA-FCNVWVAFDIMCSTASILNLCVISVDRYWAISSPFRY---ER
-------VAG-YWPFGA-FCNVWVAFDIMCSTASILNLCVISVDRYWAISSPFRY---ER
-------VAG-YWPFGA-FCNIWVAFDIMCSTASILNLCVISVDRYWAISSPFRY---ER
-------VAG-YWPFGA-FCNVWVAFDIMCSTASILNLCVISVDRYWAISSPFRY---ER
-------VAG-YWPFGA-FCSVWVAFDIMCSTASILNLCVISVDRYWAISSPFRY---ER
-------VAG-DWPFGA-FCNIWVAFDIMCSTASILNLCVISVDRYWAISSPFRY---ER
-------VAG-YWPFGA-FCNIWVAFDIMCSTASILNLCVISVDRYWAISSPFRY---ER
-------VAG-YWPFGA-FCNVWVAFDIMCSTASILNLCVISVDRYWAISSPFRY---ER
-------VAG-YWPFGA-FCNVWVAFDIMCSTASILNLCVISVDRYWAISSPFRY---ER
-------VAG-YWPFGA-FCNVWVAFDIMCSTASILNLCVISVDRYWAISSPFRY---ER
-------VAG-YWPFGA-FCNVWVAFDIMCSTASILNLCVISVDRYWAISSPFRY---ER
-------VAG-YWPFGA-FCNVWVAFDIMCSTASILNLCVISVDRYWAISSPFRY---ER
-------VAG-YWPFGA-FCNVWVAFDIMCSTASILNLCVISVDRYWAISSPFRY---ER
-------VAG-YWPFGA-FCNVWVAFDIMCSTASILNLCVISVDRYWAISSPFRY---ER
-------VAG-YWPFGA-FCNVWVAFDIMCSTASILNLCVISVDRYWAISSPFRY---ER
-------VAG-YWPFGA-FCNVWVAFDIMCSTASILNLCVISVDRYWAISSPFRY---ER
-------VAG-YWPFGA-FCNIWVAFDIMCSTASILNLCVISVDRYWAISSPFRY---ER
-------VAG-YWPFGA-FCNVWVAFDIMCSTASILNLCVISVDRYWAISSPFRY---ER
-------VAG-YWPFGA-FCNVWVAFDIMCSTASILNLCVISVDRYWAISSPFRY---ER
-------VAG-YWPFGA-FCNVWVAFDIMCSTASILNLCVISVDRYWAISSPFRY---ER
-------VAG-YWPFGA-FCNVWVAFDIMCSTASILNLCVISVDRYWAISSPFRY---ER
-----------YWPFGA-FCNVWVAFDIMCSTASILNLCVISVDRYWAISSPFRY---ER
-------VAG-YWPFGA-FCNIWVAFDIMCSTASILNLCVISVDRYWAISSPFRY---ER
-------VAG-YWPFGA-FCNVWVAFDIMCSTASILNLCVISVDRYWAISSPFRY---ER
-------VAG-YWPFGA-FCNVWVAFDIMCSTASILNLCVISVDRYWAISSPFRY---ER
-------VAG-YWPFGA-FCNVWVAFDIMCSTASILNLCVISVDRYWAISSPFRY---ER
-------VAG-YWPFGA-FCNVWVAFDIMCSTASILNLCVISVDRYWAISSPFRY---ER
-------VAG-YWPFGA-FCNVWVAFDIMCSTASILNLCVISVDRYWAISSPFRY---ER
-------VAG-YWPFGA-FCNVWVAFDIMCSTASILNLCVISVDRYWAISSPFRY---ER
-------VAG-YWPFGA-FCNVWVAFDIMCSTASILNLCVISVDRYWAISSPFRY---ER
-------VAG-YWPFGA-FCEVWVAFDIMCSTASILHLCIISLDRYWAISNPFCY---QR
-------AVG-FWPFGA-FCDIWVAFDIMCSTASILNLCIISVDRYWAISNPFCY---ER
-------AVG-FWPFGA-FCEVWVAFDIMCSTASILNLCIISVERYWAISNPFCY---GR
-------VVG-FWPFGA-FCHVWVAFDIMCSTASILNLCIISVDCYWAISNPFCY---ER
-------MVG-YWSFGT-FCDVWVAFDIMCSTASILNLCIISVDRYWAISNPFCY---ER
-------VMG-FWPFGA-FCDVWVAFDIMCSTASILNLCIISVDRYWAISNPFRY---QR
-------VLG-FWPFGASFCDLWVAFDIMCCTASILNLCIISVDRYWAISNPFCY---QR
-------VLG-SWPFGA-FCDVWVAFDITCSTASILNLCIISVDRYWAISNPFCY---QR
-------VVG-FWPFGA-FCDVWVAFDIMCSTASILNLCIISMDRYWAISNPFRY---ER
-------VVG-FWPFGA-FCDVWVAFDIMCSTASILNLCIISVDRYWAISNPFRY---ER
-------VVG-FWPFGA-FCDVWVAFDIMCSTASILNLCIISLDRYWAISSPFRY---ER
-------VAG-FWPFGA-FCDVWVAFDIMCSTASILHLCIISVDRYWAISSPFRY---ER
-------VVG-FWPFGA-FCDIWVAFDIMCSTASILNLCIISVDRYWAISNPFRY---ER
-------VVG-FWPFGA-FCDVWVAFDIMCSTASILNLCIISVDRYWAISNPFRY---QR
-------VAG-FWPFGA-FCDVWVAFDIMCSTASILNLCIISVDRYWAISNPFRY---ER
-------VAG-FWPFGA-FCDVWVAFDIMCSTASILNLCIISVDRYWAISNPFRY---ER
-------VVG-FWPFGA-FCDVWVAFDIMCSTASILNLCIISVDRYWAISNPFRY---ER
-------VMG-FWPFGA-FCDIWVAFDIMCSTASILHLCIISVDRYWAISNPFRY---ER
-------VVG-FWPFGS-FCDVWVAFDIMCSTASILNLCIISVDRYWAISNPFRY---ER
-------VVG-FWPFGA-FCDVWVAFDIMCSTASILNLCIISVDRYWAISNPFRY---ER
-------VVG-FWPFGA-FCDVWVAFDIMCSTASILNLCIISVDRYWAISNPFRY---ER
-------VVG-FWPFGA-FCDVWVAFDIMCSTASILNLCIISMDRYWAISSPFCY---ER
-------VAG-YWPFGA-FCDVWVAFDIMCSTASILNLCIISVDRYWAISSPFRY---ER
-------VAG-FWPFGA-FCDVWVAFDIMCSTASILNLCIISVDRYWAISNPFRY---ER
-------VVG-FWPFGA-FCDVWVAFDIMCSTASILNLCIISVDRYWAISNPFRY---ER
-------VAG-FWPFGA-FCDVWVAFDIMCSTASILNLCIISVDRYWAISNPFHY---ER
-------VVG-FWPFGA-FCDVWVAFDIMCSTASIFNLCIISVDRYWAISNPFRY---ER
-------VAG-FWPFGA-FCDVWVAFDIMCSTASILNLCVISVDRYWAISNPFRY---ER
-------VAG-FWPFGA-FCDVWVAFDIMCSTASILNLCIISVDRYWAISSPFRY---QR
-------VAG-FWPFGA-FCDVWVAFDIMCSTASILNLCIISMDRYWAISSPFRY---ER
-------VAG-FWPFGA-FCDVWVAFDIMCSTASILNLCIISVDRYWAISNPFCY---ER
-------VVG-FWPFGA-FCDVWVAFDIMCSTASILNLCIISVDRYWAISNPFRY---ER
-------VVG-FWPFGA-FCDVWVAFDIMCSTASILNLCIISMDRYWAISNPFRY---ER
-------VAG-FWPFGA-FCDVWVAFDIMCSTASILNLCIISMDRYWAISNPFRY---ER
-------FQGGVWSLSTVLCDALMTMDVMLCTASIFNLCAISVDRFIAVSVPLNY--NRR
-------FQGGVWSLSTVLCDALMTMDVMLCTASIFNLCAISVDRFIAVSVPLNY--NRR
-------FQGGVWSLSTVLCDALMTMDVMLCTASIFNLCAISVDRFIAVSVPLNY--NRR
-------FQGGVWSLSTVLCDALMTMDVMLCTASIFNLCAISVDRFIAVSVPLNY--NRR
-------FQGGVWSLSTVLCDALMTMDVMLCTASIFNLCAISVDRFIAVSIPLNY--NRR
-------FQGGVWSLSTVLCDALMTMDVMLCTASIFNLCAISVDRFIAVSIPLNY--NRR
------------------------------------------IGRFIAVSIPLNY--NRR
-------FQGGVWSLSTVLCDALMTMDVMLCTASIFNLCAISVDRFIAVQVPLNY--NRR
-------FQGGVWSLSTVLCDALMTMDVMLCTASIFNLCAISVDRFIAVQIPLNY--NRR
-------FQGGVWSLSTVLCDALMTMDVMLCTASIFNLCAISVDRFIAVQIPLNY--NRR
-------FQGGVWSLSTVLCDALMTMDVMLCTASIFNLCAISVDRFIAVSIPLNY--NRR
-------FQGGVWSLSTVLCDALMTMDVMLCTASIFNLCAISVDRFIAVSIPLNY--NRR
-------FQGGVWSLSTVLCDALMTMDVMLCTASIFNLCAISVDRFIAVSIPLNY--NRR
-------FQGGVWSLSTVLCDALMTMDVMLCTASIFNLCAISVDRFIAVSIPLNY--NRR
-------FQGGVWSLSTVLCDALMTMDVMLCTASIFNLCAISVDRFIAVSIPLNY--NRR
-------FQGGVWSLSTVLCDALMTMDVMLCTASIFNLCAISVDRFIAVSIPLNY--NRR
-------VVG-EWRISRIHCDIFVTLDVMMCTASILNLCAISIDRYTAVAMPMLY--NTR
-------VVG-EWRFSRIHCDIFVTLDVMMCSQTQKTRCNFPESLYTAVAMPMLY--NTR
-------VVG-EWRFSRIHCDIFVTLDVMMCTASILNLCAISIDRYTAVAMPMLY--NTR
-------VVG-EWRFSRIHCDIFVTLDVMMCTASILNLCAISIDRYTAVAMPMLY--NTR
-------VVG-EWRFSRIHCDIFVTLDVMMCTASILNLCAISIDRYTAVAMPMLY--NTR
CSLTPLRGVG-EWRFSRIHCDIFVTLDVMMCTASILNLCAISIDRYTAVAMPMLY--NTR
-------VVG-EWRFSRIHCDIFVTLDVMMCTASILNLCAISIDRYTAVAMPMLY--NTR
-------VVG-EWRFSRIHCDIFVTLDVMMCTASILNLCAISIDRYTAVAMPMLY--NTR
-------VVG-EWRFSRIHCDIFVTLDVMMCTASILNLCAISIDRYTAVAMPMLY--NTR
-------VVG-EWRFSRIHCDIFVTLDVMMCTASILNLCAISIDRYTAVAMPMLY--NTR
-------VVG-EWRFSRIHCDIFVTLDVMMCTASILNLCAISIDRYTAVAMPMLY--NTR
-------VVG-EWKFSRIHCDIFMTLDVMMCTASILNLCAISIDRYTAVAMPMLY--NTR
-------VVG-EWKFSRIHCDIFVTLDVMMCTASILNLCAISIDRYTAVAMPMLY--NTR
-------VVG-EWRFSRIHCDIFMTLDVMMCTASILNLCAISIDRYTAVAMPMLY--NTR
-------VVG-EWRFSRIHCDIFVTLDVMMCTASILNLCAISIDRYTAVAMPMLY--NTR
-------VVG-EWRFSQIHCDIFVTLDVMMCTASILNLCAISIDRYTAVAMPMLY--NTR
-------VVG-EWRFSRIHCDIFVTLDVMMCTASILNLCAISIDRYTAVAMPMLY--NTR
-------VVG-EWRFTKIHCDIFVTLDVMMCTASILNLCAISIDRYTAVAMPMLY--NTR
-------VVG-EWRFSRIHCDIFVTLDVMMCTASILNLCAISIDRYTAVAMPMLY--NTR
-------VVG-EWRFSRIHCDIFVTLDVMMCTASILNLCAISIDRYTAVAMPMLY--NTR
-------VVG-EWRFSRIHCDIFVTLDVMMCTASILNLCAISIDRYTAVAMPMLY--NTR
-------VVG-EWRFSRIHCDIFVTLDVMMCTASILNLCAISIDRYTAVAMPMLY--NTR
-------VVG-EWRFSRIHCDIFVTLDVMMCTASILNLCAISIDRYTAVAMPMLY--NTR
-------VVG-EWRFSRIHCDIFVTLDVMMCTASILNLCAISIDRYTAVAMPMLY--NTR
-------VVG-EWRFSRIHCDIFVTLDVMMCTASILNLCAISIDRYTAVAMPMLY--NTR
-------VVG-EWRFSRIHCDIFVTLDVMMCTASILNLCAISIDRYTAVAMPMLY--NTR
-------VVG-EWRFSRIHCDIFVTLDVMMCTASILNLCAISIDRYTAVAMPMLY--NTR
-------VVG-EWRFSRIHCDIFVTLDVMMCTASILNLCAISIDRYTAVAMPMLY--NTR
-------VVG-EWRFSRIHCDIFVTLDVMMCTASILNLCAISIDRYTAVAMPMLY--NTR
-------VVG-EWRFSRIHCDIFVTLDVMMCTASILNLCAISIDRYTAVAMPMLY--NTR
-------VVG-EWRFSRIHCDIFVTLDVMMCTASILNLCAISIDRYTAVAMPMLY--NTR
-------VVG-EWRFSRIHCDIFVTLDVMMCTASILNLCAISIDRYTAVAMPMLY--NTR
-------VVG-EWRFSRIHCDIFVTLDVMMCTASILNLCAISIDRYTAVAMPMLY--NTR
-------VVG-EWRFSRIHCDIFVTLDVMMCTASILNLCAISIDRYTAVAMPMLY--NTR
-------VVG-EWKFSRIHCDIFVTLDVMMCTASILNLCAISIDRYTAVAMPMLY--NTR
-------VVG-EWRFSRIHCDIFVTLDVMMCTASILNLCAISIDRYTAVAMPMLY--NTR
-------VVG-EWRFSRIHCDIFVTLDVMMCTASILNLCAISIDRYTAVAMPMLY--NTR
-------VVG-EWRFSRIHCDIFVTLDVMMCTASILNLCAISIDRYTAVAMPMLY--NTR
-------VVG-EWRFSRIHCDIFVTLDVMMCTASILNLCAISIDRYTAVAMPMLY--NTR
-------VVG-EWRFSRIHCDIFVTLDVMMCTASILNLCAISIDRYTAVAMPMLY--NTR
-------VVG-EWRFSRIHCDIFVTLDVMMCTASILNLCAISIDRYTAVAMPMLY--NTR
-------VVG-EWRFSRIHCDIFVTLDVMMCTASILNLCAISIDRYTAVAMPMLY--NTR
-------VVG-EWRFSRIHCDIFVTLDVMMCTASILNLCAISIDRYTAVAMPMLY--NTR
-------VTGGVWTFSRVCCDIFVTMDVMMCTASILNLCAISIDRYTAVVRPVQYQYSTG
-------VTGGVWNFSRICCDIFVTMDVMMCTASILNLCAISIDRYTAVVKPVQYQYGTG
-------VTGGVWTFSRICCDIFVTMDVMMCTASILNLCAISIDRYTAVVKPVQYQYSTG
-------VTGGVWTFSRICCDVFVTMDVMMCTASILNLCAISIDRYTAVVKPVQYQYNTG
-------VTGGVWTFSRICCDVFVTMDVMMCTASILNLCAISIDRYTAVVKPVQYQYNTG
-------VTGGVWTFSRICCDIFVTMDVMMCTASILNLCAISIDRYTAVVKPVQYQYSTG
-------VTGGVWTFSRICCDIFVTMDVMMCTASILNLCAISIDRYTAVVKPVQYQYSTG
-------VTGGVWTFSRICCDIFVTMDVMMCTASILNLCAISIDRYTAVVKPVQYQYSTG
-------VTGGVWTFSRIFCDIFVTMDVMMCTASILNLCAISIDRYTAVVKPVQYQYSTG
-------VTGGVWNFSRICCDIFVTMDVMMCTASILNLCAISIDRYTAVVKPVQYQNSTG
-------VTGGVWTFSRICCDIFVTMDVMMCTASILNLCAISIDRYTAVVKPVQYQYSTG
-------VTGGVWTFSRICCDIFVTMDVMMCTASILNLCAISIDRYTAVVKPVQYQYSTG
-------VTGGVWTFSRICCDIFVTMDVMMCTASILNLCAISIDRYTAVVKPVQYQYSTG
-------VTGGVWTFSRVCCDIFVTMDVMMCTASILNLCAISIDRYTAVVKPVQYQYSTG
-------VTGGVWTFSRICCDIFVTMDVMMCTASILNLCAISIDRYTAVVKPVQYQYSTG
-------VTGGVWTFSRICCDIFVTMDVMMCTASILNLCAISIDRYTAVVKPVQYQYSTG
-------VTGGVWTFSRICCDIFVTMDVMMCTASILNLCAISIDRYTAVVKPVQYQYSTG
-------VTGGVWTFSRICCDIFVTMDVMMCTASILNLCAISIDRYTAVVKPVQYQYSTG
-------VTGGVWTFSRICCDIFVTMDVMMCTASILNLCAISIDRYTAVVKPVQYQYSTG
-------VTGGVWTFSRICCDIFVTMDVMMCTASILNLCAISIDRYTAVVKPVQYQYSTG
-------VTGGVWTFSRIFCDIFVTMDVMMCTASILNLCAISIDRYTAVVKPVQYQYSTG
-------VTGGVWTFSRICCDIFVTMDVMMCTASILNLCAISIDRYTAVVKPVQYQYSTG
-------VTGGVWTFSRICCDIFVTMDVMMCTASILNLCAISIDRYTAVVKPVQYQYSTG
-------VTGGVWTFSRICCDIFVTMDVMMCTASILNLCAISIDRYTAVVKPVQYQYSTG
-------VTGGVWTFSRICCDIFVTMDVMMCTASILNLCAISIDRYTAVVKPVQYQYNTG
-------VTGGVWTFSRICCDIFVTMDVMMCTASILNLCAISIDRYTAVVKPVQYQYSTG
-------VTGGVWTFSRIYCDIFVTMDVMMCTASILNLCAISIDRYTAVVKPVQYQYSTG
-------VTGGVWTFSRVCCDIFVTMDVMMCTASILNLCAISIDRYTAVVKPVQYQYSTG
-------VTGGVWTFSRICCDIFVTMDVMMCTASILNLCAISIDRYTAVVKPVQYQNSTG
-------VTGGVWTFSRICCDIFVTMDVMMCTASILNLCAISIDRYTAVVKPVQYQYSTG
-------VTGGVWTFSRICCDIFVTMDVMMCTASILNLCAISIDRYTAVVKPVQYQYSTG
-------VTGGVWTFSRVCCDIFVTMDVMMCTASILNLCAISIDRYTAVVKPVQYQYSTG
-------VTGGVWTFSRICCDIFVTMDVMMCTASILNLCAISIDRYTAVVKPVQYQYSTG
-------VTGGVWTFSRICCDIFVTMDVMMCTASILNLCAISIDRYTAVVKPVQYQYSTG
-------VTGGVWTFSRICCDVFVTMDVMMCTASILNLCAISIDRYTAVVKPVQYQYSTG
-------VTGGVWTFSRICCDIFVTMDVMMCTASILNLCAISIDRYTAVVKPVQYQYSTG
-------VTGGVWTFSRICCDIFVTMDVMMCTASILNLCAISIDRYTAVVKPVQYQYSTG
-------VTGGVWTFSRICCDIFVTMDVMMCTASILNLCAISIDRYTAVVKPVQYQYSTG
-------VTGGVWTFSRICCDIFVTMDVMMCTASILNLCAISIDRYTAVVKPVQYQYSTG
-------VTGGVWTFSRICCDIFVTMDVMMCTASILNLCAISIDRYTAVVKPVQYQYSTG
-------VTGGVWTFSRICCDIFVTMDVMMCTASILNLCAISIDRYTAVVKPVQYQYSTG
-------VTGGVWTFSRICCDIFVTMDVMMCTASILNLCAISIDRYTAVVRPVQYQYNNG
-------VTGGVWTFNRICCDIFVTMDVMMCTASILNLCAISIDRYTAVVRPVQYQYNTG

------------------------------------------------------------
----------------------------------PI------------------------
RMTQRLA--------CAMIAMA--WALSILISFVPVQLHWHK------------------
RMTQRLA--------CAMIAMA--WALSILISFVPVQLHWHK------------------
------------------------WALSILISFIPVQLHWHK------------------
RMTQRLA--------CAMIAVA--WALSILISFIPVQLHWHK------------------
RMTRHLA--------CAMIATA--WTLSILISFIPVQLHWHK------------------
RMTQRLA--------CAMIAMA--WALSILISFIPVQLHWHK------------------
KMTQRLA--------CAMIAMA--WALSILISFIPVQLHWHK------------------
RMTQRLA--------CTMIAMA--WALSILISFVPVQLHWHK------------------
RMTQRLA--------CAMIATA--WALSILISFVPVQLHWHK------------------
RMTQRLA--------CTMIAMA--WALSVLISFVPVQLHWHK------------------
RMTQRLA--------CAMIAAA--WALSVLISFVPVQLHWHK------------------
RMTQRLA--------CTMIALA--WALSILISFVPVQLHWHK------------------
RMTQGLA--------CAMIATA--WALSILISFIPVQLHWHK------------------
RMTQGLA--------CAMIATA--WALSILISFIPVQLHWHK------------------
RMTQRLA--------CAMIAVA--WALSILISFVPVQLHWHK------------------
RMTQRLA--------CTMIAVA--WALSILISFIPVQLHWHK------------------
RMTRRLA--------CTMIAIA--WVLSILISFVPVQLHWHK------------------
RMTQRLA--------CTMIAMA--WALSILISFVPVQLHWHK------------------
RMTQRLA--------CTMIAVA--WVLSILISFVPVQLHWHK------------------
RMTRRLA--------CAMIAVV--WALSVLISFVPVQLHWHK------------------
RMTQRLA--------CTMIAVA--WALSILISFVPVQLHWHK------------------
RMMQRLA--------CAMIAVA--WALSILISFVPVQLRWHK------------------
RMTQRLA--------CAMIAVA--WALSILISFVPVQLHWHK------------------
RMTQRLA--------CAMIAMA--WVLSILISFVPVQLRWHE------------------
RMTRRLA--------CTMIAVA--WALSILISFVPVQLHWHK------------------
RMTQRLA--------CTMIAVA--WALSILISFIPVQLHWHK------------------
RMTRRLA--------CAMIAVA--WALSILISFIPVQLHWHK------------------
RMTQRLA--------CTMIAVA--WALSILISFVPVQLHWHK------------------
RMTQRLA--------CTMIAMA--WALSILISFVPVQLHWHK------------------
RMTQRLA--------CAMIAMA--WALSILISFVPVQLHWHK------------------
RMTQRLA--------CAMIAMA--WALSILISFVPVQLHWHK------------------
RMTRRLA--------CAMIAGA--WALSILISFVPVQLHWHK------------------
RMTQRLA--------CAMIAVA--WALSILISFIPVQLHWHK------------------
RMTQRLA--------CTMIAVA--WALSILISFIPVQLHWHK------------------
RMTQRLA--------CAMIAVA--WALSILISFIPVQLHWHK------------------
RMTQRLA--------CAMIAVA--WALSILISFVPVQLHWHK------------------
RMTQRLA--------CAMIAMA--WALSILISFIPVQLHWHK------------------
RMTQRLA--------CAMIAMA--WALSILISFVPVQLHWHK------------------
RMTQRLA--------CAMIAMA--WALSILISFVPVQLHWHK------------------
KMTPKAA--------FILISVA--WTLSVLISFIPVQLNWHK-------------AT---
KMTPKAA--------FILISVA--WTLSVLISFIPVQLNWHK-------------AT---
KMTPKAA--------FIMISVA--WTLSVLISFIPVQLNWHK-------------AT---
KMTPKAA--------FIMISVA--WTLSVLISFIPVQLNWHK-------------AT---
KMTPKAA--------FILISVA--WTLSVLISFIPVQLNWHK-------------AT---
KMTPKAA--------FILISVA--WTLSVLISFIPVQLNWHK-------------AT---
KMTPKAA--------FILISVA--WTLSVLISFIPVQLNWHK-------------AT---
KMTPKAA--------FILISVA--WTLSVLISFIPVQLNWHK-------------AT---
KMTPKAA--------FILISVA--WTLSVLISFIPVQLNWHK-------------AT---
KMTPKAA--------FIMISVA--WTLSVLISFIPVQLNWHK-------------AT---
KMTPKAA--------FIMISVA--WTLSVLISFIPVQLNWHK-------------AT---
KMTPRAA--------FIMISVA--WTLSVLISFIPVQLNWHK-------------AT---
KMTPKAA--------FILISVA--WTLSVLISFIPVQLNWHK-------------AT---
KMTPKAA--------FIMISVA--WTLSVLISFIPVQLNWHK-------------AT---
KMTPKAA--------FIMISVA--WTLSVLISFIPVQLNWHK-------------AT---
KMTPKAA--------FIMISVA--WTLSVLISFIPVQLNWHK-------------AT---
KMTPKAA--------FIMISVA--WTLSVLISFIPVQLNWHK-------------AT---
KMTPKAA--------FIMISVA--WTLSVLISFIPVQLNWHK-------------AT---
KMTPKAA--------FIMISVA--WTLSVLISFIPVQLNWHK-------------AT---
KMTPKAA--------FIMISVA--WTLSVLISFIPVQLNWHK-------------AT---
KMTPKAA--------FIMISVA--WTLSVLISFIPVQLNWHK-------------AT---
KMTPKAA--------FVMISVA--WTLSVLISFIPVQLNWHK-------------AT---
KMTPKAA--------FIMISVA--WTLSVLISFIPVQLNWHK-------------AT---
KMTPKAA--------FIMISVA--WTLSVLISFIPVQLNWHK-------------AT---
KMTPKAA--------FIMISVA--WTLSVLISFIPVQLNWHK-------------AT---
KMTPKAA--------FIMISVA--WTLSVLISFIPVQLNWHK-------------AT---
KMTPKAA--------FIMISVA--WTLSVLISFIPVQLNWHK-------------AT---
KMTPKAA--------FIMISVA--WTLSVLISFIPVQLNWHK-------------AT---
KMTPKAA--------FIMISVA--WTLSVLISFIPVQLNWHK-------------AT---
KMTPKAA--------FIMISVA--WTLSVLISFIPVQLNWHK-------------AT---
KMTPKAA--------FIMISVA--WTLSVLISFIPVQLNWHK-------------AT---
KMTPKAA--------FIMISVA--WTLSVLISFIPVQLNWHK-------------AT---
KMTPKAA--------FILISVA--WTLSVLISFIPVQLNWHK-------------AT---
KMTPKAA--------FIMISVA--WTLSVLISFIPVQLNWHK-------------AT---
KMTPKAA--------FIMISVA--WTLSVLISFIPVQLNWHK-------------AT---
KMTPKAA--------FIMISVA--WTLSVLISFIPVQLNWHK-------------AT---
KMTPKAA--------FIMISVA--WTLSVLISFIPVQLNWHK-------------AT---
KMTPKAA--------FIMISVA--WTLSVLISFIPVQLNWHK-------------AT---
KMTPKAA--------FIMISVA--WTLSVLISFIPVQLNWHK-------------AT---
KMTPKAA--------FIMISVA--WTLSVLISFIPVQLNWHK-------------AT---
KMTPKAA--------FIMISVA--WTLSVLISFIPVQLNWHK-------------AT---
KMTPKAA--------FIMISVA--WTLSVLISFIPVQLNWHK-------------AT---
KMTPKAA--------FIMISVA--WTLSVLISFIPVQLNWHK-------------AT---
MVTQRVA--------FVAIGVA--WLLSLLISFIPVQLRWHK------------DRE---
RVTQRLA--------FVTIAVA--WLLSLLISFLPVQLQWHR------------------
KMTQRLA--------LVMIGVA--WALSVLISFIPVQLNWHK------------------
KMTQRLA--------LVMISMA--WALSVLISFIPVQLNWHK---------GGNVVA---
KMTQRLA--------LVMISVA--WALSVLISFIPVQLNWHK------------------
KMTQRLA--------LVMISVA--WALSVLISFIPVQLNWHK------------DRD---
KMTQRLA--------LVMIGAVTTWAEDMSTTWVALAAMRPS------------------
KMTQRLA--------LVMISVA--WALSVLISFIPVQLNWHK-----------AMTS---
KMTQRLA--------LVMISVA--WALSVLISFIPVQLNWHK-----------AMSP---
KMTQRLA--------LVMISVA--WTLSVLISFIPVQLNWHK-----------AMRP---
KMTQRLA--------LVMISVA--WALSVLISFIPVQLNWHK-----------AMRP---
KMTQRLA--------LVMIGVA--WTLSVLISFIPVQLNWHR-----------AMRP---
KMTQRLA--------LVMIGVA--WALSVLISFIPVQLNWHR-----------TMTP---
KMTAQLA--------LVMIGAA--WALSVLISFIPVQLNWHK-----------AMGP---
KMTQRLA--------LVMISVA--WALSVLISFIPVQLNWHK-----------AMRP---
KMTQRLA--------LVMIGVA--WALSVLISFIPVQLNWHREDMSTTWVALAAMTP---
KMTQRGV--------------A--WALSVLISFIPVQLNWHK--GAVTTWAEDMSSPYFS
KMTQRLA--------LVMISVA--WALSVLISFIPVQLNWHK-----------AMRP---
KMTQRLA--------LVMIGVA--WALSVLISFIPVQLNWHK-----------TMRP---
KMTQRLA--------LVMIGVA--WALSVLISFIPVQLNWHK-----------AMRP---
KMTQRLA--------LVMISVA--WALSVLISFIPVQLNWHK-----------AMRP---
KMTQRLA--------MVMISVA--WALSVLISFIPVQLNWHK-----------AMRP---
KMTQRLA--------LVMISVA--WALSVLISFIPVQLNWHK----------VAMRP---
KMTQRLA--------LVMISVA--WALSVLISFLPVQLNWHK-----------AMRP---
KMTQRLA--------LLMIGVA--WALSVLISFIPVQLNWHK-----------AMTP---
KMTQRLA--------LVMIGVA--WALSVLISFIPVQLNWHK-----------AMKP---
KMTQRLA--------LVMISVA--WALSVLISFIPVQLNWHK-----------TMRP---
KMTQRLA--------LVMISVA--WALSVLISFIPVQLNWHK----------AAVRP---
KMTQRLA--------LVMISVA--WALSVLISFIPVQLNWHK------------VRP---
KMTQRLA--------LVMISVA--WALSVLISFIPVQLNWHKEDMSTTWVALAAVRP---
KMTQRLA--------LVMISVA--WALSVLISFIPVQLNWHK-----------AMRP---
KMTQRLA--------LVMISVA--WALSVLISFIPVQLNWHK-----------TMRP---
KMTQRLA--------LVMISVA--WALSVLISFIPVQLNWHK----------AAMRP---
KMTQRLA--------LVMISVA--WALSVLISFIPVQLNWHK-----------AMRP---
KMTQRLA--------LVMISVA--WALSVLISFIPVQLNWHK-----------TMRH---
KMTQRLA--------LVMISVA--WALSVLISFIPVQLNWHK----GGDVVAAAMKP---
KMTQRLA--------LVMISVA--WALSVLISFIPVQLNWHK-----------AMRP---
KMTQRLA--------LVMISVA--WALSVLISFIPVQLNWHK-----------AMGP---
KMTQRLA--------LVMISVA--WALSVLISFIPVQLNWHK-----------AMRP---
KMTQRLA--------LVMISVA--WALSVLISFIPVQLNWHK------------VRP---
KMTQRLA--------LVMISVA--WALSVLISFIPVQLNWHK------------VRP---
KMTQRLA--------LVMIGVA--WALSVLISFIPVQLNWHK----------AAMRP---
KMTQRLA--------LVMISVA--WALSVLISFIPVQLNWHR-----------AMRP---
KMTQRLA--------LVMISVA--WALSVLISFIPVQLNWHK-----------AMRP---
RMRQPVA--------FIAIAVA--WLLSLLLSFIPVQLRWHK------------DRG---
RMTPRVA--------SAMVGMA--WLLSLLISFIPVRLRWHK------------------
KMTSRVA--------CGMIGGA--WLLALLISFIPVQLDWHK---------------DQE
RMTQHVA--------FVMIAVA--FLHSLVISFIPVQLEWHK------------DRE---
KMTQHVA--------FIMIRVA--WLLSLLISFIPVQLKWHK------------DHE---
KMTQRMA--------LVMIAGA--WLLSLLISFIPVQLRWHK------------DHE---
RVTPCVA--------FSMMGVA--WLLSLLISFIPVQLKWHK------------DHE---
NMTQHVA--------LAMIGVT--WLLSLLISFIPVQLEWHK------------DGG---
KMTKHVA--------FIMIGVA--WLLSLLISFIPVQLKWHK------------DHE---
RMTQRVA--------SVMIGLA--WLLSLFISFVPVQLRWHK------------DRE---
KMTRRAA--------FIMIAVV--WLLSLLISFIPVQLKWHK------------DGE---
RMTQRVAQWLGCSPSCIMIAVA--WLLSLLISFIPVQLKWHK------------DRE---
RMTQLVA--------FIMIGVA--WLLSLLISFVPVQLKWHK------------DHE---
QMTQHVA--------FVMIGVA--WLLSLLISFIPVQLKWHK------------DRE---
KMTQRVA--------SIMIGVA--WLLSLLISFIPVQLKWHK------------DHE---
KMTQRVA--------FITIGVA--WLLSLLISFIPVQLKWHK------------DRE---
KMTQRVA--------FVMIGVA--WLLSLLISFIPVQLKWHK------------DRE---
KMTQRVA--------FIMIGVA--WLLSLLISFIPVQLKWHK------------DRE---
KMTQRVA--------LLMIGVA--WLLSLLISFIPVQLKWHK------------DRE---
KMTQCVA--------FIMIGVA--WILSLLISFIPVQLKWHK------------DRE---
KMTQRVA--------FVMIGVA--WLLSLLISFIPVQLKWHK------------DRE---
KMTQRVA--------FIMIGVA--WLLSLLISFIPVQLKWHK------------DRD---
KMTQHVA--------FIMIGVA--WLLSLLISFIPVQLKWHK------------DHE---
KMTQRVA--------FIMIGVA--WLLSLLISFIPVQLKWHK------------DHE---
KMTQRVA--------FIMIGVA--WLLSLLISFIPVQLKWHK------------DHE---
KMTQHVA--------FIMIGVA--WLLSLLISFIPVQLKWHK------------DRE---
KMTQRVA--------FIMIGVA--WLLSLLISFIPVQLKWHK------------DRE---
KMTQRVA--------FIMIGVA--WLLSLLISFIPVQLKWHK------------DRE---
KMTQRVA--------FTMIGVA--WLLSLLISFIPVQLKWHK------------DRE---
KMTQRVA--------FIMIGVA--WLLSLLISFIPVQLKWHK------------DRE---
KMTQRVA--------FIMIGVA--WLLSLLISFIPVQLKWHK------------DRE---
KMTQRVA--------FIMIGVA--WLLSLLISFIPVQLKWHK------------DRE---
KMTQRMA--------FIMIGAA--WLLSLLISFIPVQLKWHK------------DRE---
KMTQRVA--------FIMIGVA--WLLSLLISFIPVQLKWHK------------DRE---
QIDLRQL---------ILISTT--WIFAFAVA-SPVIFGLNN------------------
QIDLRQR---------ILIGTT--WLSAFAVA-SPVIFGLND------------------
QIDLRQL---------ILISTT--WIFAFAVA-SPVIFGLNN------------------
QIDLRQL---------ILISTT--WIFAFAVA-SPVIFGLNN------------------
QIDLRQL---------ILISTT--WIFAFAVA-SPVIFGLNN------------------
QIDLRQL---------ILISTT--WIFAFAVA-SPVIFGLNN------------------
QIDLRQL---------ILISTT--WIFAFAVA-SPVIFGLNN------------------
QIDLRQL---------ILISTT--WIFAFAVA-SPVIFGLNN------------------
QIDLRQL---------ILISTT--WILAFAVA-SPVIFGLNN------------------
QIDLRQL---------ILISTT--WIFAFAVA-SPC--GMNS------------------
QIDLRQL---------ILISTT--WIFAFAVA-SPVIFGLNN------------------
QIDLRQL---------ILISTT--WIFAFAVA-SPVIFGLNN------------------
QIDLRQL---------ILISTT--WIFAFAVA-SPVIFGLNN------------------
QIDLRQL---------ILISTT--WIFAFAVA-SPVIFGLNN------------------
QIDLRQL---------ILISTT--WIFAFAVA-SPVIFGLNN------------------
QIDLRQL---------ILISTT--WIFAFAVA-SPVIFGLNN------------------
YSSKRRV--------TVMIAVV--WVLSFAIS-CPLLFGLNN------------------
YSSKRRV--------TVMIAVV--WVLSFAIS-CPLLFGLNN------------------
YSSKRRV--------TLMIAVV--WVLSFAIS-CPLLFGLNN------------------
YSSKRRV--------TIMIAVV--WVLSFAIS-CPILFGLNN------------------
YSSKRRV--------TVMIAVV--WVLSFAIS-CPLLFGLNN------------------
YSSKRRV--------TVMIAVV--WVLSFAIS-CPLLFGLNN------------------
YSSKRRV--------TVMISVV--WVLSFAIS-CPLLFGLNN------------------
YSSKRRV--------TVMIAVV--WVLSFAIS-SPILFGLNK------------------
YSSKRRV--------TVMIAVV--WVLSFAIS-SPILFGLNK------------------
YSSKRRV--------TAMIAVV--WVLSFAIS-CPLLFGLNN------------------
YSSKRRV--------TAMIAVV--WVLSFAIS-CPLLFGLNN------------------
YSSKRRV--------TVMIAVV--WVLSFAIS-CPLLFGLNT------------------
YSSKRRV--------TVMIAVV--WVLSFAIS-CPILFGLNN------------------
YSSRRRV--------TLMIAVV--WVLSFAIS-CPLLFGLNH------------------
YSSKRRV--------TVMIAVV--WLLSFAIS-CPLLFGLNN------------------
YSSKRRV--------TLMIAVV--WVLSFAIS-CPLLFGLNN------------------
YSSKRRV--------TVMIAVV--WVLSFAIS-CPLLFGLNN------------------
YSSKRRV--------TVMISVV--WVLSFAIS-CPLLFGLNN------------------
YSSKRRV--------TVMISVV--WVLSFAIS-CPILFGLNN------------------
YSSKRRV--------TVMIAVV--WVLSFAIS-CPLLFGLNT------------------
YSSKRRV--------TVMIAVV--WVLSFAIS-CPLLFGLNN------------------
YSSKRRV--------TVMIAVV--WVLSFAIS-CPLLFGLNN------------------
YSSKRRV--------TVMISVV--WVLSFAIS-CPILFGLNN------------------
YSSKRRV--------TVMIAVV--WVLSFAIS-CPLLFGLNN------------------
YSSKRRV--------TVMIAVV--WVLSFAIS-CPLLFGLNN------------------
YSSKRRV--------TVMIAVV--WVLSFAIS-CPLLFGLNN------------------
YSSKRRV--------TVMIAVV--WVLSFAIS-CPLLFGLNN------------------
YSSKRRV--------TVMIAVV--WVLSFAIS-CPLLFGLNN------------------
YSSKRRV--------TVMIAVV--WVLSFAIS-CPLLFGLNN------------------
YSSKRRV--------TVMIAVV--WVLSFAIS-CPLLFGLNN------------------
YSSKRRV--------TVMIGVV--WVLSFAIS-CPLLFGLNN------------------
YSSRRRV--------TVMIAVV--WVLSFAIS-CPLLFGLNN------------------
YSSKRRV--------TVMIAVV--WVLSFAIS-CPLLFGLNN------------------
YSSKRRV--------TVMIAVV--WVLSFAIS-CPLLFGLNN------------------
YSSKRRV--------TVMIAVV--WVLSFAIS-CPLLFGLNN------------------
YSSKRRV--------TVMIAVV--WVLSFAIS-CPLLFGLNN------------------
YSSKRRV--------TVMIAVV--WVLSFAIS-CPLLFGLNN------------------
YSSKRRV--------TVMIAVV--WVLSFAIS-CPLLFGLNN------------------
YSSKRRV--------TVMIAVV--WVLSFAIS-CPLLFGLNN------------------
YSSKRRV--------TVMIAVV--WVLSFAIS-CPLLFGLNN------------------
YSSKRRV--------TVMIAVV--WVLSFAIS-CPLLFGLNN------------------
YSSKRRV--------TVMIAVV--WVLSFAIS-CPLLFGLNN------------------
YSSKRRV--------TVMIAVV--WVLSFAIS-CPLLFGLNN------------------
QSSCRRV--------SLMIVTV--WMLAFAVS-CPLLFGFNT------------------
QSSCRRV--------SLMIVTV--WMLAFAVS-CPLLFGFNT------------------
QSSCRRV--------SLMIVIV--WMLAFAVS-CPLLFGFNT------------------
QSSCRRV--------SLMIVVV--WMLAFAVS-CPLLFGFNT------------------
QSSCRRV--------SLMIVVV--WMLAFAVS-CPLLFGFNT------------------
QNSCRRV--------GLMIVIV--WILAFAVS-CPLLFGFNT------------------
QSSCRRV--------SLMIVIV--WMLAFAVS-CPLLFGFNT------------------
QSSCRRV--------SLMIVIV--WMLAFAVS-CPLLFGFNT------------------
QSSCRRV--------SLMIVIV--WVLAFAVS-CPLLFGFNT------------------
HSSCRRV--------SLMIVIV--WMLAFAVS-CPLLFGFNT------------------
QSSCRRV--------SLMIVVV--WMLAFAVS-CPLLFGFNT------------------
QSSCRRV--------SLMIVIV--WMLAFAVS-CPLLFGFNT------------------
QSSCRRV--------SLMIAIV--WMLAFAVS-CPLLFGFNT------------------
QSSCRRV--------SLMIVIV--WMLAFAVS-CPLLFGFNT------------------
QSSCRRV--------SLMIVVV--WMLAFAVS-CPLLFGFNT------------------
QSSCRRV--------SFMIVIV--WMLAFAVS-CPLLFGFNT------------------
QSSCRRV--------SLMIVIV--WMLAFAVS-CPLLFGFNT------------------
QSSCRRV--------SLMIVIV--WMLAFAVS-CPLLFGFNT------------------
QSSCRRV--------SLMIVIV--WMLAFAVS-CPLLFGFNT------------------
QSSCRRV--------SLMIVIV--WMLAFAVS-CPLLFGFNT------------------
QSSCRRV--------SLMIVIV--WMLAFAVS-CPLLFGFNT------------------
QSSCRRV--------SLMIVIV--WMLAFAVS-CPLLFGFNT------------------
QSSCRRV--------SLMIVIV--WMLAFAVS-CPLLFGFNT------------------
QSSCRRV--------SLMIVIV--WMLAFAVS-CPLLFGFNT------------------
QSSCRRV--------SLMIVIV--WMLAFAVS-CPLLFGFNT------------------
QSSCRRV--------SLMIVVV--WMLAFAVS-CPLLFGFNT------------------
QSSCRRV--------SLMIVIV--WMLAFAVS-CPLLFGFNT------------------
QSSCRRV--------SLMIVIV--WMLAFAVS-CPLLFGFNT------------------
QSSCRRV--------SLMIVIV--WMLAFAVS-CPLLFGFNT------------------
QSSCRRV--------SLMIVAV--WMLAFAVS-CPLLFGFNT------------------
QSSCRRV--------SLMIVIV--WMLAFAVS-CPLLFGFNT------------------
QSS--RV--------SLMIVIV--WMLAFAVS-CPLLFGFNT------------------
QSSCRRV--------SLMIVIV--WMLAFAVS-CPLLFGFNT------------------
QSSCRRV--------SLMIVIV--WMLAFSVS-CPLLFGFNT------------------
QSSCRRV--------SLMIVVV--WMLAFAVS-CPLLFGFNT------------------
QSSCRRV--------SLMIVIV--WMLAFAVS-CPLLFGFNT------------------
QSSCRRV--------SLMIVIV--WMLAFAVS-CPLLFGFNT------------------
QSSCRRV--------SLMIVIV--WMLAFAVS-CPLLFGFNT------------------
QSSCRRV--------SLMIVIV--WMLAFAVS-CPLLFGFNT------------------
QSSCRRV--------SLMIVIV--WMLAFAVS-CPLLFGFNT------------------
QSSCRRV--------SLMIVIV--WMLAFAVS-CPLLFGFNT------------------
QSSRRRV--------SLMIVIV--WMLAFAVS-CPLLFGFNT------------------
QSSCRRV--------SLMIVMV--WMLAFAVS-CPLLFGFNT------------------

------------------------------------------------------------
---------------DQSVCKHSQMKWYAIFSSCSSFYVPLIIMCLAYGKISCILKDQAQ
---------AKDRRHPSSSCDVSLNRTYAITSSLISFYIPVAIMIVTYTRIYRIAQAQIR
---------TKDRRHPSSRCDVSLNRTYAITSSLISFYIPVAIMIVTYTRIYRIAQAQIR
AQDRRPLGSRLPG---MPRCDVRLNRTYAITSSLISFYIPVAIMIITYTRIYRIAQAQIR
AQDRRPPRSWLPG---TPRCDIRLNRIYAITSSLISFYIPVAIMIITYTRIYRIAQAQIR
AMDRRDLGSWLPG---TPRCDVRLNRTYAITSSLISFYIPVAVMIITYTRIYRIAQAQIR
AKDSRDPGSWLPG---TPRCDVRLNRTYAITSSLISFYIPVAIMIMTYTRIYRIAQAQIR
AKDSRDPGSWLPG---TPRCDVRLNRTYAITSSLISFYIPVAIMIITYTRIYRIAQAQIR
GKDRRYPGSWLPG---TLRCDVSLNRTYAITSSFISFYIPMAIVIITYTRIYRIAQAQIP
AKDRRYPGSWMPG---TPHCDVSLNRTYAITSSLISFYIPVAIMIITYTRIYRIAQAQIH
TKDRRHPDSWLPG---MPRCDVSLNRTYAITSSLISFYIPVAIMIITYTRIYRIAQAQIR
AKDRRQPGSQPPG---TPRCEVSLNRTYAITSSLVSFYIPVAIMIITYTRIYRIAQAQIR
AKDRRPPGSWLPG---TPHCDVSLNRTYAITSSLISFYIPVAIMIITYTRIYRIAQAQIR
AKEGSYPGSWLPG---TPRCDVSLNRTYAITSSLISFYIPVAIMIITYTRIYRIAQAQIR
AKEGSYPGSWLPG---TPRCDVSLNRTYAITSSLISFYIPVAIMIITYTRIYRIAQAQIR
AKDMRYPGSWLPG---MPRCDVSLNHTYAITSSLISFYIPVAIMIITYTRIYRIAQAQIH
AKDGRYPSSWPPG---TPRCDVSLNRAYAITSSLISFYIPVAIMIITYTRIYRIAQAQIR
AKGTRYPGSWLPG---TPHCDVSLNRTYAITSSLISFYIPVAIMIITYTKIYRIAQAQIR
AKDRRYPGSWLPG---TPHCDVSLNRTYAITSSLISFYIPVAIMIITYTRIYRIAQAQIR
AKDMRYPGSWLPG---TPRCDVSLNRTYAITSSLISFYIPVAIMIITYTRIYRIAQAQIR
AEDVRYPGSWLPG---TPRCDVSLNRTYAITSSLISFYIPVAVMIVTYTRIYRIAQAQIR
ARDVRYPGSRLPG---TPRCDVSLNRTYAVTSSLISFYIPVAIMIITYTRIYRIAQAQIR
AKDVRYPGSWLPG---MPRCDISLNRTYAITSSLISFYIPVAIMIITYTRIYRIAQAQIR
AKDRRYPGPQLPG---KPRCDVILNRTYAITSSLISFYIPVAIMIITYTRIYRIAQAQIR
AKDMRYAGSWLPG---TPRCDVSLNRTYAITSSLISFYIPVAIMIITYTRIYRIAQAQIR
AKDMIYPGSWLPG---TPRCEVSLNRTYAITSSLISFYIPVAIMIITYTRIYRIAQAQIR
ATDRRYPGSWLPV---TPRCDVSLNRTYAITSSLISFYIPVAIMIITYTRIYRIAQAQIR
AKDRRYPGSWLPE---TPRCDVRLNRTYAITSSLISFYIPVAIMIITYTRIYRIAQAQIR
AKDIRYPGSLLPG---TPRCDVSLNRTYAITSSLISFYIPVAIMIITYTRIYRIAQAQIR
AEERRYPGSWLSG---TPSCDVSLNRTYAITSSLISFYIPVAIMVITYTRIYRIAQAQIR
AKDMRYPGSWLPG---TPRCDVSLNRTYAITSSLISFYIPVAIMIITYTRIYRIAQAQIR
AKNGRYPGSWLPG---TPRCDVSLNRTYAITSSLISFYIPVAIMIITYTRIYRIAQAQIR
AKDLRYPGSWLPG---TPRCDVSLNRAYAITSSLISFYIPVAIMIITYTRIYRIAQAQIR
AKEVRYPSSWLPG---TPRCDVSLNRTYAITSSLISFYIPVAIMIITYTRIYRIAQAQIR
AKDMRYPGSWLPG---TPRCDVSLNRTYAITSSLISFYIPVAIMIITYTRIYRIAQAQIR
AKDMRYPGSWLPG---TPRCEVSLNRTYAITSSLISFYIPVAIMIITYTRIYRIAQAQIR
AKDTRYPGSWLPG---TPRCDVSLNRTYAITSSLVSFYIPVAIMIITYTRIYRIAQAQIC
AKDMRYPGSLLPG---TPRCDVSLNRTYAITSSLISFYIPVAIMIITYTRIYRIAQAQIR
AKDRRYPGSWLPG---TPRCDVSLNRTYAITSSLISFYIPVAIMIITYTRIYRIAQAQIR
AKDVRYPGSWLPG---TPRCDVSLNRTYAITSSLISFYIPVAIMIITYTRIYRIAQAQIR
TPSVLYLNSSLED-EGMDNCDSSLNRMYAISSSLISFYIPVAIMIVTYTRIYRIAQKQIR
TTSVLDLNSSLED-VGMDNCDSSLNRMYAISSSLISFYIPVAIMIVTYTRIYRIAQKQIR
TTSFLDFNATLEG-VSTDNCDSSLNRMYAISSSLISFYIPVAIMIVTYTRIYRIAQKQIR
TTSFLDFNASLEG-VSMDNCDSSLNRMYAISSSLISFYIPVAIMIVTYTRIYRIAQKQIR
TTNILELNASLQG-ASTDNCDSSLNRMYAISSSLISFYIPVAIMIVTYTRIYRIAQKQIR
TTSLLDLNASLQG-ISMDNCDSSLNRMYAISSSLISFYIPVAIMIVTYTRIYRIAQKQIR
TTSFLDLNASLQG-ISMDNCDSSLNRMYAISSSLISFYIPVAIMIVTYTRIYRIAQKQIR
TTSFLDLNASLQG-ISTDNCDSSLNRMYAISSSLISFYIPVAIMIVTYTRIYRIAQKQIR
TTSFLDLNASLQD-ISMDNCDSSLNRMYAISSSLISFYIPVAIMIVTYTRIYRIAQKQIR
TTSFLDLNASLQG-ISMDNCDSSLNRMYAISSSLISFYIPVAIMIVTYTRIYRIAQKQIR
TTSFLDLNATLQG-ISMDNCDSSLNRMYAISSSLISFYIPVAIMIVTYTRIYRIAQKQIR
TTSFLDFNASLQG-VSMDNCDSSLNRMYAISSSLISFYIPVAIMIVTYTRIYRIAQKQIR
TTRVLDLNASLQG-VSMDNCDSSLNRMYAISSSLISFYIPVAIMIVTYTRIYRIAQKQIR
TTSFLDLNASLQG-VSMDNCDSSLNRMYAISSSLISFYIPVAIMIVTYTRIYRIAQKQIR
TTSFLDLNASLQG-VSMDNCDSSLNRMYAISSSLISFYIPVAIMIVTYTRIYRIAQKQIR
TTSFLDLNASLES-VSTDNCDSSLNRMYAISSSLISFYIPVAIMIVTYTRIYRIAQKQIR
TTSFLDLNASLEG-ISMDNCDSSLNRMYAISSSLISFYIPVAIMIVTYTRIYRIAQKQIR
TTSFLDLNNSLQG-INMDNCDSSLNRMYAISSSLISFYIPVAIMLVTYTRIYRIAQKQIR
TTSFLDLNASLQG-VSMDNCDSSLNRMYAISSSLISFYIPVAIMIVTYTRIYRIAQKQIR
TTSFLDLNASLQG-VSMDNCDSSLNRMYAISSSLISFYIPVAIMIVTYTRIYRIAQKQIR
TTSFLDLNASFQG-ISMENCDSSLNRMYAISSSLISFYIPVAIMIVTYTRIYRIAQKQIR
TTSFLDLNASLQG-ISTDNCDSSLNRMYAISSSLISFYIPVAIMIVTYTRIYRIAQKQIR
TTSFLDLNASLQG-ISMDNCDSSLNRMYAISSSLISFYIPVAIMIVTYTRIYRIAQKQIR
TTSFLDLNASLQG-ISMDNCDSSLNRMYAISSSLISFYIPVAIMIVTYTRIYRIAQKQIR
TTSFLDLNASLQG-VSMDNCDSSLNRMYAISSSLISFYIPVAIMIVTYTRIYRIAQKQIR
TTSFLDLNASLQG-VSMDNCDSSLNRMYAISSSLISFYIPVAIMIVTYTRIYRIAQKQIR
TTSFLDLNASLQG-ISMDNCDSSLNRMYAISSSLISFYIPVAIMIVTYTRIYRIAQKQIR
TTSFLDLNASLQG-INMDNCDSSLNRMYAISSSLISFYIPVAIMIVTYTRIYRIAQKQIR
TESFLDLNASLRG-ITMDNCDSSLNRMYAISSSLISFYIPVAIMIVTYTRIYRIAQKQIR
TTSFLDLNASLQG-ITMDNCDSSLNRMYAISSSLISFYIPVAIMIVTYTRIYRIAQKQIR
TTSFLDLNASLQG-ITMDNCDSSLNRMYAISSSLISFYIPVAIMIVTYTRIYRIAQKQIR
TTSFLDLNASLQG-VSMDNCDSSLNRMYAISSSLISFYIPVAIMIVTYTRIYRIAQKQIR
TTSFLDLNASLQG-ISMDNCDSSLNRMYAISSSLISFYIPVAIMIVTYTRIYRIAQKQIR
TTSFLDLNASLQG-ISMDNCDSSLNRMYAISSSLISFYIPVAIMIVTYTRIYRIAQKQIR
TTSFLDLNASLQG-ISMDNCDSSLNRMYAISSSLISFYIPVAIMIVTYTRIYRIAQKQIR
TTSFLDLNASLQG-ISMDNCDSSLNRMYAISSSLISFYIPVAIMIVTYTRIYRIAQKQIR
TTSFLDLNASLQG-ISMDNCDSSLNRMYAISSSLISFYIPVAIMIVTYTRIYRIAQKQIR
TTSFLDLNASLQG-ISMDNCDSSLNRMYAISSSLISFYIPVAIMIVTYTRIYRIAQKQIR
TTSFLDLNASFQG-ISMDNCDSSLNRMYAISSSLISFYIPVAIMIVTYTRIYRIAQKQIR
TTSLLDLNASLQG-ISMDNCDSSLNRMYAISSSLISFYIPVAIMIVTYTRIYRIAQKQIR
TTSVLDLNASLQG-ISMDNCDSSLNRMYAISSSLISFYIPVAIMIVTYTRIYRIAQKQIR
TTSFLDLNASLQG-ISMDNCDSSLNRMYAISSSLISFYIPVAIMIVTYTRIYRIAQKQIR
TTSFLDLNASLQG-ISMDNCDSSLNRMYAISSSLISFYIPVAIMIVTYTRIYRIAQKQIR
LPSRAQPGLNGSA--EEGSCDSSLSRTYAISSSLISFYIPVAVMLGTYGRLFRITRRQLR
----DREQLGFNGSAEEGSCDPSLSRTYAISSSLISFYIPVAIMLGTYGRLFRLARRQLR
-----GGDVAAAGDVGAESCDSSLNRTYAISSSLISFYIPVAIMIVTYTRIYRIAQVQIR
ADDIGDGNDTLTG--PSESCDSSLNRTYAISSSLISFYIPVAIMIVTYTRIYRIAQVQIR
GRDFVAAGDSGDG-FGTKSCDSSLNRTYAISSSLISFYIPVAIMIVTYTRIYRIAQVQIR
VDAADIGDGFSTGWAAAESCDSSLSRTYAISSSLISFYIPVAIMIVTYTRIYRIAQVQIR
-GGTSGSNDTLAG--PSESCDSSLNRTYAISSSLISFYIPVAIMIVTYTRIYRIAQVQIR
SDGTSGSNDTFTG--PLESCDSSLNRTYAISSSLISFYIPVAIMIVTYTRIYRIAQVQIR
SDQTSDSNETLAG--SSESCDSSLNRTYAISSSLISFYIPVAIMIVTYTRIYRIAQVQIR
SGGTSDSNDTLTA--SSENCDSSLNRTYAISSSLISFYIPVAIMIVTYTRIYRIAQVQIR
SDGTSGGNDTLTG--PTESCDSSLNRTYAISSSLISFYIPVAIMIVTYTRIYRIAQVQIR
SEGTSGSNETLAG--HSESCDSSLNRTYAISSSLISFYIPVAIMIVTYTRIYRIAQVQIR
SDSTYGSNNTVPG--SSESCDSSLNRTYAISSSLISFYIPVAIMIVTYTRIYRIAQVQIR
SDGTSGSNDTLTR--PSESCDSSLNRTYAISSSLISFYIPVAIMIVTYTRIYRIAQVQIR
SDGTSGSNDTLTG--PSESCDSSLNRTYAISSSLISFYIPVAIMIVTYTRIYRIAQVQIR
SEGTSGSNNTVPG--PSESCDSSLNRTYAISSSLISFYIPVAIMIVTYTRIYRIAQVQIR
SDGTSGSNDSLTG--PSESCDSSLNRTYAISSSLISFYIPVAIMIVTYTRIYRIAQVQIR
SDGTSGSNDTLTG--PSESCDSSLNRTYAISSSLISFYIPVAIMIVTYTRIYRIAQVQIR
SYGTSGSNDTLAG--PSESCDSSLNRTYAISSSLISFYIPVAIMIVTYTRIYRIAQVQIR
SDGTSGSNDTLTG--SSESCDSSLNRTYAISSSLISFYIPVAIMIVTYTRIYRIAQVQIR
SDGTSGSNDTLTG--PSESCDSSLNRTYAISSSLISFYIPVAIMIVTYTRIYRIAQVQIR
SDGTSGSNDTLTG--PSESCDSSLNRTYAISSSLISFYIPVAIMIVTYTRIYRIAQVQIR
SDGTSGSNDTLTG--PSESCDSSLNRTYAISSSLISFYIPVAIMIVTYTRIYRIAQVQIR
SDGTSGSNDTLTG--PSESCDSSLNRTYAISSSLISFYIPVAIMIVTYTRIYRIAQVQIR
SDGTSGSNDTLSG--PSESCDSSLNRTYAISSSLISFYIPVAIMIVTYTRIYRIAQVQIR
SDGTSGSNDTLAG--TSESCDSSLNRTYAISSSLISFYIPVAIMIVTYTRIYRIAQVQIR
SDGTSDSNDTRTG--PSESCDSSLNRTYAISSSLISFYIPVAIMIVTYTRIYRIAQVQIR
SDGTSGSNDTLTG--PSESCDSSLNRTYAISSSLISFYIPVAIMIVTYTRIYRIAQVQIR
SDGTSGSNDTLTG--PSESCDSSLNRTYAISSSLISFYIPVAIMIVTYTRIYRIAQVQIR
SDGTSGSNDTLSG--PSESCDSSLNRTYAISSSLISFYIPVAIMIVTYTRIYRIAQVQIR
SGGTSGSNDTLTG--PSESCDSSLNRTYAISSSLISFYIPVAIMIVTYTRIYRIAQVQIR
SDGTSDSNDTLTG--PSESCDSSLNRTYAISSSLISFYIPVAIMIVTYTRIYRIAQVQIR
SDGTSGSNDTLTG--PSESCDSSLNRTYAISSSLISFYIPVAIMIVTYTRIYRIAQVQIR
SDGTSGRNDTLTG--PSENCDSSLNRTYAISSSLISFYIPVAIMIVTYTRIYRIAQVQIR
SGGTSGSNDTLTG--PSESCDSSLNRTYAISSSLISFYIPVAIMIVTYTRIYRIAQVQIR
SDGTSGSNDTLTG--PSESCDSSLNRTYAISSSLISFYIPVAIMIVTYTRIYRIAQVQIR
SDGTSGSNDTLTR--PSESCDSSLNRTYAISSSLISFYIPVAIMIVTYTRIYRIAQVQIR
SGGTSGSNDTLTG--PSESCDSSLNRTYAISSSLISFYIPVAIMIVTYTRIYRIAQVQIR
SDGTSGSNDTLTA--PSESCDSSLNRTYAISSSLISFYIPVAIMIVTYTRIYRIAQVQIR
SDGTSGSNDTFTG--PSESCDSSLNRTYAISSSLISFYIPVAIMIVTYTRIYRIAQVQIR
SDGTSGSNDTLVG--PSESCDSSLNRTYAISSSLISFYIPVAIMIVTYTRIYRIAQVQIR
SDGTSDGNDTLTG--PSESCDSSLNRTYAISSSLISFYIPVAIMIVTYTRIYRIAQVQIR
SDGTSGSNDTLTG--PSESCDSSLNRTYAISSSLISFYIPVAIMIVTYTRIYRIAQVQIR
SDGTSG-NDTLTG--PSESCDSSLNRTYAISSSLISFYIPVAIMIVTYTRIYRIAQVQIR
FLSQQEPGARGPE--EEESCDSSLSRTYAISSSLVSFYLPVAIMLGTYGCLFRTARRQLR
----DQHLLYQQENVTQESCDSHLNRTYAISSSLISFYIPVAIMIVTYTCIFRIAQRRIR
LLSQQETGFNVPR--EEGSCDSRLSRTYAVSSSLLSFYIPVAIMGLTYTRIFHLTRRQSR
LLSQQEPGFNVTG--EEENCDSSLSRTHAISSSLVSFYIPVAIMIVTYTRIFPIAQRQIC
----QEPGLNVTG--EEENCDSSLNRTYTISSSLISFYIPVAIMIVTYTRIFRIAQRQIR
LFSQQEPGLNITR--DEESCDSSLNRTYAISSSLISFYIPVAIMIGTYTRIFCVARRQIR
LLSQQEPGFNASM--EEESCDSSLNRTYAISSSLISFYIPVAIMLVTYSLIFRIARRQIR
LQSHQESRFNTTR--EEENCDSSLNRTYAISSSLISFYIPVAIMVGMYTRIFRIARRQIR
LLSQQEKGFNTTR--EEQNCDSSLNRTYAISSSLISFYIPVAIMIGTYTRIFRIAQRQIR
LLSQQEPGFNITG--EEEHCDFSLNRTYAISSSLISFYIPVAVMLVTYTRIFRIARRQIR
LLSQQEPGFHVSG--AEENCDSSLNRTYAISSSLISFYIPVAIMIVTYTRIFRIAQRQIR
LHGEQELGVNSTG--EEESCDSSLSRTYAISSSLVSFYIPVAIMIVTYTRIFRIARRQIR
LLNQRELSFNDTK--EKENCDSSLNRTYAISSSLISFYIPVAIMIVTYTRIFRIARRQIR
RLSLREPGLNVTR--EEENCDSSLNRTYAISSSLISFYIPVAIMIVTYTRIFRIARRQIR
LLSQQEPSFKVTW---EENCDSNLNRTYAISSSLISFYIPVAIMIVTYTRIFRIARQQIR
LLSQNETGFNITG--ENENCDSGLNRTYAISSSLISFYIPVAIMIVTYTRIFCIAQRQIR
LLSQREPSFNVTG--GEGNCDTSLNRTYAISSSLISFYIPVAIMIVTYTRIFRIAQRQIR
LLNHQELGFNVTR--EEENCDSSLNRIYAISSSLISFYIPVAIMIVTYTRIFRIARRQIR
LLSQQEPGFNITG--EEENCDSSLNRTYAISSSLLSFYIPVAIMIVTYTRIFRIAQRQIR
LLSQQEPGFNVTS--EEENCDSSLNRTYAISSSFISFYIPVAIMIVTYTRIFCIAQRQIR
LLGQQEPGSNVSG---EENCDSSLNRTYAISSSLVSFYIPVAIMIVTYTRIFRIAQQQIR
LLSQQEPGFNITG--EEENCDSSLNRTYAISSSLISFYIPVAIMIVTYTRIFRIAQQQIR
LLSQQEPGFNVTE--EEENCDSSLNRTYAISSSLISFYIPVAIMIVTYTRIFRIAQQQIR
LLSQQEPGFNVTG---GENCDSSLNRTYAISSSLISFYIPVAIMIVTYTCIFRIAQQQIR
FLSQQEPGFNVTG--EEQDCDSSLSRTYAISSSLISFYIPVAIMIVTYTRIFRIAQRQIR
LLSQQEPGFNVTA--EEENCDASLNRTYAISSSLVSFYIPVAIMIVTYTRIFRIAQRQIR
LLSQQEPGFNVTR--EEENCDSSLNRTYAISSSLISFYIPVAIMIVTYTRIFRIAQWQIR
LLSQQEPGFNVTT--EEENCDSSLNRTYAISSSLISFYIPVAIMIVTYTRIFRIAQRQIR
LLSQQEPGFNITG--IEENCDSSLNRTYAISSSLISFYIPVAIMIVTYTRIFRIAQRQIR
LFSQQELGFNVT---EEENCDSSLNRTYAISSSLISFYIPVAIMIVTYTRIFRIAQQQIR
LFSQQEPGFNVTG--EEENCDSSLNRSYAISSSLISFYIPVAIMIVTYTRIFRIAQRQIR
LFSQQEPGFNVTG--KEENCDSSLNRTYAISSSLISFYIPVAIMIVTYTRIFRIAQRQIR
FLSQQEPGFNVTG--EEENCDSSLNRTYAISSSLISFYIPVAIMIVTYTRIFRIAQRQIR
HLSQQEPGFNITG--EEENCDSSLNRTYAISSSLISFYIPVAIMIVTYTRIFRIAQRQIR
-----------VPNRDPSLCQLE-DDNYIVYSSICSFFIPCPVMLVLYCAMFQGLKRWEE
-----------VPRRDPTLCQLE-DDNYIVYSSICSFFIPCPVMLVLYCAMFQGLRRWEE
---------VPNR--DPSLCQLE-DDNYIVYSSICSFFIPCPVMLVLYCAMFQGLKRWEE
---------VPNR--DPSLCQLE-DDNYIVYSSICSFFIPCPVMLVLYCAMFQGLKRWEE
-----------VPNRDPSLCQLE-DDNYIVYSSICSFFIPCPVMLVLYCAMFQGLKRWEE
-----------VPNRDPSLCQLE-DDNYIVYSSICSFFIPCPVMLVLYCAMFQGLKRWEE
---------VPNR--DPSLCQLE-DDNYIVYSSICSFFIPCPVMLVLYCAMFQGLKRWEE
---------VPNR--DPSLCQLE-DDNYIVYSSICSFFIPCPVMLVLYCGMFQGLKRWEE
-----------VPDRDPSLCQLE-DDNYIVYSSICSFFIPCPVMLVLYCGMFQGLKRWEE
-----------------------------------------GIQTVSY------------
---------VPNR--DPSLCQLE-DDNYIVYSSICSFFIPCPVMLVLYCAMFQGLKRWEE
---------VPNR--DPSLCQLE-DDNYIVYSSICSFFIPCPVMLVLYCAMFQGLKRWEE
---------VPNR--DPSLCQLE-DDNYIVYSSICSFFIPCPVMLVLYCAMFHGLKRWEE
-----------VPNRNPSLCQLE-DDNYIVYSSICSFFIPCPVMLVLYCAMFQGLKRWEE
---------VPNR--DPNLCQLE-DDNYIVYSSICSFFIPCPVMLVLYCAMFQGLKRWEE
-----------VPNRDPSLCQLE-DDNYIVYSSICSFFIPCPVMLVLYCAMFQGLKRWEE
--------------TGRNEGVLEVSPPSA-PLSVCTLVLGLFCLQLFQGRIYIVLRRRRK
--------------TDENECIIA-NPAFVVYSSIVSFYVPFIVTLLVYVQIYIVLRKRRK
--------------TDANECIIA-NPAFVVYSSIVSFYVPFIVTLLVYVQIYLVLRRRRK
--------------TDEKECIIA-NPAFVVYSSIVSFYVPFMVTLLVYVQIYMVLRRRRK
--------------TDEKECIIA-NPAFVVYSSIVSFYVPFIVTLLVYVQIYIVLRRRRK
--------------TDEKECIIG-NPAFVVYSSIVSFYVPFMVTLLVYVQIYIVLRRRRK
--------------TDENECIIA-NPAFVVYSSIVSFYVPFMVTLLVYVQIYIVLRRRRK
--------------ADEKECIIA-NPAFVVYSSVVSFYVPFIVTLLVYVQIYIVLRKRRK
------------A--DERECIIA-NPAFVVYSSVVSFYVPFIVTLLVYVQIYMVLRRRRK
--------------TDENECIIA-NPTFVVYSSIVSFYVPFIVTLLVYVQIYIVLQKRRK
--------------TDENECIIA-NPTFVVYSSIVSFYVPFIVTLLVYVQIYIVLQKRRK
--------------ADDNECVIA-NPAFVVYSSIVSFYVPFIVTLLVYVQIYIVLRKRRK
--------------TDEKECIIA-NPAFVVYSSVVSFYVPFIVTLLVYVQIYIVLRKRRK
--------------TDENECIIA-NPAFVVYSSIVSFYVPFIVTLLVYVQIYIVLRRRRK
--------------TDENECIIA-NPAFVVYSSIVSFYVPFIVTLLVYVQIYIVLRKRRK
--------------TEEKECFIA-NPAFVVYSSIVSFYVPFIVTLLVYVQIYIVLRKRRK
--------------PDENECIIA-NPAFVVYSSIVSFYVPFIVTLLVYVQIYIVLRKRRK
--------------TDENECIIA-NPAFVVYSSIVSFYVPFIVTLLVYVQIYMVLRKRRK
--------------TDENECIIA-NPAFVVYSSIVSFYVPFIVTLLVYVQIYIVLRKRRK
--------------TDENECIIA-NPAFVVYSSIVSFYVPFIVTVLVYVQIYIVLRRRRK
--------------TDENECIIA-NPAFVVYSSIVSFYVPFIVTLLVYVQIYIVLRKRRK
--------------TDENECIIA-NPAFVVYSSIVSFYVPFIVTLLVYVQIYIVLRKRRK
--------------TDENECIIA-NPAFVVYSSIVSFYVPFIVTLLVYVQIYIVLRKRRK
------------T--DENECIIA-NPAFVVYSSIVSFYVPFIVTLLVYVQIYIVLRKRRK
--------------TDENECIIA-NPAFVVYSSVVSFYVPFIVTLLVYVQIYIVLRKRRK
--------------TDENECIIA-NPAFVVYSSIVSFYVPFIVTLLVYVQIYIVLRKRRK
--------------TDENECIIA-NPAFVVYSSIVSFYVPFIVTLLVYVQIYIVLRKRRK
--------------TDENECIIA-NPAFVVYSSIVSFYVPFIVTLLVYVQIYIVLRKRRK
--------------TDENECIIA-NPAFVVYSSIVSFYVPFIVTLLVYVQIYIVLRKRRK
--------------TDENECIIA-NPAFVVYSSIVSFYVPFIVTLLVYVQIYIVLRKRRK
--------------TDENECIIA-NPAFVVYSSIVSFYVPFIVTLLVYVQIYIVLRKRRK
--------------TDENECIIA-NPAFVVYSSIVSFYVPFIVTLLVYVQIYIVLRRRRK
--------------TDENECIIA-NPAFVVYSSVVSFYVPFIVTLLVYVQIYIVLRKRRK
--------------TDENECIIA-NPAFVVYSSIVSFYVPFIVTLLVYVQIYIVLRKRRK
--------------TDENECIIA-NPAFVVYSSIVSFYVPFIVTLLVYVQIYIVLRKRRK
--------------TDEKECIIA-NPAFVVYSSIVSFYVPFIVTLLVYVQIYIVLRKRRK
--------------TDENECIIA-NPAFVVYSSIVSFYVPFIVTLLVYVQIYIVLRKRRK
--------------TDENECIIA-NPAFVVYSSIVSFYVPFIVTLLVYVQIYIVLRKRRK
--------------TDENECIIA-NPAFVVYSSIVSFYVPFIVTLLVYVQIYIVLRKRRK
--------------TDENECIIA-NPAFVVYSSIVSFYVPFIVTLLVYVQIYIVLRKRRK
--------------TDENECIIA-NPAFVVYSSIVSFYVPFIVTLLVYVQIYIVLRKRRK
--------------TDENECIIA-NPAFVVYSSIVSFYVPFIVTLLVYVQIYIVLRKRRK
--------------TDENECIIA-NPAFVVYSSIVSFYVPFIVTLLVYVQIYIVLRKRRK
-----------TV--DPSVCSIS-NPSFIIYSSLVSFYLPFMVTLLLYVRIYLVLRQRQR
-----------TG--DPSVCSIS-NPSFIIYSSLVSFYLPFMVTLLLYVRIYLVLRERQK
-----------TG--DPSVCSIS-NPIFIIYSSLVSFYLPFMVTLLLYVRIYLVLRQRQK
-----------TG--DPSVCSIS-NPVFIIYSSLVSFYLPFMVTLLLYVRIYLVLRQRQK
-----------TG--DPSVCSIS-NPVFIIYSSLVSFYLPFMVTLLLYVRIYLVLRQRQK
-----------TG--DPSVCSIS-NPSFVIYSSLVSFYLPFMVILLLYVRIYLVLRQRQK
-----------TG--DPSVCSIS-NPIFIIYSSLVSFYLPFMVTLLLYVRIYLVLRQRQK
-----------TG--DPSVCSIS-NPIFIIYSSVVSFYLPFMVTLLLYVRIYLVLRQRQK
-----------TA--DPSVCSIS-NPSFIIYSSLVSFYLPFMVTLLLYVRIYLVLRQRQK
-----------TG--DPTVCSIS-NPSFIIYSSLVSFYLPFLVTLLLYVRIYLVLRQRQK
-----------TG--DPSVCSIS-NPSFIVYSSLVSFYLPFMVTLLLYVRIYLVLRQRQK
-----------TA--DPSICSIS-NPSFIIYSSLVSFYLPFMVTLLLYVRIYLVLRQRQK
-----------TG--DPSVCSIS-NPSFIIYSSLVSFYLPFVVTLLLYVRIYLVLRQRQK
-----------TG--DPSVCSIS-NPSFIIYSSLVSFYLPFMVTLLLYVRIYLVLRQRQK
-----------TG--DPSVCSIS-NPIFIIYSSLVSFYLPFMVTLLLYVRIYLVLRQRQK
-----------TG--DPSVCSIS-NPSFIIYSSLVSFYLPFMVTLLLYVRIYLVLRQRQK
-----------TG--DPSVCSIS-NPIFIIYSSLVSFYLPFMVTLLLYVRIYLVLRQRQK
-----------TG--DPSVCSIS-NPSFIIYSSLVSFYLPFMVTLLLYVRIYLVLRQRQK
-----------TG--DPSVCSIS-NPIFIIYSSLVSFYLPFMVTLLLYVRIYLVLRQRQK
-----------TG--DPSVCSIS-NPIFIIYSSLVSFYLPFMVTLLLYVRIYLVLRQRQK
-----------TG--DPSVCSIS-NPIFIIYSSLVSFYLPFMVTLLLYVRIYLVLRQRQK
-----------TG--DPSVCSIS-NPSFVIYSSLVSFYLPFMVTLLLYVRIYLVLRQRQK
-----------TG--DPSVCSIS-NPSFIIYSSLVSFYLPFMVTLLLYVRIYLVLRQRQK
-----------TG--DPSVCSIS-NPSFVIYSSLVSFYLPFMVTLLLYVRIYLVLRQRQK
-----------TG--DPSVCSIS-NPIFVIYSSLVSFYLPFMVTLLLYVRIYLVLRQRQK
-----------TG--DPSVCSIS-NPSFIIYSSLVSFYLPFMVTLMLYVRIYLVLRQRQK
-----------TA--DPSVCSIS-NPSFIIYSSLVSFYLPFMVTLLLYVRIYLVLRQRQK
-----------TA--DPSVCSIS-NPSFIIYSSLVSFYLPFMVTLLLYVRIYLVLRQRQK
-----------TG--DPTVCSIS-NPSFIIYSSLVSFYLPFLVTLLLYVRIYLVLRQRQK
-----------TG--DPSVCSIS-NPIFIIYSSLVSFYLPFMVTLLLYVRIYLVLRQRQK
-----------TG--DPSVCSIS-NPIFVIYSSLVSFYLPFMVTLLLYVRIYLVLRQRQK
-----------TG--DPSVCSIS-NPSFIIYSSLVSFYLPFMVTLLLYVRIYLVLRQRQK
-----------TG--DPSVCSIS-NPIFVIYSSLVSFYLPFMVTLLLYVRIYLVLRQRQK
-----------TG--DPSVCSIS-NPIFIIYSSLVSFYLPFMVTLLLYVRIYLVLRQRQK
-----------TG--DPSVCSIS-NPIFIIYSSLVSFYLPFMVTLLLYVRIYLVLRQRQK
-----------TG--DPSVCSIS-NPIFVIYSSLVSFYLPFMVTLLLYVRIYLVLRQRQK
-----------TA--DPSVCSIS-NPSFIIYSSLVSFYLPFMVTLLLYVRIYLVLRQRQK
-----------TG--DPSVCSIS-NPSFIIYSSLVSFYLPFMVTLLLYVRIYLVLRQRQK
-----------TG--DPSVCSIS-NPSFIIYSSLVSFYLPFMVTLLLYVRIYLVLRQRQK
-----------TG--DPSVCSIS-NPSFIIYSSLVSFYLPFLVTLLLYVRIYLVLRQRQK
-----------TG--DPSVCSIS-NPIFIIYSSLVSFYLPFVVTLLLYVRIYLVLRQRQK
-----------TG--DPSVCSIS-NPIFIIYSSLVSFYLPFVVTLLLYVRIYLVLRQRRK
-----------TG--DPSVCSIS-NPIFVIYSSLVSFYLPFVVTLLLYVRIYLVLRQRQR

------------------------------------------------------------
NTQ-------------LRRFV---------------------------------------
RIST------------LERAG---------GQWPA-------------------------
RIST------------LERAG---------GQWPA-------------------------
RISS------------LERAV---------GQCPA-------------------------
RISS------------LERAG---------GKHPA-------------------------
RIST------------LERAG---------GQWPA-------------------------
RIST------------LERAG---------GQWPA-------------------------
RIST------------LERAG---------GQWPA-------------------------
RIST------------LERAG---------GQWPA-------------------------
SIST------------LERAG---------GQWPA-------------------------
RIST------------LERAG---------GQWPA-------------------------
RIST------------LERAG---------GQWPA-------------------------
RIST------------LERAG---------GQWPA-------------------------
RIST------------LERAG---------GQWPA-------------------------
RIST------------LERAG---------GQWPA-------------------------
RIST------------LERAG---------GQWPTHDKES--------------------
RIST------------LERAG---------GQWPA-------------------------
RIST------------LERAG---------GQWPA-------------------------
RIST------------LERAG---------GQ----------------------------
RIST------------LERAG---------GQWPA-------------------------
RIST------------LERAG---------GQWSA-------------------------
RIST------------LERAG---------GQWPA-------------------------
RIST------------LERAG---------GQWPA-------------------------
RIST------------LERAG---------GQWPA-------------------------
RIST------------LERAG---------GQWPA-------------------------
RIST------------LERAG---------GQWPA-------------------------
RIST------------LERAG---------GQRPA-------------------------
RIST------------LERAG---------GQWPA-------------------------
RIST------------LERAG---------GQWPA-------------------------
RIST------------LERAG---------GQWPA-------------------------
RIST------------LERAG---------GQWPA-------------------------
RIST------------LERAG---------GQWPA-------------------------
RIST------------LERAG---------GQWPA-------------------------
RIST------------LERAG---------GQWPA-------------------------
RIST------------LERAG---------GQWPA-------------------------
RIST------------LERAG---------GQWPA-------------------------
RITT------------LERAG---------GQWPA-------------------------
RIST------------LERAG---------GQWPA-------------------------
RIST------------LERAG---------GQWPA-------------------------
RIST------------LERAG---------GQWPA-------------------------
RISA------------LERAA---------VHAKNCHTTSGNR-----------------
RISA------------LERAA---------VHAKNCHTTSGNR-----------------
RISA------------LERAA---------VHAKNCHNPGGNR-----------------
RISA------------LERAA---------VHAKNCHNPGGNR-----------------
RISA------------LERAA---------VHAKNCQNTSGNR-----------------
RISA------------LERAA---------VHAKNCQNTSGTR-----------------
RISA------------LERAA---------VHAKNCQNTSGNR-----------------
RISA------------LERAA---------VHAKNCQNTSGNR-----------------
RISA------------LERAA---------VHAKNCQNTSGNR-----------------
RISA------------LERAA---------VHAKNCQNTSGNR-----------------
RISA------------LERAA---------VHAKNCQNTTGNR-----------------
RISA------------LERAA---------VHAKNCQNPGGNR-----------------
RISA------------LERAA---------VHAKNCQTTSGNR-----------------
RISA------------LERAA---------VHAKNCQNTSGNR-----------------
RISA------------LERAA---------VHAKNCQNTSGNR-----------------
RISA------------LERAA---------VHAKNCQNTSGNR-----------------
RISA------------LERAA---------VHAKNCQNTSGNR-----------------
RISA------------LERAA---------VHAKNCQNTSGNR-----------------
RISA------------LERAA---------VHAKNCQNTSGNR-----------------
RISA------------LERAA---------VHAKNCQNTSGNR-----------------
RISA------------LERAA---------VHAKNCQNTSGNR-----------------
RISA------------LERAA---------VHAKNCQNTSGNR-----------------
RISA------------LERAA---------VHAKNCQNTSGNR-----------------
RISA------------LERAA---------VHAKNCQNTSGNR-----------------
RISA------------LERAA---------VHAKNCQNTSGNR-----------------
RISA------------LERAA---------VHAKNCQNTSGNR-----------------
RISA------------LERAA---------VHAKNCQNTSGNR-----------------
RISA------------LERAA---------VHAKNCQNTSGNR-----------------
RISA------------LERAA---------VHAKNCQNTSGNR-----------------
RISA------------LERAA---------VHAKNCQNTSGNR-----------------
RISA------------LERAA---------VHAKNCQNTSGNR-----------------
RISA------------LERAA---------VHAKNCQNTSGNR-----------------
RISA------------LERAA---------VHAKNCQNTSGNR-----------------
RISA------------LERAA---------VHAKNCQNTSGNR-----------------
RISA------------LERAA---------VHAKNCQNTSGNR-----------------
RISA------------LERAA---------VHAKNCQNTSGNR-----------------
RISA------------LERAA---------VHAKNCQNTSGNR-----------------
RISA------------LERAA---------VHAKNCQNTSGNR-----------------
RISA------------LERAA---------VHAKNCQNTSGNR-----------------
RISA------------LERAA---------VHAKNCQNTSGNR-----------------
RISA------------LERAA---------VHAKNCQNTSGNR-----------------
RISA------------LERAA---------VHAKNCQNTSGNR-----------------
RISA------------LERAA---------VHAKNCQNTSGNR-----------------
RICS------------LERAA---------GHGRSCPG----------------------
GISS------------LETPA-----------GRSARPR---------------------
RISS------------LERAA---------EHAQSCRS----------------------
RISS------------LERAA---------EHAQSCRS----------------------
RISS------------LERAA---------EHAQSCRS----------------------
RISS------------LERAA---------EHAQSCRS----------------------
RISS------------LERAA---------EHAQSCRS----------------------
RISS------------LERAA---------EHAQSCRS----------------------
RISS------------LERAA---------EHAQSCRS----------------------
RISS------------LERAA---------EHAQSCRN----------------------
RISS------------LERAV---------EHAQSCRS----------------------
RISS------------LERAA---------EHAQSCRS----------------------
RISS------------LERAA---------EHAQSCRS----------------------
RISS------------LERAA---------EHAQSCRS----------------------
RISS------------LERAV---------EHAQSCRS----------------------
RISS------------LERAA---------EHAQSCRS----------------------
RISS------------LERAA---------EHAQSCRS----------------------
RISS------------LERAA---------EHAQSCRN----------------------
RISS------------LERAA---------EHAQSCRS----------------------
RISS------------LERAA---------EHAQSCRS----------------------
RISS------------LERAA---------EHAQSCRS----------------------
RISS------------LERAA---------EHAQSCRS----------------------
RISS------------LERAA---------EHAQSCRS----------------------
RISS------------LERAA---------EHAQSCRS----------------------
RISS------------LERAA---------EHAQSCRS----------------------
RISS------------LERAA---------EHAQSCRS----------------------
RISS------------LERAA---------EHAQSCRS----------------------
RISS------------LERAA---------EHAQSCRS----------------------
RISS------------LERAA---------EHAQSCRS----------------------
RISS------------LERAA---------EHAQSCRS----------------------
RISS------------LERAA---------EHAQSCRS----------------------
RISS------------LERAA---------EHAQSCRS----------------------
RISS------------LERAA---------EHAQSCRS----------------------
RISS------------LERAA---------EHAQSCRS----------------------
RISS------------LERAA---------EHAQSCRS----------------------
RISS------------LERAA---------EHAQSCRS----------------------
RISS------------LERAA---------EHAQSCRS----------------------
RISS------------LERAA---------EHAQSCRS----------------------
RISS------------LERAA---------EHAQNCRS----------------------
RISS------------LERAA---------EHAQSCRS----------------------
RISS------------LERAA---------EHAQSCRS----------------------
RISS------------LERAA---------EHAQSCRS----------------------
RISS------------LERAA---------EHAQSCRS----------------------
RISS------------LERAA---------EHAQSCRS----------------------
RISS------------LEG-----------ARAEACQA----------------------
RISS------------L-------------EHAQSCH-----------------------
RISS------------LERAQKGPWGAPGEEHPPNCH-----------------------
RISS------------LERAV---------ECAPNCHS----------------------
RISS------------LERAV---------EHAQNCHS----------------------
RISS------------LERAV---------GHPQSRPS----------------------
RISS------------LERVV---------GHAPNCHS----------------------
RISS------------LERAV---------ERAPNCPK----------------------
RLSS------------LERAV---------EHAQNCHG----------------------
SISS------------LERAV---------EHAQSCHS----------------------
RISS------------LERAV---------ERAQNRHS----------------------
RISS------------LERAV---------EHAQSCHS----------------------
RICS------------LERAV---------EHAPNCPS----------------------
RISS------------LERAV---------EHAQNCHS----------------------
RISS------------LERAV---------EHAQNCHN----------------------
RISS------------LERAV---------EHAQSCHS----------------------
RISS------------LERAV---------EHAQNCHS----------------------
RISS------------LERAV---------EHAQSCHS----------------------
RISS------------LERAV---------EHAQNCHG----------------------
RISS------------LERAV---------EHAQNCHS----------------------
RISS------------LERAV---------EHAQNCHS----------------------
RISS------------LEKAV---------EHAQSCHS----------------------
RISS------------LERAV---------EHAQTCHS----------------------
RISS------------LERAV---------EHAQNCHS----------------------
RISS------------LERAV---------EHAQNCHS----------------------
RISS------------LERAV---------EHAQNCHS----------------------
RISS------------LERAV---------EHAQNCHS----------------------
RISS------------LERAA---------EHAQNCHS----------------------
RISS------------LERAV---------EHAQNCHS----------------------
RISS------------LERAV---------EHAQNCHS----------------------
RISS------------LERAV---------EHAQNCHS----------------------
RISS------------LERAV---------EHAQNCHC----------------------
RISS------------LERAV---------EHAQNCHS----------------------
RISS------------LERAV---------EHAQNCHS----------------------
ARKA------------KLRGS---------IYGANRKLYHPST----FMERQQTGL----
ARKA------------KLRGS---------IYGVNRKLYHPPTSIEREQSG---------
ARKA------------KLRGG---------IYGGNRMLYHPSP----FIERERVG-----
ARKAKLRGGIYGPNRKLYHPGTFIASEQTRLEPDECNPYTLSS-----------------
ARKA------------KLRGG---------IYGANRKLYHPGTFIASEQTRL--------
ARKA------------KLRGG---------IYGANRRLYHPSALTEGEQTGLGPEK----
ARKA------------KLRGG---------IYGANRKLYHPST----FIEREQTGL----
ARKA------------KLRGC---------IYGANKKLYHPPT----FLEREQ-------
ARKA------------KLRGC---------IYGANRKLYHPPALMEREQSR---------
------------------------------PHLRYPHPGHGRK-----------------
ARKA------------KLRGS---------IYGANRKLYHPST----LIERAQTG-----
ARKA------------KLRGS---------IYGANRKLYHPST----FIESKQTGL----
ARKA------------KLRGS---------IYGANRKLYHPST----FIEREQTGLEPEE
ARKA------------KLRGS---------IYGANRKLYHPSTFIEREQTG---------
ARKAKLRGSIYG----ANRKL---------YHPSTFIEREQTG-----------------
ARKA------------KLRGS---------IYGANRKLYHPSTFIEREQTG---------
RVST--------------KRS---------SHVLDSDTQAP-------------------
RVNT--------------KRS---------SHGLDSDMKAP-------------------
RVTT--------------KRS---------SHVLDSDTQAP-------------------
RVNT--------------KRS---------SHILDSDTHAP-------------------
RVST--------------KRS---------SHVLDSDTQAP-------------------
RVST--------------KRS---------SHVLDSDTQAP-------------------
RVTT--------------KRS---------SHSPGPGTRAP-------------------
RVTT--------------KRS---------SHVLDSDTQAP-------------------
RVTT--------------KRS---------SHGLDSDTHAP-------------------
RVTT--------------KLS---------SRGLDSDTQAP-------------------
RVTT--------------KLS---------SRGLDSDTQAP-------------------
RVNT--------------KRS---------SHGLDSDTQAP-------------------
CVNT--------------KRS---------THALDSNTQAP-------------------
RVTT--------------KRS---------SHGLDSDTQAP-------------------
RVNT--------------KRS---------SHSLESDTQAP-------------------
RVNT--------------KRS---------SHCLDSDTQAP-------------------
RVNT--------------KRS---------SHVLDSDMQAP-------------------
RVNT--------------KHS---------SHGLNSDTHAP-------------------
RVNT--------------KRS---------THALDSDTQAP-------------------
RVNT--------------KRS---------SHGLDSDTQAP-------------------
RVTT--------------KRS---------RHSRVSDARAP-------------------
RVNT--------------KRS---------SHGLDSDVQAP-------------------
RVNT--------------KRS---------SHGLDSDTQAP-------------------
RVNT--------------KRS---------SHGLDSDTQAP-------------------
RVNT--------------KRS---------SRSRDSDARAP-------------------
RVNT--------------KRS---------SHVLDSDTQAP-------------------
RVNT--------------KRS---------SHSLDSDARAP-------------------
RVNT--------------KRS---------SHGLDSDTQAP-------------------
RVNT--------------KRS---------SHGLDSDMQAP-------------------
RVNT--------------KRS---------SHGLDSDTQAP-------------------
RVNT--------------KRS---------SHGRGSDAQAP-------------------
RVNT--------------KRS---------SHGRDSDAQAP-------------------
RVNT--------------KRS---------SHGLDSDTQAP-------------------
RVNT--------------KRS---------SHGLDSDTQAP-------------------
RVNT--------------KRS---------SHGLDSDTQAP-------------------
RVNT--------------KRS---------SHGLDSDTQAP-------------------
RVNT--------------KRS---------SHGLDSDTQAP-------------------
RVNT--------------KRS---------SHGLDSDTQAP-------------------
RVNT--------------KRS---------SHGLDSDTRAP-------------------
RVNT--------------KRS---------SHGLGSDTRAP-------------------
RVNT--------------KRS---------SHRVDSGTQAP-------------------
RVNT--------------KRS---------SHGLDSDTQAP-------------------
RVNT--------------KRS---------SHGLDSDTQAP-------------------
KRT-------------LTRQG---------SHSTSPSPSPTPK----SQS----------
KRT-------------LTRQG---------SHSASTKPCYAHKGQRKNTSERLAEQVFWL
KRT-------------LTRQG---------SHSASTKPCYAHKGQHKNTSERLAEQVFQL
KRT-------------LSRQC---------SYSASTKPCYTHKLRW--------------
KRT-------------LTRQC---------SYNASTKPCFTHKMRW--------------
KRT-------------LTRQG---------SHSASIKPCYAHK----MQK----------
KRT-------------LTRQG---------SHSASTKPCYAHK----VRK----------
KRT-------------LTRQG---------SHSASTKPCYAHK---GLTG----------
KRT-------------LTRQG---------SHSASTKLCYAHEVRPTMQK----------
KRT-------------LTQRG---------SHSASAELCYAHK----MQR----------
KRT-------------LTRQG---------SHSASTKPCHAHK----MQK----------
KRT-------------LTRQG---------SHSASTKPCYAHK----MQK----------
KRT-------------LTRQG---------SHSASTKPCYAHK----MQK----------
KRS-------------LTRQG---------SHSASTKPCYAHK----IQK----------
KRT-------------LTRQG---------SHSASTKPCYAHK----MQK----------
KRT-------------LTRQG---------SHSASTKLCYAHKMQK--------------
KRT-------------LTRQG---------SHSASTKPCYEHKMQR--------------
KRT-------------LTRQG---------SHSASTKPCYAHK----MQK----------
KRT-------------LTRQG---------SHSASTKPCCAHKMQK--------------
KRT-------------LTRQG---------SHSASAKPCYAHKMQK--------------
KRT-------------LTRQG---------SHSASTKPCYAHKMQK--------------
KRT-------------LTRQG---------SQSASAKPCYAHQAQK--------------
KRT-------------LTQQG---------SQSASTKPCYAHQK----------------
KRT-------------LTRQG---------SQSASTKPCYAHQK----------------
KRT-------------LTRQG---------SHSASTKPCCAHEVR---------------
KRT-------------LTRQG---------SHSASTKPRYAHQMRK--------------
KRT-------------LTRQG---------SHSTSTTRCFAHK----MQK----------
KRT-------------LTRQG---------SHSTSTKPCYAHKK----------------
KRT-------------LTRQG---------SHSASTKPCYTHKMQK--------------
KRT-------------LTRQG---------SHSASTKPCYEHKEHMERNA----------
KRT-------------LTRQG---------SHSASTKPGYAHEMQE--------------
KRT-------------LTRQG---------SHSTSTKLGYAHK-----------------
KRT-------------LTRQG---------SHSASTKPCYAHK-----------------
KRT-------------LTRQG---------SHSASTKPCYAHKMQK--------------
KRT-------------LTRQG---------SHSASTKPCYAPK-----------------
KRT-------------LTRQG---------SHSASTKPCYAHKMQK--------------
KRS-------------LTRQG---------SQSASTKPCYAHNMQK--------------
KRT-------------LTRQG---------SHSASTKPCYAHKTQK--------------
KRT-------------LTRQG---------SHSASTKPCCAHKMQK--------------
KRT-------------LTWQG---------SHSASTKPCYAHKMQK--------------
KRT-------------LTRQG---------SHSASTKPCYAHK--K--------------
KRI-------------LTRQG---------SHSASTKLSYTHK-----------------
KRI-------------LTRQG---------SHSTSTRLSYTHKVRPPKT-----------

------------------------------------------------------------
------------------------------------------------------------
-----HSKEP--------------------------------------------------
-----HSKEP--------------------------------------------------
-L----GKDP--------------------------------------------------
-L----GKEP--------------------------------------------------
-----HGKEP--------------------------------------------------
-----PGKEP--------------------------------------------------
-----PGKEP--------------------------------------------------
-----HSKEP--------------------------------------------------
-----PGKEP--------------------------------------------------
-----HGKEP--------------------------------------------------
-----HGKEP--------------------------------------------------
-----HGKEP--------------------------------------------------
-----HGKEP--------------------------------------------------
-----HGKEP--------------------------------------------------
------------------------------------------------------------
-----HSKEP--------------------------------------------------
-----HGKET--------------------------------------------------
-L-PAHGKEP--------------------------------------------------
-----HSKEP--------------------------------------------------
-----HGKEP--------------------------------------------------
-----RGKEP--------------------------------------------------
-----HGKEP--------------------------------------------------
-----HSKEP--------------------------------------------------
-----HGKEP--------------------------------------------------
-----QGKEP--------------------------------------------------
-----QGKEP--------------------------------------------------
-----HGKEP--------------------------------------------------
-----HGKEP--------------------------------------------------
-----HGKEP--------------------------------------------------
-----HGKEP--------------------------------------------------
-----HSKEP--------------------------------------------------
-----HGKEP--------------------------------------------------
-----HGKEP--------------------------------------------------
-----HGKEP--------------------------------------------------
-----HGKEP--------------------------------------------------
-----HSKEP--------------------------------------------------
-----HGKEP--------------------------------------------------
-----HGKEP--------------------------------------------------
-----HGKEP--------------------------------------------------
-S-SMDCHQP--------------------------------------------------
-S-SMDCHQP--------------------------------------------------
-S-SMDCQQP--------------------------------------------------
-S-SMDCQQP--------------------------------------------------
-S-SMDCQQP--------------------------------------------------
-S-SMDCQQP--------------------------------------------------
-S-SMDCQQP--------------------------------------------------
-S-SMDCQQP--------------------------------------------------
-S-SMDCQQP--------------------------------------------------
-S-SMDCQQP--------------------------------------------------
-S-SMDCQQP--------------------------------------------------
-S-SMDCQQP--------------------------------------------------
-S-SMDCQQP--------------------------------------------------
-S-SMDCQQP--------------------------------------------------
-S-SMDCQQP--------------------------------------------------
-S-SMDCQQP--------------------------------------------------
-S-SMDCQQP--------------------------------------------------
-S-SMDCQQP--------------------------------------------------
-S-SMDCQQP--------------------------------------------------
-S-SMDCQQP--------------------------------------------------
-S-SMDCQQP--------------------------------------------------
-S-SMDCQQP--------------------------------------------------
-S-SMDCQQP--------------------------------------------------
-S-SMDCQQP--------------------------------------------------
-S-SMDCQQP--------------------------------------------------
-S-SMDCQQP--------------------------------------------------
-S-SMDCQQP--------------------------------------------------
-S-SMDCQQP--------------------------------------------------
-S-SMDCQQP--------------------------------------------------
-S-SMDCQQP--------------------------------------------------
-S-SMDCQQP--------------------------------------------------
-S-SMDCQQP--------------------------------------------------
-S-SMDCQQP--------------------------------------------------
-S-SMDCQQP--------------------------------------------------
-S-SMDCQQP--------------------------------------------------
-S-SMDCQQP--------------------------------------------------
-S-SMDCQQP--------------------------------------------------
-S-SMDCQQP--------------------------------------------------
-S-SMDCQQP--------------------------------------------------
-S-SMDCQQP--------------------------------------------------
-S-SMDCQQP--------------------------------------------------
-S-SMDCQQP--------------------------------------------------
-S-SMDCQQP--------------------------------------------------
-S-----PR---------------------------------------------------
------------------------------------------------------------
-N-HIDCHH---------------------------------------------------
-S-RLDCHH---------------------------------------------------
-S-HVDCHH---------------------------------------------------
-S-HVECQH---------------------------------------------------
-S-HVDCHH---------------------------------------------------
-S-HLDCHH---------------------------------------------------
-S-HVDCHH---------------------------------------------------
-S-HVDCHH---------------------------------------------------
-S-HLDCHH---------------------------------------------------
-N-HVDCHH---------------------------------------------------
-N-HVDCHH---------------------------------------------------
-S-HVDCHH---------------------------------------------------
-S-HVDCHH---------------------------------------------------
-N-HVDCHH---------------------------------------------------
-S-HVDCHH---------------------------------------------------
-S-RIDCHH---------------------------------------------------
-S-RTDCHH---------------------------------------------------
-S-HVDCNH---------------------------------------------------
-S-HVDCHR---------------------------------------------------
-S-HIDCHH---------------------------------------------------
-N-PIDCHH---------------------------------------------------
-S-HVDCHH---------------------------------------------------
-N-HVDCHH---------------------------------------------------
-S-HLDCHH---------------------------------------------------
-S-HVDCHH---------------------------------------------------
-S-HIDCHH---------------------------------------------------
-S-HIDCHH---------------------------------------------------
-S-HIDCHH---------------------------------------------------
-S-HVDCHH---------------------------------------------------
-S-HIDCHH---------------------------------------------------
-S-RVECHH---------------------------------------------------
-S-HLDCHH---------------------------------------------------
-S-HVDCHH---------------------------------------------------
-S-HVNCHH---------------------------------------------------
-S-HVDCHH---------------------------------------------------
-S-HVDCHH---------------------------------------------------
-S-HVDCHH---------------------------------------------------
-S-HVDCHH---------------------------------------------------
-S-HIDCHH---------------------------------------------------
-S-HVDCHH---------------------------------------------------
-S-HIDCHH---------------------------------------------------
-S-HVDCHH---------------------------------------------------
-A---GSPQ---------------------------------------------------
---SIECPH---------------------------------------------------
-S-GHGPHQP--------------------------------------------------
-S---NCPH---------------------------------------------------
-S---DCPL---------------------------------------------------
-T---DCPQ---------------------------------------------------
-------PH---------------------------------------------------
-I---NCPH---------------------------------------------------
-S---DCSH---------------------------------------------------
-S---DCPH---------------------------------------------------
-G---DCPQ---------------------------------------------------
-S---NCPH---------------------------------------------------
-S---DCPH---------------------------------------------------
-N---DCPH---------------------------------------------------
-S---DRLH---------------------------------------------------
-R---DCPH---------------------------------------------------
-S---DCSH---------------------------------------------------
-S---DCPH---------------------------------------------------
-S---DCPH---------------------------------------------------
-S---DCAH---------------------------------------------------
-S---DCPH---------------------------------------------------
-S---DCPH---------------------------------------------------
-S---DCPH---------------------------------------------------
-S---DCPH---------------------------------------------------
-S---DCPH---------------------------------------------------
-S---DCPH---------------------------------------------------
-S---DCPH---------------------------------------------------
-S---DCPH---------------------------------------------------
-S---DCPH---------------------------------------------------
-S---DCPH---------------------------------------------------
-S---DCPH---------------------------------------------------
----SDCPH---------------------------------------------------
-S---DCPH---------------------------------------------------
----SNCPH---------------------------------------------------
-E-PQECNPY--------------------------------------------------
-LEPGQCSPY--------------------------------------------------
-M-EPEEYHP--------------------------------------------------
-H-PGDCGMS--------------------------------------------------
-E-PDECNPY--------------------------------------------------
-RNPYACSEH--------------------------------------------------
-E-PEECNPY--------------------------------------------------
-S-RLGPPER--------------------------------------------------
-LGPLACSPY--------------------------------------------------
------------------------------------------------------------
-L-GSGERNP--------------------------------------------------
-E-PEGCNPY--------------------------------------------------
SN-PYACSHH--------------------------------------------------
-LEPEECNPH--------------------------------------------------
-L-EPEGRNP--------------------------------------------------
-LEPEECNPY--------------------------------------------------
-L-KDKCTHP-------EDVKLCTVIVKSNGSFQVNKRKVEAESHIEEMEMEMVSSTSPP
-L-KDKCTHP-------EDVKLCTVIVKSNGSFQVNKRKVEVESHMEDLEMEMVSSTSPH
-L-KDKCTHP-------EDVKLCTVIVKSNGSFQVNKRKVEAESHMEEMEMEMVSSTSPP
-L-KDKCTHP-------EDVKLCTVIVKSNGSFQVNKRKVEAESHME--ELEMVSSTSPP
-L-KDKCTHP-------EDVKLCTVIVKSNGSFQVNKRKVEAESHIEEMEMEMVSSTSPP
-L-KDKCTHP-------EDVKLCTVIVKSNGSFQVNKRKVEAESHIEEMEMEMVSSTSPP
-A-QDKCTHP-------EDVKLCRVIVKSNGSFQVNKRKVEEKSHIQ-MDMEMVSSTSPP
-L-KDKCTHP-------EDVKLCTVIVKSNGSFQVNKRKVEAESHIE-MEMEMVSSTSPP
-L-KDKCTHP-------EDVKLCTVIVKSNGSFQVNKRKVEAESHIE-MEMEMVSSTSPP
-L-KDKCTHP-------EDVKLCTVIVKSNGSFQVNKRKVEVESHIE--EMEMVSSTSPP
-L-KDKCTHP-------EDVKLCTVIVKSNGNFQVNKRKVEVESHIE--EMEMVSSTSPP
-L-KDKCTHP-------EDVKLCTVIVKSNGSFQVNKRKVEAESHME-MEMEMVSSTSPP
-L-KDKCMHP-------EDVKLCTVIVKSNGSFQVNKRKVEAESHIEEMEMDMMSSTSPP
-L-KDKCTHP-------EDVKLCTVIVKSNGSFQVNKRKVEAESHIEDMEMEMVSSTSPL
-L-KDKCTHP-------EDIKLCTVIVKSNGSFQVNKRKVEAESQVEDMEMEMVSSTSPP
-L-KDKCTHP-------EDVKLCTVIVKSNGSFQVNKRKVEVESHIEEMEMEMVSSTSPP
-L-KDKCTHP-------EDVKLCTVIVKSNGSFQVNKRKVEAESHIE-MEMEMVSSTSPL
-L-KDKCTHP-------EDVKLCTVIVKSNGSFQVNKRKVEAESHIEDMEMEMVSSTSPL
-L-KDKCTHP-------EDVKLCTVIVKSNGSFQVNKRQVEAESHIEEMEMEMVSSTSPP
-L-KDKCTHP-------EDVKLCTVIVKSNGSFQVNKRKVEAESHIEDMEMEMVSSTSPP
-L-KDKCTHP-------EDVKLCTVIVKSNGRFQVNKRKVEAESHIEEMDMDMVSSTSPP
-L-KDKCTHP-------EDVKLCTVIVKSNGSFQVNKRKVEVESHIEEMEMEMVSSTSPP
-L-KDKCTHP-------EDVKLCTVIVKSNGSFQVNKRKVEAESHIEEMEMEMVSSTSPL
-L-KDKCTHP-------EDVKLCTVIVKSNGSFQVNKRKVEVESHIE--EMEMVSSTSPL
-L-KDKCTHP-------EDVKLCTVIVKSNGSFQVNKRKVEVESHIEEMEMEMVSSTSPP
-L-KDKCTHP-------EDVKLCTVIVKSNGSFQVNKRKVEAESHMEEMEMEMVSSTSPP
-L-KDKCTHP-------EDVKLCTVIVKSNGSFQVNKRKVEAESHIEEMEMEMVSSTSPL
-L-KDKCTHP-------EDVKLCTVIVKSNGSFQVNKRKVEAESHIEEMEMEMVSSTSPL
-L-QDKCTHP-------EDVKLCTVIVKSNGSFQVHKRKVEAESHIEEMEMEMVSSTSPP
-L-KDKCTHP-------EDVKLCTVIVKSNGSFQVNKRKVEAESHIEEMEMEMVSSTSPP
-L-KDKCTHP-------EDVKLCRVIVKSNGSFQVNKRKVEAESHIEEMEMEMVSSTSPP
-L-KDKCTHP-------EDVKLCTVIVKSNGSFQVNKRKVEAESHIEEMEMEMVSSTSPP
-L-KDKCTHP-------EDVKLCTVIVKSNGSFQVNKRKVEAESHIE--EMEMVSSTSPP
-L-KDKCTHP-------EDVKLCTVIVKSNGSFQVNKRKVEAESHIEEMEMEMVSSTSPP
-L-KDKCTHP-------EDVKLCTVIVKSNGSFQVNKRKVEAESHIEEMEMEMVSSTSPP
-L-KDKCTHP-------EDVKLCTVIVKSNGSFQVNKRKVEVESHIEEMEMEMVSSTSPP
-L-KDKCTHP-------EDVKLCTVIVKSNGSFQVNKRKVEAESHIEELEMEMVSSTSPP
-L-KDKCTHP-------EDVKLCTVIVKSNGSFQVNKRKVEVESHIEEMEMEMVSSTSPL
-L-KDKCTHP-------EDVKLCTVIVKSNGSFQVNKRKVEAESHIEEMEMEMVSSTSPP
-L-KDKCTHP-------EDVKLCTVIVKSNGSFQVNKRKVEAESHIEEMEMEMVSSTSPP
-L-KDKCTHP-------EDVKLCTVIVKSNGSFQVNKRKVEAESHIEEMEMEMVSSTSPP
-L-KDKCTHP-------EDVKLCTVIVKSNGSFQVNKRKVEAESHIEEMEMEMVSSTSPP
-L-KDKCTHP-------EDVKLCTVIVKSNGSFQVNKRKVEAESHIEEMEMEMVSSTSPA
-L-QMCPFHP-----SRKRILPV----------------PSRTEHSLPPYFISSMQKCSG
FL--FSCFSL-------------------------------VGWRQRAVPCWFTPLINPG
FL--FSCFSL--------------------------------VGWRQRVVRCQFTSLISQ
-F-QTPLWHPLLQEHNKRKTLPN---------------------RCQDPFSPCLQLKCSD
-F-QVPLWHP---------------------LLQEHIKRKTLPNRCQGPFCPCFQLKCSD
-L-HLSPFQP-----SRKRILPT------------------EEVKMLMVHGAFVPLTFLD
-S-HTNAVGA-----VKK----------------------GQGMHHLFSSKSFVPLTFLD
-F-NLDYFKK-----NPLHLTDL----------------RGQNAHG----AAFVPLTFLD
-I-QINPSQP-----SRKRILPV------------------HLRGQNAVHGAFVPLTFLD
-L-QLNPRQP-----SRKRIIRM--YL------------RGQNAHG----AAFVPLTFLD
-L-QLNPFQP-----SRKRILLV--YL------------RGQDAHG----AAFVPLTFLD
-L-QLNPFQP-----SGKKVLPV---------------------YL----CSFVPLTFLD
-P-QLNPSQP-----SGKRILPV----------------------------AFAPLTFLD
-V-QLNPSQP-----SGKKVFPI-----------------GQNAHG----AAFVPLTFLD
-L-QLNPFLL-----SRKRIAPV----------------------------AFIPLTFLD
-L-QLNPFQP--------------------------SRKRKTSVGQNAHGAAFVPLTFLD
-L-QLNPFQP---------------------------------SRKRILPVAFVPLTFLD
-L-QLNLFQP-----SRKRIPLV-----------------GQNAHG----AAFVPLTFLD
-L-QLNPFQP-----SRKRVSLY-------------------LRGQNANGAAFVPLTFLD
-F-QLNPFQP-----SRKRILLVYLYLRGQNAHG----------------AAFVPLTFLD
-L-QLNLFQP-----SRKRILPV--------------------YLCPLEPGNYKRAQPTS
-L-QLNPFQT-----SRKRIFPV------------------AGGQNTHVACKFVPLTFLD
-V-LLNPFQT-----SRERIFPV----------------------CQGTFSPCLSLKCTG
-L-QLNPFQT-----PRKRIFPG----------------------CQGTFSPCLSLKCTG
-SPWTQCQGT---------------------------------------FSPCLPLKRSG
-L-QLNPFQP-----SRRRQLPV---------------------VCQGTFSPCLPLKCSS
-I-QLNSFQP-----SRKRILPV----------C-----QGT-------FSTCLPLKCSS
-L-QLNPFWH-----SRKRILPV--------------------CLCQGTFPPCLPLNCSG
-L-QLNPFQP-----SRKKIVPV--------------------YLCQGTFSSCLPLKCSG
-L-PNRCQGT---------------------------------------FSPCLPLKCSG
-L-PLNQFQP---------------------------SRKRIPLVCQGTISSCLPLKCSG
-ELQLNPFQP---------------------------SRKRLLPVCQGTFSPCLPLKCSG
-KFQFHPFQP---------------------------SRKRILPVCQGTSSPCLPLKCSG
-L-QLNPFQP-----------------PRKRTLPEHMERKALPNRCQGTFSPCLPLKCSS
-KLQLNPFQP---------------------------SRKRILPVCQGTFSPCLPLKCSG
-L-QLNPFLP---------------------------SRKRILPGCQGTFPHCLPLKCSG
-L-QLNPFQP---------------------------SRKRILPVCQGTFSPCLPLKCSG
-L-QLNPFQP----------------------SRKQVLPVYVCPLEPGTFSPCLPLKCSG
-L-QLNPFQP---------------------------SRKRILPVCQGTFSPCLPLKCSD
-L-QLNPFHP---------------------------SRKRMLPVCQGTFSPCLPLKCSG
-L-QLHPFQP---------------------------SRKRMLPVCQGTFSPCLPLKCSG
-V-RSTCTQN--------------------------------TSREKLCPTDAKAPFHLI
-L-SNRCQGT---------------------------------------------FSPRL

------------------------------------------------------------
------------------------------------------------------------
------------------------------------------------------------
------------------------------------------------------------
------------------------------------------------------------
------------------------------------------------------------
------------------------------------------------------------
------------------------------------------------------------
------------------------------------------------------------
------------------------------------------------------------
------------------------------------------------------------
------------------------------------------------------------
------------------------------------------------------------
------------------------------------------------------------
------------------------------------------------------------
------------------------------------------------------------
------------------------------------------------------------
------------------------------------------------------------
------------------------------------------------------------
------------------------------------------------------------
------------------------------------------------------------
------------------------------------------------------------
------------------------------------------------------------
------------------------------------------------------------
------------------------------------------------------------
------------------------------------------------------------
------------------------------------------------------------
------------------------------------------------------------
------------------------------------------------------------
------------------------------------------------------------
------------------------------------------------------------
------------------------------------------------------------
------------------------------------------------------------
------------------------------------------------------------
------------------------------------------------------------
------------------------------------------------------------
------------------------------------------------------------
------------------------------------------------------------
------------------------------------------------------------
------------------------------------------------------------
------------------------------------------------------------
------------------------------------------------------------
------------------------------------------------------------
------------------------------------------------------------
------------------------------------------------------------
------------------------------------------------------------
------------------------------------------------------------
------------------------------------------------------------
------------------------------------------------------------
------------------------------------------------------------
------------------------------------------------------------
------------------------------------------------------------
------------------------------------------------------------
------------------------------------------------------------
------------------------------------------------------------
------------------------------------------------------------
------------------------------------------------------------
------------------------------------------------------------
------------------------------------------------------------
------------------------------------------------------------
------------------------------------------------------------
------------------------------------------------------------
------------------------------------------------------------
------------------------------------------------------------
------------------------------------------------------------
------------------------------------------------------------
------------------------------------------------------------
------------------------------------------------------------
------------------------------------------------------------
------------------------------------------------------------
------------------------------------------------------------
------------------------------------------------------------
------------------------------------------------------------
------------------------------------------------------------
------------------------------------------------------------
------------------------------------------------------------
------------------------------------------------------------
------------------------------------------------------------
------------------------------------------------------------
------------------------------------------------------------
------------------------------------------------------------
------------------------------------------------------------
------------------------------------------------------------
------------------------------------------------------------
------------------------------------------------------------
------------------------------------------------------------
------------------------------------------------------------
------------------------------------------------------------
------------------------------------------------------------
------------------------------------------------------------
------------------------------------------------------------
------------------------------------------------------------
------------------------------------------------------------
------------------------------------------------------------
------------------------------------------------------------
------------------------------------------------------------
------------------------------------------------------------
------------------------------------------------------------
------------------------------------------------------------
------------------------------------------------------------
------------------------------------------------------------
------------------------------------------------------------
------------------------------------------------------------
------------------------------------------------------------
------------------------------------------------------------
------------------------------------------------------------
------------------------------------------------------------
------------------------------------------------------------
------------------------------------------------------------
------------------------------------------------------------
------------------------------------------------------------
------------------------------------------------------------
------------------------------------------------------------
------------------------------------------------------------
------------------------------------------------------------
------------------------------------------------------------
------------------------------------------------------------
------------------------------------------------------------
------------------------------------------------------------
------------------------------------------------------------
------------------------------------------------------------
------------------------------------------------------------
------------------------------------------------------------
------------------------------------------------------------
------------------------------------------------------------
------------------------------------------------------------
------------------------------------------------------------
------------------------------------------------------------
------------------------------------------------------------
------------------------------------------------------------
------------------------------------------------------------
------------------------------------------------------------
------------------------------------------------------------
------------------------------------------------------------
------------------------------------------------------------
------------------------------------------------------------
------------------------------------------------------------
------------------------------------------------------------
------------------------------------------------------------
------------------------------------------------------------
------------------------------------------------------------
------------------------------------------------------------
------------------------------------------------------------
------------------------------------------------------------
------------------------------------------------------------
------------------------------------------------------------
------------------------------------------------------------
------------------------------------------------------------
------------------------------------------------------------
------------------------------------------------------------
------------------------------------------------------------
------------------------------------------------------------
------------------------------------------------------------
------------------------------------------------------------
------------------------------------------------------------
------------------------------------------------------------
------------------------------------------------------------
------------------------------------------------------------
------------------------------------------------------------
------------------------------------------------------------
------------------------------------------------------------
------------------------------------------------------------
----------ARSDHPGDYGVNNGIQTVSYPHL---------------------------
----------AGSAHPRDYVMHNGIQTVSYPHL-----KYPHPGHSRK------------
-------YAHPEHPLSGDYVMSNGLQTVSYPHLKYPHPAHGQK-----------------
----------------------NGIQTVSYPQL-----KYPQPGHSRK------------
----------ALPSHPGDCGMSNGIQTVSYPHL-----KYPHSGHRRK------------
---------------PGDYVLSNGIQTVSYPHL-----KYPHPGHGRK------------
----------AHSEHPEDYVMNNGVQTVSYPHLKYPHPAHSQK-----------------
-------SPYSLTGLPGDCGMSNGIQTVSYPHL-----RYPHPGHGRK------------
----------ARASLPGECGMNNGIQTVSYPHL-----SYPHPGHGRK------------
------------------------------------------------------------
---------YARSDRPGDYVMDNGIQTVSYPHLKYPPPGHSRK-----------------
----------ARSDHPGDYVMNNGIQTVSYPHL-----KYSHPGHSQK------------
---------------PGDYGVNNGIQTVSYPHL-----KYPHPGHSRK------------
----------AHSDHPGDYVMNNGIQTVSYPHL-----KYPHPGHSRK------------
---------YARSDHPGDYVMNNGIQTVSYPHL-----KYPHPGHSRK------------
----------TRSEHPGDYVMNNGIQTVSYPHL-----KYPHPGHGRK------------
EKAALKPTAPSNHQLIVPVASNRGNNSTLQAPL-SSPGKVEKNGHAKESHH-TAKVFEIH
EKTTIKPAAPSNHQLVVPLSSRRGTNSTLQASL-DSPGKLEKNGHTKEAPH-TAKVFEIQ
EKTTFKPTAPSNRQLVVPVAPNRGNNSTLQTSL-NSPGRVEKNGHAKETHH-TAKVFEIH
EKTTYKPPAPSNHQLVVPVASTRGNNSTLQSSL-NSPGKVEKNGHAKETHH-TAKVFEIH
EKTALKPTAPSNHQLIVPVASNRGNNSTLQAPL-NSPGKVEKNGHAKESHH-TAKVFEIH
EKTALKPTAPSNHQLIVPVASNRGNNSTLQAPL-SSPGKVEKNGHAKESHH-TAKVFEIH
EKTTIQPAAPSNHQLVVPFPSNQGTNSTLQAPL-DSPGKVERNGHTKETPH-TAKAFEIQ
ERTLAKPAAPSNHQLVVPIASRRCTL--------DSPGKVEKNGHAKENLH-TAKVFEIQ
ERTIAKAAAPSNHQLVVPVASSRCT-------L-DSPGKVEKNGHAKENLH-TAKVFEIQ
EKTIIKPAAPSNHQLVVPMASNRGTNSTLQAAL-DSPGKLEKNGHAKETPH-TAKAFEAQ
EKTTIKPAAPSNHQLVVPVASNRGTNSTLQAAL-DSPGKLEKNGHAKETPH-TAKVFETQ
EKTTIKPAAPSNHQLVVPVASNRGTNSTLQAHL-GSPGKLEKNGHAKENPH-TAKVFEIQ
EKTTFKPAAPSNHQLIVPVASNQCTNSTVQATL-DSPVKVEKNGHAKETLQ-TAKVFEIQ
EKTTIKPAAPSNHQLVVPVSSHQGTNSTLQAPL-DSPGRVEKNGHAKETPH-TAKVFEIH
EKTIIKPAAPSNHQLVVPVASNQGTNSTLQAAL-DSLGKVEKNGHAKETLH-SAKVFETQ
EKTTIKPAAPSNHQLVVPVASNQGTNSTLQAPL-ESPGKVQKNGHAKETLH-TAKVFEIQ
EKTTIKPAAPSNHQLIVPVASNRRTSSTLQEHL-DSPGKLEKNGHAKETPR-TAKVFEIQ
EKTTIKPAAPSNHQLIVPVASNQGTNSTLQAPL-DSPGKVEKNGHAKEALH-TAKVFEIQ
EKTTLKPAAPSNHQLIVPVASNQCTNSTLQATL-DSPVKVEKNGHAKEPSQ-TAKVFEIQ
EKTTIKPAAPSNHQLVVPVASHRGTNPSLQARL-DSPGKAEKNGHAKETPH-TAKVFEIQ
EKTTIKPLAPGSHQLVVPVASNQGTNSTLQAPL-DSPGKVEKNGHAKETPH-RAKAFEIQ
EKTTIKPAAPSNHQLVLPVRSNQGTNSTLQAPL-DSPGKVEKNGHAKESPH-TAKVFEIQ
EKTTIKPAAPSNHQLILPVASNLGTNSTLKTPL-DSPGKVEKNGHARETPH-TAKAFEIQ
EKTTIKPAAPSNHRLVVPIASTQGTNSTLQAPL-DSPGKAEKNGHAKETPR-IAKVFEIQ
EKTTIKPAAPSNHQLVVPVASNQRTNSTLRAPL-GSPAKIEKNGHAKETPH-AAKVFEIQ
EKTTIKPAAPSNHQLVVPVASNQGTNSTPQAL--DSPGKVEKNGHAKETPH-TAKVFEIQ
EKTTIKSAAPSNHQLIVPIASNQGTNSTLQAPL-DSSGKVEKNGHAKETPH-TAKVFEIQ
ERTTIKPAAPSNHQLVVPIASNQGTNSTLQAPL-DSPAKLEKNGHAKETPH-TVKVFEIQ
EKTTIKPVAPCNHQLVVPVASNQGTNSTLQAPL-DSPGKIEKNGHAKETRH-TAKVFEIQ
EKSTIRPAAPSNHRLVVPVASNQGTDTTLQAAL-DSPGKVEKNGHAKETPH-TAKVFEIQ
EKTTIKPAAPSNHQLVVPVASNQGSNSTLQAPL-DSPGKVEKNGHAKETPH-TAKVFEIQ
EKTTIKPAAPSSHQLVVPVASNQGTNSTLRAPL-DSPGKVEKNGHAKETPH-TAKVFEIQ
EKTTIKPAPPSNHQLVVPVASNQGTNSTLQAPL-DSPGKAEKNGHAKETSH-TAKVFEIQ
EKTTIKPVAARNHQLVVPIASNQGTNSTLQAPL-DSPGKVEKNGHAKETPH-TAKVFEIQ
EKTTIKPAAQSNHQLVVPVASNQGTNSTLQAAL-DSPGKVEKNGHAKEAPY-TAKVFEIQ
EKTTIKPAAPSNHQLVVPVASNQGTNSTLQAPL-DSPGKAEKNGHAKETPH-TAKIFEIQ
EKTTIKPAAPSNHQLVVPIASNQGTNSTLQAPL-DSPGKVEKNGHAKEAPH-TAKVFEIQ
EKTTIKPAKPSNHQLVVPLASNQGTNSTLQAPL-DSPGKIEKNGHAKETPH-TAKVFEIQ
EKTTTKPAAPSSHLLVVPVASNQGTNSTLQAPL-DSPGKVEKNGHAKETPH-TAKVFEIQ
EKTTIKPAAPSNHQLVVPVASNQDTNSTLQAPL-DSPGKVEKNGHAKEAPH-TAKVFEIQ
EKTTIKPAAPSNHQLVVPVASNQGTNSTLQAPL-DSPGKVEKNGHAKETPH-TAKVFEIQ
EKTTIKPAAPSNHQLVVPVASNQGTNSTLQAPL-DSPGKVEKNGHAKETPH-TARVFEIQ
EKTTIKPAAPSNHQLVVPVASNQGTNSTLQAPL-DSPGKVEKNGHAKETPH-TAKVFEIQ
QE---MS--T-KRKLLAAFSLQQYCSFCHQPPLPKA-----HSRLEERRRS-TRPALEVQ
QEM------STKRKLLTVFSLQRYCSFCREASLTKTPGTTQHSRLEEKS---TKPGLEVR
GQSRGYCANLRSKNLLTVFSLQRYRSFCHEASLTKTPETTQHSRLEKRRKS-MKPGLEVR
QEM------STKRKLLTAFSLQQYRSFCQDRSLSETPGTPQHNRLEERRKS-KNPGLEVQ
HKM------STKRKLLTAFSLQQYRSFCQDRSLSKTPGTPQHNRLEERRKS-KNPELEVQ
DISAWEP--AQQKKLLTVFGLQRYRSFCHEASVTKTPRTTQNSRFEERGNS-TKPEVEVQ
EISAWEP--A-QWKFLTVFSLQRYCSFCHEAPLTRKPGATQHNRLEERRKS-TKPGLEVR
EICAWEP--A-QWKLLTVFSLERYCSFCHEASLTRTPGTTQHNRLEERRKS-TKPGLEVR
EISAWEPV---QWKLLTVFSLRRYCSFCHEASLTKTPGTTQHSRLGERRKS-KKPELEVR
EISAWEP--A-QWKLLTILSLQRYRSFCHEASLTKTPRITQHSRLEERRKS-TKPGLEVR
EISAWEP--A-QQKLLTVFSLQRYRSFCHEASLTKTPGTTQNRRQEERRMC-TKPGVEVQ
EIYAWEP--A-QWKLLTVFSLQRYRSFCHETSLTKAPGTTQHSRLEERRKS-MKPGLEVR
EISAWEP--A-Q-KLLTVFSLQRYCSFGHEASPSKTAGTTQHSRLEERRKS-TKPGLEVR
EEAAWEP--A-QWKLLTVFSLQRYRSFCHEASLSETPGTAQHSRLEER-----KPGLEVR
EISAWEP--A-QWKLLTVFTLQRYRSFCHEASLARTPGTTQRNRLEERRKS-TKPGLEVR
EISAWE---PAQWKLLTVFSLQQYCSFCHEASLTKTPGTTQHSRLEETRKT-TKSGLEVR
AISAWE---PAQWKLLTAFSLQRYRSFCHEASLTKTPGTTQHSRLEEKRKS-TKPGLEVR
EISAWEP---AQWKLLTVFSLQRYCSFCHEASLTKTPGTTQHSRLEERRKS-TKPGLEVR
EISAWEPA---QWKLLTVFSLQRYRSFCHEASLTKTPGTTQHSRLEERRKS-TKPGLEVR
EIAAWEP----AQNLLTVFSLQRYRSFCHEASLTKTPGTTQHNRLEERRKS-MKPGLEVR
IFLQSRAFSATWKNLLTVFSLQRYRSFCHEASLPKTPGTTLHSRLEERRKS-TKPELEVR
KISAIWEP---AQQLLTVFSLQRYRSFCHEASLTKAPGTTQTSRWEERRRS-TKPAVEVR
QEM------STKRRLLTVFSLQRYRSFCHEPSLTKAPGPALSSRWEERRRS-AKPTVEVQ
QEM------STKRRLLAVFSLQRYRSFCHEASLTKAPGTTQTSRWEERRRS-TKAAVEVR
QEL------SPKRKLLTVFSLQRYRSFCQDASLSKTPGTAQHNRLEERRKSRSGPGLEVR
REM------STKRKLLTVFKLQRYCSFCHKASLTKTPGTTQHSRLGERRKT-AKPGLEVR
RE---MP--T-KRKLLTVFHLQRYCNFCHEASLTKTPGTTQHSRLEERRKS-IKPVLEVQ
QEL------STKRKLLTVFGLQRYCSFCHEASLTKTSGTTQHSRLEERRKS-TKPGLEVR
QQM------STKRKLLTILSLQRYRSFCHEASLTKTPRSTQHSRLEDRST--TKPGLEVR
QET------STKSKLLTVFSLQRYRSFCHEAPLTRTPGMAQHNRLEERRKS-MKPGLEVR
QEM------STKRKLLTVFSLQRYRSFCHEASLTRTPGKTQHNRLEERRKS-MKPGLEVR
QKM------STKRKLLTVFSLQRYCRFCHKASLTNTPGTTQHSRLGDRRKS-TKPGLEVR
QET------STKRKLLTVFSLQRYRSFCHEATLTKAPGAAQHRRLEERRKS-MKPGLEVR
QEI------STKRKLLTVLSLQRYRSFCHEASLTKTPGTTQHSRLEERRKS-TKQGLEVR
QEM------STRRELLTVFSLQRYRSFCHEASLTKTPGTTQHSRLEERRKS-TKPRLEVR
QEM------PTKRKLLTVFSLQRYRSFCREASLTRTPGTTQHSRLEERRKS-TKPGLEVR
QEM------STKRKLLTVFSLQRYRSFCHEASLTKTPGTTRHSRLEERRKS-MKPGLEVR
QET------STKRQLLTVFSLQRYRSFCHEASLTKTPGTTQHSRLEERRKS-TKPGLEVR
QEM------STKRKLLTVFSLQRYRSFCHEASLTKTPGTTQHSRLEEMRKS-TKPGLEVR
QEM------SPKRKLLTVFSLQRYRSFCHEASLTKPPGTTQHSRLEERRKS-LKPGLEVR
QEM------STKRNLLTAFSLQWYRSFCHEASLTKTPGTTQHSRLEERRKS-AKPGLEVR
SHSNASQEMSTKRKLLALCSLQQYCSFCQEASLTRTPGTTHHSRLKERRKS-RKPGLEVR
PFKYDRQETSVKRKLLALIGLQRYCNFCQEASLTQTPGTTQHNGLKERRKS-RKPRLEVR

------------------------------------------------------------
------------------------LYRQKKLHLTTGLIM----GAFVFCWFPFFQ-----
--------ASTLRS---------SLRKETKVLQTLSIIM----GVFVCCWLPFFL-----
--------ASSLRS---------SLRKETKVLQTLSIIM----GVFVCCWLPFFL-----
--------ASSLRS---------CLRKETKVLQTLSIIM----GVFVCCWLPFFL-----
--------ASSLRS---------CLRKETKVLQTLSIIM----GVFVCCWLPFFL-----
--------TSSLRS---------SLHKETKVLQTLSIIM----GVFVCCWLPFFL-----
--------TSSLRR---------SLHKETRVLQTLSIIM----GVFVCCWLALFLXXXXX
--------TSSLRS---------SLHKETRVLQTLSIIM----GVFVCCWLPFFL-----
--------TSSLSS----------LFKETEVLQTLSIIM----GVFVCCWLPFFL-----
--------TLSLRS---------SLRKETKVLQTLSIIM----GVFVCCWLPFFL-----
--------TSSLRS---------SLRKETKVLQTLSIIM----GVFVCCWLPFFL-----
--------TSALRS---------SLRKETKVLQTLSIIM----GVFVCCWLPFFL-----
--------TSSLRS---------SLRKETKVLQTLSIIM----GVFVCCWLPFFL-----
--------TSSLRS---------SLRKETKVLQTVSIIM----GVFVCCWLPFFL-----
--------TSSLRS---------SLRKETKVLQTVSIIM----GVFVCCWLPFFL-----
--------TSSLRT---------SLRKETKVLQTLSIIM----GVFVFCWLPFFL-----
--------TSSLQS---------SLRKETKVLQTLSIIM----GVFVCCWLPFFL-----
--------TSSLRS---------SLRKETKVLQTLSIIV----GVFVCCWLPFFL-----
--------TSSLQS---------SLRKETKVLQTLSIIM----GVFVCCWLPFFL-----
--------TSSLQS---------SLRKETKVLQTLSIIM----GVFVCCWLPFFL-----
--------TSSLRS---------SLHKETKVLQTLSIIM----GVFVCCWLPFFL-----
--------TSSLRS---------SLRKETKVLQTLSIIV----GVFVCCWLPFFL-----
--------TSSLRS---------CLRKETKVLQTLSIIM----GVFVCC-LPFFL-----
--------TSSLRN---------SLRKETKVLQTLSIIM----GVFVCCWLPFFL-----
--------TSSLQS---------SLRKETKVLQTLSIIM----GVFVCCWLPFFL-----
--------TSSLRS---------SLRKETKVLQTLSIIM----GVFVCCWLPFFL-----
--------TSSLRS---------SLRKETKVLQTLSIIM----GVFVCCWLPFFL-----
--------TSSLRS---------SLHKETKVLQTLSIIM----GVFVCCWLPFFL-----
--------TSSLRS---------SLRKETKVLQTLSIIV----GVFVCCWLPFFL-----
--------TSSLRS---------SLRKETKVLQTLSIIM----GVFVCCWLPFFL-----
--------TSSLRS---------SLHKETKVLQTLAIIM----GVFVCCWLPFFL-----
--------TSSLRS---------SLRKETKVLQTLSVIM----GVFVCCWLPFFL-----
--------TSSLRS---------SLRKETKVLQTLSIIM----GVFVCCWLPFFL-----
--------TSSLRS---------SLRKETKVLQTLSVIM----GVFVCCWLPFFL-----
--------TSSLRS---------SLRKETKVLQTLSIIM----GVFVCCWLPFFL-----
--------TSSLRS---------SLRKETKVLQTLSIIM----GVFVCCWLPFFL-----
--------TSSLRS---------SLRKETKVLQTLSIIM----GVFVCCWLPFFL-----
--------TSSLRS---------SLRKETKVLQTLSIIM----GVFVCCWLPFFL-----
--------TSSLRS---------SLHKETKVLQTLSIIM----GVFVCCWLPFFL-----
--------TSSLRS---------SLRKETKVLQTLSIIM----GVFVCCWLPFFL-----
--------ESNFKM---------SFKRETKVLKTLSVIM----GVFVCCWLPFFV-----
--------ESNFKM---------SFKRETKVLKTLSVIM----GVFVCCWLPFFV-----
--------ESNFKM---------SFKRETKVLKTLSVIM----GVFVCCWLPFFV-----
--------ESNFKM---------SFKRETKVLKTLSVIM----GVFVCCWLPFFV-----
--------ESNFKM---------SFKRETKVLKTLSVIM----GVFVCCWLPFFV-----
--------ESNFKM---------SFKRETKVLKTLSVIM----GVFVCCWLPFFV-----
--------ESNFKM---------SFKRETKVLKTLSVIM----GVFVCCWLPFFI-----
--------ESNFKM---------SFKRETKVLKTLSVIM----GVFVCCWLPFFV-----
--------ESNFKM---------SFKRETKVLKTLSVIM----GVFVCCWLPFFI-----
--------ESNFKM---------SFKRETKVLKTLSVIM----GVFVCCWLPFFV-----
--------ESNFKM---------SFKRETKVLKTLSVIM----GVFVCCWLPFFV-----
--------ESNFKM---------SFKRETKVLKTLSVIM----GVFVCCWLPFFV-----
--------ESNFKM---------SFKRETKVLKTLSVIM----GVFVCCWLPFFV-----
--------ESNFKM---------SFKRETKVLKTLSVIM----GVFVCCWLPFFV-----
--------ESNFKM---------SFKRETKVLKTLSVIM----GVFVCCWLPFFV-----
--------ESNFKM---------SFKRETKVLKTLSVIM----GVFVCCWLPFFV-----
--------ESNFKM---------SFKRETKVLKTLSVIM----GVFVCCWLPFFV-----
--------ESNFKM---------SFKRETKVLKTLSVIM----GVFVCCWLPFFV-----
--------ESNFKM---------SFKRETKVLKTLSVIM----GVFVCCWLPFFV-----
--------ESNFKM---------SFKRETKVLKTLSVIM----GVFVCCWLPFFV-----
--------ESNFKM---------SFKRETKVLKTLSVIM----GVFVCCWLPFFV-----
--------ESNFKM---------SFKRETKVLKTLSVIM----GVFVCCWLPFFV-----
--------ESNFKM---------SFKRETKVLKTLSVIM----GVFVCCWLPFFV-----
--------ESNFKM---------SFKRETKVLKTLSVIM----GVFVCCWLPFFV-----
--------ESNFKM---------SFKRETKVLKTLSVIM----GVFVCCWLPFFV-----
--------ESNFKM---------SFKRETKVLKTLSVIM----GVFVCCWLPFFV-----
--------ESNFKM---------SFKRETKVLKTLSVIM----GVFVCCWLPFFV-----
--------ESNFKM---------SFKRETKVLKTLSVIM----GVFVCCWLPFFV-----
--------ESNFKM---------SFKRETKVLKTLSVIM----GVFVCCWLPFFV-----
--------ESNFKM---------SFKRETKVLKTLSVIM----GVFVCCWLPFFV-----
--------ESNFKM---------SFKRETKVLKTLSVIM----GVFVCCWLPFFV-----
--------ESNFKM---------SFKRETKVLKTLSVIM----GVFVCCWLPFFV-----
--------ESNFKM---------SFKRETKVLKTLSVIM----GVFVCCWLPFFV-----
--------ESNFKM---------SFKRETKVLKTLSVIM----GVFVCCWLPFFV-----
--------ESNFKM---------SFKRETKVLKTLSVIM----GVFVCCWLPFFV-----
--------ESNFKM---------SFKRETKVLKTLSVIM----GVFVCCWLPFFV-----
--------ESNFKM---------SFKRETKVLKTLSVIM----GVFVCCWLPFFV-----
--------ESNFKM---------SFKRETKVLKTLSVIM----GVFVCCWLPFFV-----
--------ESNFKM---------SFKRETKVLKTLSVIM----GVFVCCWLPFFV-----
--------ESNFKM---------SFKRETKVLKTLSVIM----GVFVCCWLPFFV-----
--------ESNFKM---------SFKRETKVLKTLSVIM----GVFVCCWLPFFV-----
--------ESNFKM---------SFKRETKVLKTLSVIM----GVFVCCWLPFFV-----
--------ESNFKM---------SFKRETKVLKTLSVIM----GVFVCCWLPFFV-----
--------ETSLRN---------SLKKETKVLQTLSIIV----GVFVCCWLPFFV-----
--------ETSLKN---------SLRKETKVLQTLSIIV----GVFVCCWLPFFV-----
--------HTSLKS---------SIRKETKVLKTLSIIM----GVFVCCWLPFFI-----
--------HTSLRS---------SIRKETKVLKTLSVIM----GVFVCCWLPFFI-----
--------HTSLKS---------SIRKETKVLKTLSVIM----GVFVCCWLPFFI-----
--------HTSLKS---------SIRKETKVLKTLSVIM----GVFVCCWLPFFI-----
--------HTSLKS---------SIRKETKVLKTLSVIM----GVFVCCWLPFFI-----
--------HTSLKS---------SIRKETKVLKTLSVIM----GVFVCCWLPFFI-----
--------HTSLKS---------SIRKETKVLKTLSVIM----GVFVCCWLPFFI-----
--------HTSLKS---------SIRKETKVLKTLSVIM----GVFVCCWLPFFI-----
--------HTSLKS---------SIRKETKVLKTLSVIM----GVFVCCWLPFFI-----
--------HKSLKS---------SIRKETKVLKTLSVIM----GVFVCCWLPFFI-----
--------HTSLKS---------SIRKETKVLKTLSIIM----GVFVCCWLPFFI-----
--------HTSLKS---------SIRKETKVLKTLSVIM----GVFVCCWLPFFI-----
--------HTSLKS---------SIRKETKVLKTLSVIM----GVFVCCWLPFFI-----
--------HTSLKS---------SIRKETKVLKTLSIIM----GVFVCCWLPFFI-----
--------HTSLKS---------SIRKETKVLKTLSVIM----GVFVCCWLPFFI-----
--------HTSLKS---------SIRKETKVLKTLSVIM----GVFVCCWLPFFI-----
--------HTSLKS---------SIRKETKVLKTLSVIM----GVFVCCWLPFFI-----
--------HTSLKS---------SIRKETKVLKTLSVIM----GVFVCCWLPFFI-----
--------HTSLKS---------SIRKETKVLKTLSIIM----GVFVCCWLPFFI-----
--------HTSLKS---------SIRKETKVLKTLSVIM----GVFVCCWLPFFI-----
--------HTSLKS---------SIRKETKVLKTLSVIM----GVFVCCWLPFFI-----
--------HTSLKS---------SIRKETKVLKTLSVIM----GVFVCCWLPFFI-----
--------HTSLKS---------SIRKETKVLKTLSVIM----GVFVCCWLPFFI-----
--------HTSLKS---------SIRKETKVLKTLSVIM----GVFVCCWLPFFI-----
--------HTSLKS---------SIRKETKVLKTLSVIM----GVFVCCWLPFFI-----
--------HTSLKS---------SIRKETKVLKTLSVIM----GVFVCCWLPFFI-----
--------HTSLKS---------SIRKETKVLKTLSVIM----GVFVCCWLPFFI-----
--------HTSLKS---------SIRKETKVLKTLSVIM----GVFVCCWLPFFI-----
--------HTSLKS---------SIRKETKVLKTLSVIM----GVFVCCWLPFFI-----
--------HTSLKS---------SIRKETKVLKTLSVIM----GVFVCCWLPFFI-----
--------HTSLKS---------SIRKETKVLKTLSVIM----GVFVCCWLPFFI-----
--------HTSLKS---------SIRKETKVLKTLSIIM----GVFVCCWLPFFI-----
--------HTSLKS---------SIRKETKVLKTLSVIM----GVFVCCWLPFFI-----
--------HTSLKS---------SIRKETKVLKTLSVIM----GVFVCCWLPFFI-----
--------HTSLKS---------SIRKETKVLKTLSVIM----GVFVCCWLPFFI-----
--------HTSLKS---------SIRKETKVLKTLSVIM----GVFVCCWLPFFI-----
--------HTSLKS---------SIRKETKVLKTLSVIM----GVFVCCWLPFFI-----
--------HTSLKS---------SIRKETKVLKTLSIIM----GVFVCCWLPFFI-----
--------HTSLKS---------SIRKETKVLKTLSVIM----GVFVCCWLPFFI-----
--------HTSLKS---------SIRKETKVLKTLSVIM----GVFVCCWLPFFI-----
--------HTSLKS---------SIRKETKVLKTLSVIM----GVFVCCWLPFFI-----
--------HTSLKS---------SIRKETKVLKTLSVIM----GVFVCCWLPFFI-----
--------EASLKR---------SFKKETKLLTTLSVIL----GVFVFCWLPFFV-----
--------TANLRS---------SFKKETKVLKTLSIIV----GAFVFCWLPFFV-----
----------SLRN---------SFQKETKVLKTLSIIM----GVFVCCWLPFFV-----
--------EASLKQ---------SFKKETKVLQTLAIIM----GIFVFCWLPFFV-----
--------EASLKN---------SFKKETKVLKTLSIIM----GVFVFCWLPFFV-----
--------EASLKS---------SFKKETKVLQTLSIIV----GVFVFCWLPFFV-----
--------EASLKN---------SFKKETKVLKTLSIIM----GVFVFCWLPFFV-----
--------EASLKN---------SFKKETKVLKTLSIIM----GVFVFCWLPFFV-----
--------EASLRN---------SFKKETKVLKTLSIIM----GVFVFCWLPFFV-----
--------EASLKN---------SFKKETKVLKTLSIIM----GVFVFCWLPFFV-----
--------EVTLKN---------SLKKETKVLKTLSIIM----GVFVFCWLPFFL-----
--------GASLKN---------SFKKETKVLKTLSVIM----GVFVFCWLPFFV-----
--------EASLKN---------SFKKETKVLKTLSIIM----GVFVFCWLPFFV-----
--------EASLKN---------SFKRETKVLKTLSIIM----GIFVFCWLPFFV-----
--------EASLKN---------SFKKETKVLKTLSIIM----GVFVFCWLPFFV-----
--------EASLKN---------SFKKETEVLKTLSVIM----GVFVFCWLPFFV-----
--------EVSLKS---------SFKKETKVLKTLSIIM----GVFVFCWLPFFV-----
--------EDSLKN---------SLKKETKVLKTLSIIM----GVFVFCWLPFFM-----
--------EASLKN---------SLKKETKVLKTLSIIM----GVFVFCWLPFFV-----
--------EASLKT---------SFKKETKVLKTLSIIM----GVFVFCWLPFFV-----
--------EASLKS---------SFKKETKVLKTLSIIM----GVFVFCWLPFFM-----
--------EASLKN---------SFKKETKVLKTLSIIM----GVFVFCWLPFFV-----
--------EASLKN---------SFKKETKVLKTLSIIM----GVFVVCWLPFFV-----
--------EASLKN---------SFKKETKVLKTLSIIM----GIFVFCWLPFFV-----
--------EVSLKN---------SFKKETKVLKTLSIIM----GVFVFCWLPFFV-----
--------DASLKN---------SFKKETKVLKTLSIIM----GVFVFCWLPFFV-----
--------EASLKN---------SFKKETKVLKTLSIIM----GVFVFCWLPFFV-----
--------EASLKN---------SFKKETKVLKTLSIIM----GVFVFCWLPFFM-----
--------EASLKN---------SFKKETKVLKTLSIIM----GVFVFCWLPFFV-----
--------EASLKT---------SFKKETKVLKTLSIIM----GVFVFCWLPFFV-----
--------EASLKN---------SFKKETKVLKTLSIIM----GVFVFCWLPFFV-----
--------EASMKN---------SFKKETKVLKTLSIIM----GVFVFCWLPFFV-----
--------EASLKN---------SFKKETKVLKTLSIIM----GVFVFCWLPFFV-----
--------EASLKN---------SFKKETKVLKTLSIIM----GVFVFCWLPFFV-----
--------NPCQEP---------ARGQRREASRSEPCFLPAGEGAFLFCWTPFFV-----
--------RAKING------------REQKAMRVLPVVV----GAFLFCWTPFFV-----
--------RAKING------------RERKAMRVLPVVV----GAFLFCWTPFFV-----
--------QAKING------------RERKAMRVLPVVV----GAFLFCWTPFFV-----
--------QAKING------------RERKAMRVLPVVV----GAFLFCWTPFFV-----
--------QAKING------------RERKAMRVLPVVV----GAFLFCWTPFFV-----
--------RAKING------------RERKAMRVLPVVV----G----------------
--------RAKING------------RERKAMRVLPVVV----GAFLFCWTPFFV-----
--------RAKING------------RERKAMRVLPVVV----GAFLFCWTPFFV-----
--------RAKING------------RERKAMRVLPVVV----GAFLFCWTPFFV-----
--------RAKING------------RERKAMRVLPVVV----GAFLFCWTPFFV-----
--------RAKING------------RERKAMRVLPVVV----GAFLFCWTPFFV-----
--------RAKING------------RERKAMRVLPVVI----GAFLFCWTPFFV-----
--------RAKING------------RERKAMRVLPVVV----GAFLFCWTPFFV-----
--------RAKING------------RERKAMRVLPVVV----SAFLFCWTPFFV-----
--------RAKING------------RERKAMRVLPVVV----GAFLFCWTPFFV-----
SLPNGKT-RNLLKA---VIRRKLSQQKEKKATQMLAIVL----GVFIICWLPFFI-----
SMPNGKI-RTFLKA---VHRRKLSQQKEKKATQMLAIVL----GVFIICWLPFFI-----
SLPNGKT-RNFLKA---VTRRKLSQQKEKKATQMLAIVL----GVFIICWLPFFI-----
SLPNGKT-RNFLKA---VTRRKLSQQKEKKATQMLAIVL----GVFIICWLPFFI-----
SLPNGKT-RNLLKA---VIRRKLSQQKEKKATQMLAIVL----GVFIICWLPFFI-----
SLPNGKT-RNLLKA---VIRRKLSQQKEKKATQMLAIVL----GVFIICWLPFFI-----
SMPNGKL-RTFLKA---VNRRKLSQQKEKKATQMLAIVL----GVFIICWLPFFI-----
SMPNGKTRSTLLKA---MNRRKLSQQKEKKATQMLAIVL----GVFIICWLPFFI-----
SMPNGKTRSTLLKA---MNRRKLSQQKEKKATQMLAIVL----GVFIICWLPFFI-----
SLPNGKT-RNFLKA---LSRRKLSQQKEKRATKMLAIVL----GVFIICWLPFFI-----
SLPNGKT-RNFLKA---LSRRKLSQQKEKRATKMLAIVL----GVFIICWLPFFI-----
SMPNGKLRTTLLKA---MNRRKLSQQKEKKATQMLAIVL----GVFIICWLPFFI-----
SMPNGKT-RTSLKT---VSRRKLSQQKEKKATQMLAIVL----GVFIICWLPFFI-----
SMPNGKI-RTFLKA---VNRRKLSQQKEKKATQMLAIVL----GVFIICWLPFFI-----
SMPNGKT-RTSLKT---VSRRKLSQQKEKKATQMLAIVL----GVFIICWLPFFI-----
SMPNGKT-RTFLKA---INRRKLSQQKEKKATQMLAIVL----GVFIICWLPFFI-----
SMPNGKT-RPSLKT--VVNRRKLSQQKEKKATQMLAIVL----GVFIICWLPFFI-----
SMPNGKT-RTFLKA---LNRRKLSQQKEKKATQMLAIVL----GVFIVCWLPFFI-----
SMPNGKT-RTSLKT---VSRRKLSQQKEKKATQMLAIVL----GVFIICWLPFFI-----
SMPNGKL-RTFLKA---VNRRKLSQQKEKKATQMLAIVL----GVFIICWLPFFI-----
SMPNGKT-RTSLKT---VSRRKLSQQKEKKATQMLAIVL----GVFIICWLPFFI-----
SMPNGKT-RAFLKA---VSRRKLSQQKEKKATQMLAIVL----GVFIICWLPFFI-----
SMPNGKTRSTLLKA---MNRRKLSQQKEKKATQMLAIVL----GVFIICWLPFFI-----
SMPNGKLRTSLLKA---MNRRKLSQQKEKKATQMLAIVL----GVFIICWLPFFI-----
SMPNGKT-RTSLKT---VSRRKLSQQKEKKATQMLAIVL----GVFIICWLPFFI-----
SMPNGKT-RTFLKS---VSRRKLSQQKEKKATQMLAIVL----GVFIICWLPFFI-----
TLPNGKT-RTFLKA---LNRRKLSQQKEKKATQMLAIVL----GVFIICWLPFFI-----
SMPNGKT-RTSLKT---VSRRKLSQQKEKKATQMLAIVL----GVFIICWLPFFI-----
SMPNGKT-RTSLKT---VSRRKLSQQKEKKATQMLAIVL----GVFIICWLPFFI-----
SMPNGKT-RTSLKT---VSRRKLSQQKEKKATQMLAIVL----GVFIICWLPFFI-----
SMPNGKT-RTSLKT---VSRRKLSQQKEKKATQMLAIVL----GVFIICWLPFFI-----
SMPNGKT-RAFLKT---VSRRKLSQQKEKKATQMLAIVL----GVFIICWLPFFI-----
SMPNGKT-RTSLKT---VSRRKLSQQKEKKATQMLAIVL----GVFIICWLPFFI-----
SMPNGKT-RTSLKA---VSRRKLSQQKEKKATQMLAIVL----GVFIICWLPFFI-----
SMPNGKT-RTSLKT---VSRRKLSQQKEKKATQMLAIVL----GVFIICWLPFFI-----
SMPNGKT-RTSLKT---VSRRKLSQQKEKKATQMLAIVL----GVFIICWLPFFI-----
SMPNGKT-RTSLKT---VSRRKLSQQKEKKATQMLAIVL----GVFIICWLPFFI-----
SMPNGKT-RTSLKT---VSRRKLSQQKEKKATQMLAIVL----GVFIICWLPFFI-----
SMPNGKT-RTSLKT---VSRRKLSQQKEKKATQMLAIVL----GVFIICWLPFFI-----
SMPNGKT-RTSLKT---VSRRKLSQQKEKKATQMLAIVL----GVFIICWLPFFI-----
SMPNGKT-RISLKT---VSRRKLSQQKEKKATQMLAIVL----GVFIICWLPFFI-----
SMPNGKT-RTSLKT---VSRRKLSQQKEKKATQMLAIVL----GVFIICWLPFFI-----
SMPNGKT-RTSLKT---VSRRKLSQQKEKKATQMLAIVL----GVFIICWLPFFI-----
RLSDGKT-ISSLKV--AHQQPRLVQLRERKATQMLAIVL----GAFIVCWLPFFL-----
RLGDGRT-ISSLKL--AHQQPRLIQLRERKATQMLAIVL----GAFIVCWLPFFL-----
RLSNGKT-ISSLKL--AHQQPRLIQLRERKATQMLAIVL----GAFIVCWLPFFL-----
RLSNGKT-VSSLKL--AHQQPRLIQLRERKATQMLAIVL----GTFIVCWMPFFL-----
RLSNGKT-VSSVKL--AHQQPRLIQLRERKATQMLAIVL----GTFIVCWMPFFL-----
MLSNGKT-ISALKL--AHQQPRLIQLRERKATQMLAIVL----GAFIVCWLPFFL-----
RLSDGKT-ISSLKL--AHQQPRLIQLRERKATQMLAIVL----GAFIVCWLPFFL-----
RLSDGKT-ISSLKL--AHQQPRLIQLRERKATQMLAIVL----G----------------
RLGDGKT-ISSLKL--AHQQPRLIQLRERKATQMLAIVL----GAFIVCWLPFFL-----
RLSSGKT-ISSLKL--AHQQPRLIQLRERKATQMLAIVL----GAFIVCWLPFFL-----
RLSNGKT-ISSLKL--AQQQPRLIQLRERKATQMLAIVL----GTFIVCWLPFFL-----
RLSDGKT-ISSLKL--AHQQPRLIQLRERKATQMLAIVL----GTFIICWLPFFL-----
RLSDGKT-ISSLKQ--AHQQPRLIQLRERKATQMLAIVL----GAFIVCWLPFFL-----
RLSDGKT-ISSLKL--AHQQPRLIQLRERKATQMLAIVL----GAFIVCWLPFFL-----
RLSDGKT-ISSLKL--AHQQPRLIQLQERKATQMLAIVL----G----------------
RLGDGKT-VSSLKL--AHQQPRLIQLRERKATQMLAIVL----GAFIVCWLPFFL-----
RLSNGKT-ISSLKI--VHQQPRMIQLRERKATQMLAIVL----GAFIVCWLPFFL-----
SLSDGKT-ISSLKL--AHQQPRLIQLRERKATQMLAIVL----GAFIVCWLPFFL-----
RLSNGKT-ISSLKL--AHQQPRLIQLRERKATQMLAIVL----GAFIVCWLPFFL-----
RLSDGKT-ISSLKL--AHQQPRLIQLRERKATQMLAIVL----GAFIVCWLPFFL-----
RLSDGKT-ISSLKL--AHQQPRLIQLRERKATQMLAIVL----GTFIVCWLPFFL-----
RLSNGRT-ISSLRL--AQQQPRLIQLRERKATQMLAIVL----GAFIVCWLPFFL-----
RRSSGRP-ISSLRL--AQQQPRLIQLRERKATQMLAIVL----GAFIVCWLPFFL-----
RLSNGGT-ISSLRL--AQQQPRLIQLRERKATQMLAIVL----GAFIVCWLPFFL-----
RLSNGKT-ISSLKL--AHQQPRLIQLRERKATQMLAIVL----GAFIVCWLPFFL-----
RLSNGKT-ISSLKL--SQQQPRLIQLRERKATQMLAIVL----GTFIVCWLPFFL-----
RLSNGKT-ISSLKL--AHQQPRVIQLRERKATQMLAIVL----GAFIVCWLPFFL-----
RVSEGKT-VSSLRL--AHQQPRLIQLRERKATQMLAIVL----GAFIVCWLPFFL-----
RLSNGKT-ISSLKL--THQQPRLIQLRERKATQMLAIVL----GAFIVCWLPFFL-----
RLSDGKT-ISSLKL--AHQQPRLIQLRERKATQMLAIVL----GAFIVCWLPFFL-----
RLSNGRT-ISSLKL--AHQQPRLIQLRERKATQMLAIVL----GAFIVCWLPFFL-----
RLSDGRT-ISSLKLPAAHQQPRLIQLRERKATQMLAIVL----GAFIVCWLPFFL-----
RLSNGRT-MSSLKL--AHQQPRLIQLRERKATQMLAIVL----GAFIVCWLPFFL-----
RLSDGRT-ISSLKL--AHQQPRLIQLRERKATQMLAIVL----G----------------
RLSDGTT-ISSLKL--AHQQPRLIQLRERKATQMLAIVL----GAFIVCWLPFFL-----
RLSSGKT-ISSLKL--AHQQPRLIQLRERKATQMLAIVL----GTFIVCWLPFFL-----
RLSDGKT-ISSLKL--AHQQPRLIQLRERKATQMLAIVL----GAFIVCWLPFFL-----
TLSDGKT-ISSLKL--AQQQPRLIQLRERKATQMLAIVL----GAFIVCWLPFFL-----
SLSDGKT-ISSLKL--AHQQPRLIQLRERKATQMLAIVL----GAFIVCWLPFFL-----
RLSNGKT-ISSLKL--AHQQPRLIQLRERKATQMLAIVL----GAFIVCWLPFFL-----
RISDGKT-ISSLKL--AHQQPRLIQLRERKATQMLAIVL----GAFIVCWLPFFL-----
RLSNGKT-ISSLRP--AHQPPRLIQLQERKATQMLAIVL----GAFIVCWLPFFL-----
TLSSGKT-MSSLRP--APQSPRLIQLRERKATQMLTIVL----GAFIVCWLPFFL-----

------------------------------------------------------------
-AHLTQILC-----------PTCCVPASLLNFLAWLGYCNSALTPIIYTTKRSELRKAFC
-LNCLLPFC--QPESDSNGQSPCIG-QTTFNVFVWFGWANSSVNPVIYA-FNADFRRAFS
-LNCLLPFC--QPESDSNGQPPCVS-QTTFNVFVWFGWANSSVNPVIYA-FNADFRRAFS
-LNCLLPFCQPAPESGHKGPSPCIG-QTVFNIFTWFGWANSSVNPVIYA-FNADFRRAFS
-LNCLLPFCQPAPESSREGQSPCVS-QTIFNIFVWFGWANSSVNPVIYA-FNADFRRAFS
-LNCLLPFCQPNLDEDAEGQPPCVR-QTTFNVFVWFGWANSSVNPVIYA-FNADFRRAFS
XXXXLLPFCQPSLQEDPEGQSLCIG-QTTFNVFVWFGWANSSVNPVIYA-FNADFRRAFS
-LNCLLPFCQPGLDEDPEGQSLCVG-QTTFNVFVWFGWANSSVNPVIYA-FNADFRRAFS
-LSCLLPFCQPELGRDHEGQSPCID-QATFNVFVWFG-ASSSVNPVIYA-FNADFRRAFS
-LNCLLPFCQPKLKSDHEGQSPCVG-QTTFNIFVWFGWANSSVNPVIYA-FNADFRRAFS
-LNCLLPFCQPEREREHEEQSPCIG-QTTFNVFVWFGWANSSVNPVIYA-FNTEFRRAFS
-LNCLLPFC--QPESDREGQSACVG-QTTFNIFVWFGWANSSVNPVIYA-FNADFRRAFS
-LNCLLPFCQPKPERDREGQSPCVS-QTTFNVFVWFGWANSSVNPVIYA-FNADFRRAFS
-LNCLLPFCQPELKRGYEGQLPCVG-QTTFNVFVWFGWANSSVNPVIYA-FNADFRRAFS
-LNCLLPFCQPEHKRDHEGQLPCVG-QTTFNVFVWFGWANSSVNPVIYA-FNADFRRAFS
-LNCLLPFCQPELESDHEGQSLCVG-QTTFNVFVWFGWANSSVNPVIYA-FNADFRRAFS
-LNCLLPFCQPKLEGDHEGQSPCVS-QTTFNIFVWFGWANSSVNPVIYA-FNADFRRAFS
-LNCLLPFCQPELESDSEGQSPCIG-QTTFNVFVWFGWANSSVNPVIYA-FNADFRRAFS
-LNCLLPFC-QPELERDDEQQPCVG-QTTFNIFVWFGWANSSVNPVIYA-FNADFRRAFS
-LNCLLPFCQRELESNHEGQSPCID-QTTFNIFVWFGWANSSVNPVIYA-FNADFRRAFS
-LNCLLPFCQPELESDREGQSPCVG-QTTFNIFVWFGWANSSVNPVIYA-FNADFRRAFS
-LNCLLPFCQPEPERDHEGQSPCVG-QTTFNIFVWFGWANSSVNPVIYA-FNADFRRAFS
-LNRLLPFCQPMLESDHKGQSPCVG-QTTFNIFVWFGWANSSVNPVIYA-FNADFRRAFS
-LNCLLPFCQPKLERDHEEQSPCVG-QTTFNIFVWFGWANSSVNPVIYA-FNADFRRAFS
-LNCLLPFCQPKLESDHEGKSPCVG-QTTFNIFVWFGWANSSVNPVIYA-FNAEFRRAFS
-LNCLLPFCQPKLESDHEGQSLCVG-QTTFNIFVWFGWANSSVNPVIYA-FNADFRRAFS
-LNCLLPFCQPKLESDQEGQPPCIG-QTTFNIFVWFGWANSSVNPVIYA-FNADFRRAFS
-LNCLLPFCQPKLEKDHEGQSPCIG-QTTFNVFVWFGWANSSVNPVIYA-FNADFRRAFS
-LNCLLPFCQPELESGHEAQSPCVG-QTTFSIFVWFGWANSSVNPVIYA-FNADFRRAFS
-LNCLLPFCQPELESDHEGQSPCVG-QTTFNIFVWFGWANSSVNPVIYA-FNADFRRAFS
-LNCLLPFCQPKLESDHEGQSPCVG-QTTFNIFVWFGWANSSVNPVIYA-FNADFRRAFS
-LNCLLPFCQPKHERDHEGQSPCVG-QTTFNIFVWFGWANSSVNPVIYA-FNSDFRRAFS
-LNCLLPFCQPEPESDHGGQSPCVG-QTTFNVFVWFGWANSSVNPVIYA-FNADFRRAFS
-LNCLLPFCQPEQESNHEGQSTCVG-QTTFNIFVWFGWANSSVNPVIYA-FNADFRRAFS
-LNCLLPFCQPELESDHEGQSPCVG-QTTFNIFVWFGWANSSVNPVIYA-FNADFRRAFS
-LNCLLPFCQPELGNDHEGQSPCVG-QTTFNIFVWFGWANSSVNPVIYA-FNADFRRAFS
-LNCLLPFCQPELESDHEGQSPCVG-QTTFNVFVWFGWANSSVNPVIYA-FNADFRRAFS
-LNCLLPFCQPKLESDHEGQSPCVG-QTTFNVFVWFGWANSSVNPVIYA-FNADFRRAFS
-LNCLLPFCQPELERDHEGQSPCVG-QTTFNIFVWFGWANSSVNPVIYA-FNADFRRAFS
-LNCLLPFCQPELESDHEGQSPCVG-QTTFNIFVWFGWANSSLNPVIYA-FNADFRRAFS
-LNCMIPFC-EPTEPSKGAEAFCIN-STTFDVFVWFGWANSSLNPIIYA-FNADFRKAFS
-LNCMIPFC-EPTEPSKGAEAFCIN-STTFDVFIWFGWANSSLNPIIYA-FNADFRKAFS
-LNCMIPFC-EPTQPSKGAEAFCIN-STIFDVFIWFGWANSSLNPIIYA-FNADFRKAFS
-LNCMIPFC-EPTEPSKGAEAFCIN-STTFDVFIWFGWANSSLNPIIYA-FNADFRKAFS
-LNCMIPFC-EPTEPSKGAEAFCIN-STTFDVFIWFGWANSSLNPIIYA-FNADFRKAFS
-LNCMIPFC-EPTEPSKGAEAFCIN-STTFDVFVWFGWANSSLNPIIYA-FNADFRKAFS
-LNCMVPFC-EPTQPSKGAEPFCIS-STTFDVFVWFGWANSSLNPIIYA-FNADFRKAFS
-LNCMIPFC-EPTQPSKGAEAFCIN-STTFDVFVWFGWANSSLNPIIYA-FNADFRKAFS
-LNCMIPFC-EPTQPSKGAEPFCIS-STTFDVFVWFGWANSSLNPIIYA-FNADFRKAFS
-LNCMIPFC-EPIEPSKGAEAFCIN-STTFDVFMWFGWANSSLNPIIYA-FNADFRKAFS
-LNCMIPFC-EPTQPSKGAEAFCIN-STTFDVFIWFGWANSSLNPIIYA-FNADFRKAFS
-LNCMIPFC-EPTQPSKGAEAFCIN-STTFDVFVWFGWANSSLNPIIYA-FNADFRKAFS
-LNCMIPFC-EPTEPSKGAEAFCIN-STTFDVFVWFGWANSSLNPIIYA-FNADFRKAFS
-LNCMIPFC-EPTQPSKGAEAFCIN-STTFDVFVWFGWANSSLNPIIYA-FNADFRKAFS
-LNCMIPFC-EPTEPSKGAEAFCID-STTFDVFVWFGWANSSLNPIIYA-FNADFRKAFS
-LNCMIPFC-EPTQPSKGAEAFCID-STTFDVFVWFGWANSSLNPIIYA-FNADFRKAFS
-LNCMIPFC-EPTQPSKGAEAFCIN-STIFDVFIWFGWANSSLNPIIYA-FNADFRKAFS
-LNCMIPFC-EPTQPSKGAEAFCIN-STTFDVFVWFGWANSSLNPIIYA-FNADFRKAFS
-LNCMIPFC-EPTHPSKGAEAFCIN-STTFDVFIWFGWANSSLNPIIYA-FNADFRKAFS
-LNCMIPFC-EPTQTSKGAEAFCIN-STTFDVFIWFGWANSSLNPIIYA-FNADFRKAFS
-LNCMIPFC-EPTQPSKGAEAFCIN-STTFDVFVWFGWANSSLNPIIYA-FNADFRKAFS
-LNCMIPFC-EPTQPSKGAEAFCIN-STTFDVFVWFGWANSSLNPIIYA-FNADFRKAFS
-LNCMIPFC-EPTQPSKGAEAFCIN-STTFDVFIWFGWANSSLNPIIYA-FNADFRKAFS
-LNCMIPFC-EPTQPSKGAEAFCIN-STTFNVFIWFGWANSSLNPIIYA-FNADFRKAFS
-LNCMIPFC-EPTQPSKGAEAFCIN-STTFDVFIWFGWANSSLNPIIYA-FNADFRKAFS
-LNCMIPFC-EPTQPSKGAEAFCIN-STTFDVFVWFGWANSSLNPIIYA-FNADFRKAFS
-LNCMIPFC-EPTQPSKGAEAFCIN-STIFDVFVWFGWANSSLNPIIYA-FNADFRKAFS
-LNCMIPFC-EPTQPSKGAEAFCIN-STTFDVFVWFGWANSSLNPIIYA-FNADFRKAFS
-LNCMIPFC-EPTQPSKGAEAFCIN-STTFDVFVWFGWANSSLNPIIYA-FNADFRKAFS
-LNCMIPFC-EPTQPSKGAEAFCIN-STTFDVFVWFGWANSSLNPIIYA-FNADFRKAFS
-LNCMIPFC-EPTQPSKGAEAFCIN-STTFDVFVWFGWANSSLNPIIYA-FNADFRKAFS
-LNCMIPFC-EPTQPSKGAEAFCIN-STTFDVFVWFGWANSSLNPIIYA-FNADFRKAFS
-LNCMIPFC-EPTQPSKGAEAFCIN-STTFDVFVWFGWANSSLNPIIYA-FNADFRKAFS
-LNCMIPFC-EPTQPSKGAEAFCIN-STTFDVFVWFGWANSSLNPIIYA-FNADFRKAFS
-LNCMIPFC-EPTQPSKGAEAFCIN-STTFDVFVWFGWANSSLNPIIYA-FNADFRKAFS
-LNCMIPFC-EPTQPSKGAEAFCIN-STTFDVFVWFGWANSSLNPIIYA-FNADFRKAFS
-LNCMIPFC-EPTQPSKGAEAFCIN-STTFDVFVWFGWANSSLNPIIYA-FNADFRKAFS
-LNCMIPFC-EPTQPSKGAEAFCIN-STTFDVFVWFGWANSSLNPIIYA-FNADFRKAFS
-LNCMIPFC-EPTQPSKGAEAFCIN-STTFDVFVWFGWANSSLNPIIYA-FNADFRKAFS
-LNCMIPFC-EPTQPSKGAEAFCIN-STTFDVFVWFGWANSSLNPIIYA-FNADFRKAFS
-LNCMIPFC-EPTQPSKGAEAFCIN-STTFDVFVWFGWANSSLNPIIYA-FNADFRKAFS
-LNCMIPFC-EPTQPSKGAEAFCIN-STTFDVFVWFGWANSSLNPIIYA-FNADFRKAFS
-LNCMIPFC-EPTQPSKGAEAFCIN-STTFDVFVWFGWANSSLNPIIYA-FNADFRKAFS
-LNCLVPFC-DAELRDRGA-LPCVS-GTVLSAFTWLGWANSALNPIIYA-FNAEFRRAFA
-LNCLVPFC-DPELHVP-GASPCVS-RAVLSTFTWLGWANSALNPIIYA-FNAEFRAAFA
-LNCMVPFC-ESPRSDPHAGLPCVS-ETTFNVFVWFGWANSSLNPIIYA-FNADFRKVFS
-LNCMVPFC-ESPPSDPHAGLPCVS-ETTFNVFVWFGWANSSLNPIIYA-FNADFRKVFS
-LNCMVPFC-ESPPGDPHAGLPCVS-ETTFNVFVWFGWANSSLNPIIYA-FNADFRKVFS
-LNCMVPFC-KSRPSDPHAGLPCVS-ETTFNIFVWFGWANSSLNPIIYA-FNADFRKVFF
-LNCMVPFC-ESPPSDPHAGLPCVS-ETTFNIFVWFGWANSSLNPIIYA-FNADFRKVFS
-LNCMVPFC-ESPPSDPHAGLPCVS-ETTFNIFVWFGWANSSLNPIIYA-FNADFRKVFS
-LNCMVPFC-ESPPSDPHAGLPCVS-ETTFNIFVWFGWANSSLNPIIYA-FNADFRKVFS
-LNCMVPFC-ESPPSDPHAGLPCVS-ETTFNVFVWFGWANSSLNPIIYA-FNADFRKVFS
-LNCMVPFC-ESPPSDPHAGLPCVS-ETTFNIFVWFGWANSSLNPIIYA-FNADFRKVFS
-LNCMVPFC-ESPPSDPHAGLPCVS-ETTFNIFVWFGWANSSLNPIIYA-FNADFRKVFS
-LNCMVPFC-ESPPSDPRAGLPCVS-ETTFNIFVWFGWANSSLNPIIYA-FNADFRKVFS
-LNCMVPFC-ESPPSDPHAGLPCVS-ETTFNVFVWFGWANSSLNPIIYA-FNADFRKVFS
-LNCMVPFC-ESPPSDPHAGLPCVS-ETTFNIFVWFGWANSSLNPIIYA-FNADFRKVFS
-LNCMVPFC-ESPPSDPRAGLPCVS-ETTFNIFVWFGWANSSLNPIIYA-FNADFRKVFS
-LNCMVPFC-ESPPSDPHAGLPCVS-ETTFNIFVWFGWANSSLNPIIYA-FNADFRKVFS
-LNCMVPFC-ESPPGDPRAGLPCVS-ETTFNIFVWFGWANSSLNPIIYA-FNADFRKVFS
-LNCMVPFC-ESPPSDPHAGLPCVS-ETTFNIFVWFGWANSSLNPIIYA-FNADFRKVFS
-LNCMVPFC-ESPPSDPHAGLPCVS-ETTFNIFVWFGWANSSLNPIIYA-FNADFRKVFS
-LNCMVPFC-ESPPSDPHAGLPCVS-ETTFNIFVWFGWANSSLNPIIYA-FNADFRKVFS
-LNCMVPFC-ESPPSDPHAGLPCVS-ETTFNIFVWFGWANSSLNPIIYA-FNADFRKVFS
-LNCMVPFC-ESPPSDPHAGLPCVS-ETTFNIFVWFGWANSSLNPIIYA-FNADFRKVFS
-LNCMVPFC-ESPPSDPHAGLPCVS-ETTFNVFVWFGWANSSLNPIIYA-FNADFRKVFS
-LNCMVPFC-ESPPSDPHAGLPCVS-ETTFNIFVWFGWANSSLNPIIYA-FNADFRKVFS
-LNCMVPFC-ESPPSDPHAGLPCVS-ETTFNIFVWFGWANSSLNPIIYA-FNADFRKVFS
-LNCMVPFC-ESPPSDPHAGLPCVS-ETIFNVFVWFGWANSSLNPIIYA-FNADFRKVFS
-LNCMVPFC-ESPPSDPHAGLPCVS-ETTFNIFVWFGWANSSLNPIIYA-FNADFRKVFS
-LNCMVPFC-ESPPSDPHAGLPCVS-ETTFNIFVWFGWANSSLNPIIYA-FNADFRKVFS
-LNCMVPFC-ESPPSDPHAGLPCVS-ETTFNIFVWFGWANSSLNPIIYA-FNADFRKVFS
-LNCMVPFC-ESPPSDPNAGLPCVS-ETTFNIFVWFGWANSSLNPIIYA-FNADFRKVFS
-LNCMVPFC-ERPPSDPHAGLPCVS-ETTFNIFVWFGWANSSLNPIIYA-FNADFRKVFS
-LNCMVPFC-ESPPSDPDAGLPCVS-ETTFNIFVWFGWANSSLNPIIYA-FNADFRKVFS
-LNCMVPFC-ESPPSDPHAGLPCVS-ETTFNIFVWFGWANSSLNPIIYA-FNADFRKVFS
-LNCMVPFC-ESPPSDPHAGLPCVS-ETTFNIFVWFGWANSSLNPIIYA-FNADFRKVFS
-LNCMVPFC-ESPPSDPHAGLPCVS-ETTFNIFVWFGWANSSLNPIIYA-FNADFRKVFS
-LNCMVPFC-ESPPSDPHAGLPCVS-ETTFNIFVWFGWANSSLNPIIYA-FNADFRKVFS
-LNCMVPFC-ESPPSDPHAGLPCVS-ETTFNIFVWFGWANSSLNPIIYA-FNADFRKVFS
-LNCMVPFC-ESPPSDPHAGLPCVS-ETTFNIFVWFGWANSSLNPIIYA-FNADFRKVFS
-LNCMVPFC-ESPPSDPHAGLPCVS-ETTFNIFVWFGWANSSLNPIIYA-FNADFRKVFS
-LNCMVPFC-ESPPSDPHAGLPCVS-ETTFNIFVWFGWANSSLNPIIYA-FNADFRKVFS
-LNCMVPFC-ESPPSDPHAGLPCVS-ETTFNIFVWFGWANSSLNPIIYA-FNADFRKVFS
-LNCMVPFC-ESPPSDPHAGLPCVS-ETTFNIFVWFGWANSSLNPIIYA-FNADFRKVFS
-LNCMVPFC-ESPPSDPHAGLPCVS-ETTFNIFVWFGWANSSLNPIIYA-FNADFRKVFS
-LNCAVPFC-DPRL-GEPGQFPCVS-EAVFNTFAWCGWANSSLNPIIYA-FNADFRRAFA
-LNCVVPFC-DPDQHK-----PCVS-ETVFSTFVWLGWANSSLNPIIYA-FNADFRRAFI
-LNCVVPFC-ARG--EP-AEPPCVS-ETVFNIFVWFGWANSSLNPIIYA-FNADFRRAFA
-LNCVVPFC-NRDLHEP-GELPCVS-KTVFSIFVWFRWANSSLNPIIYA-FNAEFRRAFA
-LNCLVPFC-DTYRSQR-SFLVSARLSSVFNNFVWFRWANSSLNPIIYT-FNADFQRAFT
-LNCAVPFC-DLEVQ----ELPCVS-ETVFNTFVWFGWANSSLNPIIYA-FNADFRRAFA
-LNCVVPFC-SADLRGP-GELPCVS-ETVFNTFVWFGWANSSLNPIIYA-FNADFRRAFA
-LNCMVPFC-DLDLHQP-GELPCVS-KTVFNIFVWFGWANSSLNPIIYA-FNADFRRAFA
-LNCVVPFC-NLDLHEL-GERPCVS-ETVFDTFVWFGWANSSLNPIIYA-FNADFRRAFA
-LNCMVPFC-DPDLHEL-GEPPCVS-ETVFNIFVWFGWANSSINPVIYA-FNADFRRAFA
-LNCVVPFC-NLHPRQP-GELPCVS-ETVFNIFVWFGWANSSLNPIIYA-FNADFRRAFA
-LNCMVPFC-DLDLHEP-GELPCVS-ETVFSIFAWFGWANSSLNPIIYA-FNADFRRAFA
-LNCLVPFC-NLDLREP-GELPCVS-ETTFNIFVWFGWANSSLNPIIYA-FNADFRRAFA
-LNCMVPFC-SADLHEP-GELPCVS-EVVFNTFVWFGWANSSLNPIIYA-FNADFRRAFA
-LNCIVPFC-DLDLHEP-GEVPCVS-ETVFNTFVWFGWANSSLNPIIYA-FNADFRKAFA
-LNCMVPFC-NLDLREP-GELPCVS-ETVFNIFVWFGWANSALNPIIYA-FNADFRRAFA
-LNCMVPFC-NLDLREP-GELPCVS-ETVFNIFVWFGWANSSLNPIIYA-FNAEFRRAFA
-LNCMVPFC-NLDLHEP-GELPCVS-ETVFNIFVWFGWANSSLNPIIYA-FNADFRRAFA
-LNCVVPFC-NLDLREA-GELPCVS-ETVFDIFVWFGWANSSLNPIIYA-FNADFRRAFA
-LNCVVPFC-DLDVQEP-GELPCVS-ETVFNIFVWFGWTNSSLNPIIYA-FNADFRRAFA
-LNCVVPFC-DLELHEP-GQLPCVS-ETVFNIFVWFGWANSSLNPIIYA-FNADFRRAFA
-LNCMVPFC-DLDVQEP-GELPCVS-ETVFNIFVWFGWANSSLNPIIYA-FNADFRRAFA
-LNCMVPFC-DLDVREP-GELPCVS-ETVFNIFVWFGWANSSLNPIIYA-FNADFRRAFA
-LNCMVPFC-NLDLHEP-GELPCVS-ETVFNVFVWFGWANSSLNPIIYA-FNADFRRAFA
-LNCMVPFC-NLDLHEP-GELPCVS-ETVFNIFVWFGWANSSLNPIIYA-FSGDFRRAFA
-LNCMVPFC-NLDLREP-GELPCVS-KTVFNIFVWFGWANSSLNPIIYA-FNADFRRAFA
-LNCMVPFC-DLVVQEP-GELPCVS-ETVFNIFVWFGWANSSLNPIIYA-FNVDFRRAFA
-LNCVVPFC-NLDLHEP-GELPCVS-ETVFNIFVWFGWANSSLNPIIYA-FNADFRRAFA
-LNCMVPFC-NLDLHEP-GELPCVS-ETVFNIFVWFGWANSSLNPIIYA-FNADFRRAFA
-LNCMVPFC-NLNLREP-GELPCVS-ETVFNIFVWFGWANSSLNPIIYA-FNADFRRAFA
-LNCMVPFC-NLDQREP-GELPCVS-ETVFNIFVWFGWANSSLNPIIYA-FNADFRRAFA
-LNCMVPFC-DLDIREP-EELPCVS-ETVFNIFVWFGWANSSLNPIIYA-FNADFRRAFA
-LNCMVPFC-NLDLREP-GELPCVS-KTVFNIFIWFGWANSSLNPIIYA-FNADFRRAFA
-LNCMVPFC-NVDIREP-GELPCVS-ETVFNIFVWFGWANSSLNPIIYA-FNADFRRAFA
-VHITRALC-----------KACTIPAQVTSTVTWLGYVNSALNPIIYTVFNAEFRNFFR
-VHITRALC-----------KSCSIPTQVTSTVTWLGYVNSALNPIIYTVFNAEFRNFFR
-VHITRALC-----------KSCTIPTQVTSIVTWLGYVNSAVNPIIYTVFNAEFRNFFR
-VHITKALC-----------KSCAVPTQVTSTVTWLGYVNSALNPIIYTVFNTEFRNFFR
-VHITKALC-----------KSCAVPTQVTSTVTWLGYVNSAVNPIIYTVFNAEFRNFFR
-VHITRALC-----------KSCAIPTQVTSTVTWLGYVNSALNPIIYTMFNAEFRNFFR
------------------------------------------------------------
-VHITRALC-----------KSCAIPTQVTSTVTWLGYVNSALNPIIYTVFNAEFRNFFR
-VHITRALC-----------KACSIPPQVTSTVTWLGYVNSALNPIIYTVFNAEFRNFFR
-VHITRALC-----------KSCSIPPQVTSTVTWLGYVNSALNPIIYTVFNAEFRNFFR
-VHITRALC-----------KSCTIPTQVTSTVTWLGYVNSALNPIIYTVFNAEFRNFFR
-VHITRALC-----------KSCAIPTQVISTVTWLGYVNSAVNPIIYTIFNAEFRNFFR
-VHITRALC-----------KSCTIPTQVTSTVTWLGYVNSALNPIIYTVFNTEFRNFFR
-VHITRALC-----------KSCTIPSQVTSTVTWLGYVNSAVNPIIYTVFNTEFRNFFR
-VHITRALC-----------KSCAIPTQVTSTVTWLGYVNSALNPIIYTVFNAEFRNFFR
-VHITRALC-----------KSCTIPTQVTSTVTWLGYVNSALNPIIYTVFNAEFRNFFR
-THILNMHC------------DCNIPPAMYSAFTWLGYVNSAVNPIIYTTFNIEFRKAFM
-THILNMHC------------DCNIPPAMYSTFTWLGYVNSAVNPIIYTTFNVEFRKAFM
-THILNMHC------------DCSIPPAMYSAFTWLGYVNSAVNPIIYTTFNVEFRKAFM
-THILNMHC------------DCNIPPAMYSAFTWLGYVNSAVNPIIYTTFNIEFRKAFM
-THILNMHC------------DCNIPPAMYSAFTWLGYVNSAVNPIIYTTFNIEFRKAFM
-THILNMHC------------DCNIPPAMYSAFTWLGYVNSAVNPIIYTTFNIEFRKAFM
-THILNMHC------------DCSIPPAMYSAFTWLGYVNSAVNPIIYTTFNVEFRKAFM
-THILNMHC------------DCNIPPAMYSAFTWLGYVNSAVNPIIYTTFNIEFRKAFM
-THILNMHC------------DCNIPPAMYSAFTWLGYVNSAVNPIIYTTFNIEFRKAFM
-THILNMHC------------DCNIPPAMYSVFTWLGYVNSAVNPIIYTTFNIEFRKAFL
-THILNMHC------------DCNIPPAMYSVFTWLGYVNSAVNPIIYTTFNIEFRKAFL
-THILNMHC------------DCNIPPAMYSTFTWLGYVNSAVNPIIYTTFNIEFRKAFM
-THILNMHC------------DCNIPPAMYSAFTWLGYVNSAVNPIIYTTFNIEFRKAFM
-THILNMHC------------DCNIPPAMYSAFTWLGYVNSAVNPIIYTTFNIEFRKAFM
-THILNMHC------------DCNIPPAMYSAFTWLGYVNSAVNPIIYTTFNIEFRKAFM
-THILNMHC------------DCNIPPAMYSAFTWLGYVNSAVNPIIYTTFNIEFRKAFM
-THILNIHC------------DCNIPPAMYSAFTWLGYVNSAVNPIIYTTFNIEFRKAFM
-THILNMHC------------DCSIPPAMYSAFTWLGYVNSAVNPIIYTTFNIEFRKAFM
-THILNMHC------------DCNIPPAMYSAFTWLGYVNSAVNPIIYTTFNIEFRKAFM
-THILNMHC------------DCNIPPAMYSAFTWLGYVNSAVNPIIYTTFNIEFRKAFM
-THILNMHC------------DCNIPPAMYSAFTWLGYVNSAVNPIIYTTFNIEFRKAFM
-THILNMHC------------DCSIPPAMYSAFTWLGYVNSAVNPIIYTTFNIEFRKAFI
-THILNVHC------------DCNIPPAMYSAFTWLGYVNSAVNPIIYTTFNIEFRKAFM
-THILNMHC------------DCNIPPAMYSAFTWLGYVNSAVNPIIYTTFNIEFRKAFM
-THILNMHC------------DCNIPPAMYSAFTWLGYVNSAVNPIIYTTFNIEFRKAFM
-THILNMHC------------DCNIPPAMYSAFTWLGYVNSAVNPIIYTTFNIEFRKAFL
-THILNMHC------------DCNIPPAMYSAFTWLGYVNSAVNPIIYTTFNIEFRKAFM
-THILNMHC------------DCNIPPAMYSAFTWLGYVNSAVNPIIYTTFNIEFRKAFM
-THILNMHC------------NCNIPPAMYSAFTWLGYVNSAVNPIIYTTFNIEFRKAFM
-THILNMHC------------DCNIPPAMYSAFTWLGYVNSAVNPIIYTTFNIEFRKAFM
-THILNMHC------------DCNIPPAMYSAFTWLGYVNSAVNPIIYTTFNIEFRKAFM
-THILNMHC------------DCNIPPAMYSAFTWLGYVNSAVNPIIYTTFNIEFRKAFM
-THILNMHC------------DCNIPPAMYSAFTWLGYVNSAVNPIIYTTFNIEFRKAFM
-THILNMHC------------DCNIPPAMYSAFTWLGYVNSAVNPIIYTTFNIEFRKAFM
-THILNMHC------------DCNIPPAMYSAFTWLGYVNSAVNPIIYTTFNIEFRKAFL
-THILNMHC------------DCNIPPAMYSAFTWLGYVNSAVNPIIYTTFNIEFRKAFM
-THILNMHC------------DCNIPPAMYSAFTWLGYVNSAVNPIIYTTFNIEFRKAFM
-THILNMHC------------DCNIPPAMYSAFTWLGYVNSAVNPIIYTTFNIEFRKAFM
-THILNMHC------------DCNIPPAMYSAFTWLGYVNSAVNPIIYTTFNIEFRKAFM
-THILNMHC------------DCNIPPAMYSAFTWLGYVNSAVNPIIYTTFNIEFRKAFM
-THILNMHC------------DCNIPPAMYSAFTWLGYVNSAVNPIIYTTFNIEFRKAFM
-THILNMHC------------DCNIPPAMYSAFTWLGYVNSAVNPIIYTTFNIEFRKAFM
-THILNMHC------------DCNIPPAMYSAFTWLGYVNSAVNPIIYTTFNIEFRKAFM
-IHILNAHC-----------LSCHVPPGLYSASTWLGYMNSALNPIIYTTFNTDFRRAFL
-IHILNAHC-----------PSCHVTPGLYSASTWLGYVNSALNPIIYTTFNTDFRKAFL
-IHILNAHC-----------PSCHVPPGLYSASTWLGYVNSALNPVIYTTFNTDFRKAFL
-IHILNAHC-----------PACHVPPGLYSASTWLGYVNSALNPIIYTTFNTDFRRAFL
-IHILNTHC-----------LACHVPPGLYSASTWLGYVNSALNPIIYTTFNTDFRRAFL
-IHILNAHC-----------PSCRVPPGLYSASTWLGYVNSALNPIIYTTFNTDFRKAFL
-IHILNAHC-----------PSCHVPPGLYSASTWLGYVNSALNPIIYTTFNTDFRKAFL
------------------------------------------------------------
-IHILNTHC-----------PSCHVTPGLYSASTWLGYVNSALNPIIYTTFNTDFRKAFL
-IHILNTHC-----------PSCHVPPGLYSASTWLGYVNSALNPIIYTTFNTDFRKAFL
-IHILNAHC-----------PSCHVPPRLYSASTWLGYVNSALNPIIYTTFNTDFRKAFL
-IHILNAHC-----------PSCRVPPRLYSASTWLGYVNSALNPIIYTTFNTDFRKAFL
-IHILNAHC-----------PSCHVPPGLYSASTWLGYVNSALNPIIYTTFNTDFRKAFL
-IHILNAHC-----------PSCHVSRALYSASTWLGYVNSALNPIIYTTFNTDFRKAFL
------------------------------------------------------------
-IHILNAHC-----------PSCRVPPGLYSASTWLGYVNSALNPIIYTTFNTDFRKAFL
-IHILNAHC-----------PSCHVPPGLYSASTWLGYVNSALNPIIYTTFNTDFRKAFL
-IHILNTHC-----------PSCHVPPGLYSASTWLGYVNSALNPIIYTTFNTDFRKAFL
-IHILNAHC-----------PSCHVPPGLYSASTWLGYVNSALNPIIYTTFNTDFRKAFL
-IHILNAHC-----------PSCHVPPGLYSASTWLGYVNSALNPIIYTTFNTDFRKAFL
-IHVLNTHC-----------PSCHVPPGLYSASTWLGYVNSALNPIIYTTFNTDFRKAFL
-IHILNAHC-----------PSCHVPPGLYSASTWLGYVNSALNPIIYTTFNTDFRKAFL
-IHILNAHC-----------PSCHVPPGLYSASTWLGYVNSALNPIIYTTFNTDFRKAFL
-IHILNAHC-----------PSCHVPPGLYSASTWLGYVNSALNPIIYTTFNTDFRKAFL
-IHILNAHC-----------PACRVPPGLYSASTWLGYVNSALNPIIYTTFNTDFRRAFL
-IHILNAHC-----------PSCHVPPGLYSASTWLGYVNSALNPIIYTTFNTDFRKAFL
-IHILNAHC-----------PSCHVPPGLYSASTWLGYVNSALNPIIYTTFNTDFRKAFL
-IHILNAHC-----------LSCHVPPGLYSASTWLGYVNSALNPIIYTTFNTDFRKAFL
-IHILNTHC-----------PSCHVPPGLYSASTWLGYVNSALNPIIYTTFNTDFRKAFL
-IHILNTHC-----------PSCHVPPGLYSASTWLGYVNSALNPIIYTTFNTDFRKAFL
-IHILNAHC-----------PSCRVPPGLYSASTWLGYVNSALNPIIYTTFNTDFRKAFL
-IHILNAHC-----------PSCHVPPGLYSASTWLGYVNSALNPIIYTTFNTDFRKAFL
-IHILNTHC-----------PSCHVSPGLYSASTWLGYVNSALNPIIYTTFNTDFRKAFL
------------------------------------------------------------
-IHILNAHC-----------PSCHVPPGLYSASTWLGYVNSALNPIIYTTFNTDFRKAFL
-IHILNAHC-----------PSCHVPPGLYSASTWLGYVNSALNPIIYTTFNTDFRKAFL
-IHILNAHC-----------PSCHVPPGLYSASTWLGYVNSALNPIIYTTFNTDFRKAFL
-IHILNAHC-----------PSCHVPPGLYSASTWLGYVNSALNPIIYTTFNTDFRKAFL
-IHILNAHC-----------LSCHVPPGLYSASTWLGYMNSALNPIIYTTFNTDFRKAFL
-IHILNTHC-----------PSCHVPPGLYSASTWLGYVNSALNPIIYTTFNTDFRKAFL
-IHILNAHC-----------PSCHVPPGLYSASTWLGYVNSALNPIIYTTFNTDFRKAFL
-IHILNAHC-----------TSCRVPPGLYSASTWLGYVNSALNPIIYTTFNTDFRKAFL
-IHILNSHC-----------PSCHVPPALYSASTWLGYMNSALNPIIYTTFNTDFRRAFL

------------------------------------------------------------
ILL------RNKRAC-----------ENAYPSLYAASITSFRMAPFTLSRKF--------
NLL------GCQSLCCSTP---RAAVERVNISNE---LVSYHQDTT--CQKDGATAAIPP
NLL------GCQSLC---CSTTRAAVERVHLSNE---LVSYHQDTT--CQKDGATATMPP
SLL------GCRCFCCGTA---RSTVERVNFSNE---LVSYHHDTT--CQRGAAASSSVP
SLL------GCQCFC---CGTARSTVERVNFSNE---LVSYHHDTT--CQKDGAASSSVP
NLL------GCRCCCCGTP---RSPVERVNFSNE---LVSYHQDTT--CQKEGAVPVSVP
NLL------GCRCCCCGTP---ESPVERVNFSNE---LVSYHHDTT--CQKEGAVPSSVP
NLL------GCQCCCCGTP---ESPVERVNFSNE---LVSYHHDTT--CQKEGAVPLSVP
NLL------GCWSFCCRTP---RSTMERVNSSNE-----------LVTCQKEGAALSSVL
NLL------GCRHFCCGTP---RSTVERVNFSNE---LVSCHHDTT--CQKEGAASSSVA
NLL------GCQCFCCVTP---RSPVERVNFSNE---LVSYHYDTT--CQKEGAASSPVP
NLL------GCRCFC---CDTRKSTVERVNFSNE---LVSYHQDTT--CQKEGAASSSVP
NLL------GCRCFCCGTP---GSTVERVNFSNE---LVSYHHDTT--CQKEGAASLSVA
NLL------GCRCSCCGTP---GSTVERVNFSNE---LVSYHHDTT--YQKGGPASPSVP
NLL------GCRCFCCGTP---GSTVERVNFSNE---LVSYHHDTT--CQKGGPASSSVP
NLL------GCRCFCCGTP---RSAVERVNFSNE---LVSYHHDTT--CQKEGAASLSVP
NLL------GCRCSCCGAP---RSAVERINFSNE---LVSYHHDTT--CQKEGAALSSVP
NLL------GCWCFCCGTP---RSTVEKVNFSNE---LVSYHHDTT--CQKEGPASSSVP
NLL------GCRCFCCGTP---RSTVERVNFSNE---LVSYHHDTT--YQKEGPASSSVP
NLL------GCKCFCCGTP---RSSVERVNFSNE---LVSYHHDTT--CQKEGAASSSAP
NLL------GCRCYCCGTP---RSTVERVNFSNE---LVSYHHDTT--CQKEGAASSSAP
NLL------GCRCFCCGTP---RSAVERVNFSNE---LVSYHHDTT--CEKEGAASSSVP
NLL------GCRCFCCGTP---RSTVERVNFSNE---LASYHHDTT--CQKEGAASSSVP
NLL------GCRRFCCGTP---RATVERVNFSNE---LVSYHYDTT--CQKEGAASLSVP
NLL------GCRCLCCGTP---RSAVERVNFSNE---LVSYHHDTT--CQKEGAASSSVP
NLL------GCRCFCCGTP---RSAVERVNFSNE---LVSYHHDTT--CQKEGAASLSVR
NLL------GCRCFCCGTP---RSTVERVNFSNE---LVSYHHDTT--CQKEGAASSSVP
NLL------GCRSFCCGTP---KSTVERVNFSNE---LVSYHHDTT--CQKEGTASLSVP
NLL------GCQCFCCGTP---RSTVVRVNFSNE---LVSYHHDTT--CQKEGAASSSVP
NLL------GCQCFCCGTP---RSTVERVNFSNE---LVSYHRDT---CQKEGAASSSVP
SLL------GCRCFCCGTP---RSTVERVNCSDE---LVSYHHDTT--CQKEGAASWSVR
NLL------GCQCFCCGTP---RSTVEKVNFSNE---LVSYHHDTT--CHKEAAASSSVP
NLL------GCRCFCCSTP---RSTVERVNFSNE---LVSYHHDTT--CQKEGAASSSVP
NLL------GCRCFCCGTP---RSAVERVNFSNE---LVSYHHDTT--CQKEGAASSSVP
NLL------GCRCFCCGTP---RSTVERVNFSNE---LVSYHHDTT--CEKEGAASSSVP
NLL------GCRCFCCSTP---RSTVERVNFSNE---LVSYHHDTT--CQKEGAASSSVP
NLL------GCRCFCCSTP---KSTVERVNFSNE---LVSYHHDTT--CQKEGPASSSVP
NLL------GCRSFCCGTP---RSTVERVNFSNE---LVSYHHDTT--CQKEGAASSSVP
NLL------GCRCFCCGTP---RSTVERVNFSNE---LVSYHHDTT--CQKEGAASLSVP
NLL------GCRCFC---CGTHRSTVERVNFSNE---LVSYHHDTT--CQKEGAASSSVP
TLL------GCYRLC---PLS-GNAIETVSINNNGAVVFSSQHEPKGSSPKE-SNLVY--
TLL------GCYRLC---PLS-GNAIETVSINNNGAVVFSSQHEPKGSSPKE-SNLVY--
TLL------GCYRLC---PMS-GHAIETVSINNNGAVVFSSQHEPKGSSPKE-SNLVY--
TLL------GCYRLC---PLA-GNAIETVSINNNGAVVFSSQHEPKGSSPKE-SNLVY--
TLL------GCYRLC---PMS-GNAIETVSINNNGAVVFSSQHEPKGSSPKE-SNLVY--
TLL------GCYKLC---PIS-GNAIETVSINNNGAAVFSSQHEPKGSSPKE-SNLVY--
TLL------GCYRLC---PVS-NNAIETVSINNNGAVVFSSQQEPKGSSPKE-CNLVY--
TLL------GCYRLC---PIA-GNAIETVSINNNGAVVFSSQHEAKGSSPKE-SNLVY--
TLL------GCYRLC---PMS-SNAIETVSINNNGAVVFSSQHEPKGSSPKE-CNLVY--
TLL------GCYRLC---PMS-SNAIETVSINNNGAVVFSSQHEPKGSSPKE-SNLVY--
TLL------GCYRLC---PLS-SNAIETVSINNNGAVVFSSQHEPKGSSPKE-SNLVY--
TLL------GCYKLC---PMS-GNAIETVSINNNGAVVFSSQHEPKGSSPKE-SNLVY--
TLL------GCYRLC---PMS-SNAIETVSINNNGAVVFSSQHEPKGSSPKE-SNLVY--
TLL------GCYRLC---PLS-GNAIETVSINNNGAVLFSSQHEPKGSSPKE-SNMVY--
TLL------GCYRLC---PMS-GNAIETVSINNNGAVVFSSQHEPRGSSPKE-SNLVY--
TLL------GCYRLC---PMS-GNAIETVSINNNGAVVFSSQHEPKGSSPKE-SNLVY--
TLL------GCYRLC---PMS-GNAIETVSINNNGAVVFSSQHEPKGSSPKE-SNLVY--
TLL------GCYRLC---PMS-SNAIETVSINNNGAVVFSSQHEPKGSSPKE-SNLVY--
TLL------GCYRLC---PMS-GNAIETVSINNNGAVVFSSQHEPKGSSPKE-SNLVY--
TLL------GCYRLC---PMS-GNAIETVSINNNGAVVFSSQHEPKGSSPKE-SNLVY--
TLL------GCYRLC---PVS-SNAIETVSINNNGAVVFSSQHEPKGSSPKE-SNLVY--
TLL------GCYRLC---PVS-SNAIETVSINNNGAVVFSSQHEPKGSSPKE-SNLVY--
TLL------GCYRLC---PMS-GNAIETVSINNNGAVVFSSQHEPKGSSPKE-SNLVY--
TLL------GCYRLC---PMS-GNAIETVSINNNGAVVFSSQHEPKGSSPKE-SNLVY--
TLL------GCYRLC---PMS-GNAIETVSINNNGAVVFSSQHEPKGSSPKE-SNLVY--
TLL------GCYRLC---PMS-SNAIETVSINNNGAVVFSSQHEPKGSSPKE-SNLVY--
TLL------GCYRLC---PMS-SNAIETVSINNNGAVVFSSQHEPKGSSPKE-SNLVY--
TLL------GCYRLC---PMS-GNAIETVSINNNGAVVFSSQHEPKGSSPKE-SNLVY--
TLL------GCYRLC---PMS-SNAIETVSINNNGAVVFSSQHEPKGSSPKE-SNLVY--
TLL------GCYRLC---PMS-SNAIETVSINNNGAVVFSSQHEPKGSSPKE-SNLVY--
TLL------GCYRLC---PMS-SNAIETVSINNNGAVVFSSQHEPKGSSPKE-SNLVY--
TLL------GCYRLC---PMS-GNAIETVSINNNGAVVFSSQHEPKGSSPKE-SNLVY--
TLL------GCYRLC---PMS-SNAIETVSINNNGAVVFSSQHEPKGSSPKE-SNLVY--
TLL------GCYRLC---PMS-SNAIETVSINNNGAVVFSSQHEPKGSSPKE-SNLVY--
TLL------GCYRLC---PMS-GNAIETVSINNNGAVVFSSQHEPKGSSPKE-SNLVY--
TLL------GCYRLC---PMS-GNAIETVSINNNGAVVFSSQHEPKGSSPKE-SNLVY--
TLL------GCYRLC---PMS-GNAIETVSINNNGAVVFSSQHEPKGSSPKE-SNLVY--
TLL------GCYRLC---PMS-GNAIETVSINNNGAVVFSSQHEPKGSSPKE-SNLVY--
TLL------GCYRLC---PMS-SNAIETVSINNNGAVVFSSQHEPKGSSPKE-SNLVY--
TLL------GCYRLC---PMS-SNAIETVSINNNGAVVFSSQHEPKGSSPKE-SNLVY--
TLL------GCYRLC---PMS-SNAIETVSINNNGAVVFSSQHEPKGSSPKE-SNLVY--
TLL------GCYRLC---PMS-SNAIETVSINNNGAVVFSSQHEPKGSSPKE-SNLVY--
TLL------GCYRLC---PMS-SNAIETVSINNNGAVVFSSQHEPKGSSPKE-SNLVY--
SLL------GW-----------GSAVETVTFSNE---LVSFHPDST--------------
SLL------GWGCLC---R---GGAVETVTFSNE---LVSFHPDTS--------------
NLL------GCSQFC---S---NTPVETVNISNE---LISYNQDTL--FHKEIVT-AYVN
NLL------GCGQFC---S---STAVETVNISNE---LISYNQDTL--FHKEIVT-AYVN
NLL------GCGQFC---S---STPVETVNISNE---LISYNQDTL--FHKEIVT-AYVN
NLL------GCGQFC-----S-STPVETVNISNE---LISYNQDTL--FHKEIVT-AYVN
NLL------GCGQFC-----S-STPVETVNISNE---LISYNQDTL--FHKEIVT-AYVN
NLL------GCGHFC-----S-STAVETVNISNE---LISYNQDTL--FHKEMVT-AYVN
SLL------GCGQFC-----S-STAVETVNISNE---LISYNQDTL--FHKEIVT-AYVN
NLL------GCSQFC-----S-GTPVETVNISNE---LISYNQDTL--FHKEIMT-AYVN
NLL------GCGQFC-----S-GTPVETVNISNE---LMSYNQDTL--FHKEIVT-AYVN
NLL------GCGQFC-----S-STPVETVNISNE---LISYNQHTL--FHKEIVT-AYVN
NLL------GCGQFC-----S-STPVETVNISNE---LISYNQDTV--FHKEIVT-AYVN
NLL------GCGQFC-----S-STPVETVNISNE---LISYNQDTL--FHKEIVT-AYVN
NLL------GCGQFC-----S-GTPVETVNISNE---LMSYNQDTL--FHKEMVT-AYVN
NLL------GCGQFC-----S-STPVETVNISNE---LISYNQDTL--FHKEIVT-AYVN
NLL------GCGQFC-----S-STPVETVNISNE---LISYNQDTL--FHKEIAT-AYVN
NLL------GCSQFC-----S-STPVETVNISNE---LISYNQDTL--FHKEIVT-AYVN
NLL------GCGQFC-----S-STPVETVNISNE---LISYNQDTL--FHKEIVT-AYVN
NLL------GCGQFC-----S-STPVETVNISNE---LISYNQDTL--FHKEIVT-AYVN
NLL------GCGQLC-----S-STPVETVNISNE---LISYNQDTL--FHKEIVT-AYVN
NLL------GCGQFC-----S-STPVETVNISNE---LISYNQDTL--FHKEIVT-AYVN
NLL------GCSQFC-----S-STPVETVNISNE---LISYNQDTL--FHKEIVT-AYVN
NLL------GCSQFC-----S-STPVETVNISNE---LISYNQDTL--FHKDIVT-AYVN
NLL------GCSQFC-----S-STPVETVNISNE---LISYNQDTL--FHKEIVT-AYVN
NLL------GCGQFC-----S-STPVETVNISNE---LISYNQDTL--FHKEIVT-AYVN
NLL------GCGQFC-----S-STPVETVNISNE---LISYNQDTL--FHKEIVT-AYVN
NLL------GCGHFC-----S-GTPVETVNISNE---LISYNQDTL--YHKEIVT-AYVN
NLL------GCGQFC-----S-GTAVETVNISNE---LISYNQDTL--YHKEIVT-AYVN
NLL------GCGHFC------SGTAVETVNISNE---LISYNQDTL--YHKE-IVTAYVN
NLL------GCGQFC-----S-STPVETVNISNE---LISYNQDTL--FHKEIVT-AYVN
NLL------GCGQFC-----S-STPVETVNISNE---LISYNQDTL--FHKEIVT-AYVN
NLL------GCGQFC-----S-NTPVETVNISNE---LISYNQDTL--FHKEIVT-AYVN
NLL------GCGQFC-----S-STPVETVNISNE---LISYNQDTL--FHKEMVT-AYVN
NLL------GCGHFC-----S-STPVETVNISNE---LISYNQDTL--FHKEIVT-AYVN
NLL------GCGQFC-----S-STPVETVNISNE---LISYNQDTL--FHKEIVT-AYVN
NLL------GCGQFC-----S-STPVETVNISNE---LISYNQDTL--FHKEIVT-AYVN
NLL------GCGQFC-----S-STPVETVNISNE---LISYNQDTL--FHKEIVT-AYVN
NLL------GCSQFC-----S-STPVETVNISNE---LISYNQDTL--FHKEIAT-AYVN
NLL------GCGQFC-----S-STPVETVNISNE---LISYNQDTL--FHKEIVT-AYVN
NLL------GCGQFC-----S-STPVETVNISNE---LISYNQDTL--FHKEIVT-AYVN
NLL------GCGQFC-----S-STPVETVNISNE---LISYNQDTL--FHKEIVT-AYVN
NLL------GCGQFC-----S-STPVETVNISNE---LISYNQDTL--FHKEIVT-AYVN
NLL------GCGQFC------SSTPVETVNISNE---LISYNQDTL--FHKE-IVTAYVN
ALL------GCGRPR------PGRAAERVALSTE---PASYRRDTT--CQKE--------
TIL------GCEYLC---P---NDTVEMVNFSN---------------------------
TLL------GCSHLC---P---SHAVETVNFSNE---LVSYHHDTT--YQKDVVTLSYPQ
SIL------GCGRLC---P---SAAVETVNFSNE---LVSYHRDTT--YQKEVVTLSYPQ
TIL------GCGCRC---P---SNVVKTVNLSNE---LVSYHHDTT--FQKEVVTLSYPQ
TIL------GCGRLC---P---SDAVEMVTFSNE---LVSYHHDTT--HQKEVVTLSYP-
TIL------GCG--C---P---SNAVETVTFSNE---LVSYHQDSTHQFQKELVTLSYPQ
TLL------GCGCLC---P---SNAVETVNFSNE---LVSYHHDTT--YQKELVTLSYP-
SIL------GRGCFC---P---SNTVQTVNLSNE---LVSYHHDTT--YQ-DVVTLSYPQ
TLL------GCGCLC---P---SNAVETVNFSNE---LVSYHHDTT--CQKEVVTLSYHQ
TIL------GCACLC---P---SDAVETVNFSNE---LVSYHRDTT--CQKEVVTLSYP-
TLL------GCAHLC---P---SNAVETVNFSNE---LVSYHHDST--YQKEMVTLSYP-
TIL------ACDCLC---P---SNRVETVNFSNE---LVSYHHDTT--YQKEVVTLSYPQ
TIL------GCGCLC---P---SNAVETVNFSNE---LVSYHHDTT--YQKEVVTLSCPQ
TIL------GCGCPC---P---SNAVETVTFSNE---LVSYHHDTT--CQKE--------
TIL------GCGCLC---P---SNAVETVNFSNE---LVSYHRDTT--YQKEVVTLSYPQ
TIL------GCGCLC---P---SNAVETVNFSNE---LVSYHHDTT--YQKEVVTLSYPQ
TIL------GCGCLC---P---SNAVETVNFSNE---LVSYHHDTT--YQKEVVTISYPQ
TIL------GRGCLC---P---SNAVETVNFSNE---LVSYHRDTT--YQKEAVTLSYPQ
TIL------GCGRLC---P---SSAVETVNFSNE---LVSYHHDTT--YQKEVVTLSYPQ
TIL------GCGCLC---P---SNVVETVNFSNE---LVSYHHDTT--YQKEVVTLSYPQ
TIL------GCGYLC---P---SNAVETVNFSNE---LVSYHHDTT--YQKELVTLSYP-
TIL------GCGCLC---P---SNEVETVNFSNE---LVSYHHDTI--CQKEVVTLSYPQ
AIL------GCGCLC---P---SNAVETVNFSNE---LVSYHHDTT--YQKEVVTLSYPQ
TIL------GCGCLC---P---SNAVETVNFSNE---LVSYHHDTT--YQKEVVTLSYPQ
TIL------GCGCLC---P---SNAVETVNFSNE---LVSYHHDTT--YQKEVVTLSYPQ
SIL------GCGCLC---P---SNAVETVNFSNE---LVSYHRDTT--YQKEAVTLSYPQ
TIL------GCGCLC---P---SNAVETVNFSNE---LVSYHHDTT--YQKEVVTLSYPQ
TIL------GCGCLC---P---SNAVETVNFSND---LVSYHHDTT--YQKEVVTLSYPQ
TIL------GCGCLC---P---SNAVETVNFSNE---LVSYHHDTT--YQKEVVTLSYAQ
TIL------GCGHLC---P---SNAVETVNFSNE---LVSYHHDTT--YQKEAVTLSYP-
SIL------GCGCLC---P---SNAVETVNFSNE---LVSYHHDTT--YQKEVVTLSYP-
TIL------GWGCLC---P---SNAVETVNFSNE---LVSYHHDTT--YQKEVVTLSYP-
TIL------GCGCLC---P---SNAVETVNFSNE---LVSYHHDTT--YQKEVVTLSYPQ
KVL------HLF------------------------------------------------
KVL------HLF------------------------------------------------
KVLHLFWQGCC-------------------------------------------------
KVL------HLF------------------------------------------------
KVL------HLF------------------------------------------------
KVL------HLF------------------------------------------------
------------------------------------------------------------
KVL------HLF------------------------------------------------
KVL------QLF------------------------------------------------
KVL------HLF------------------------------------------------
KVL------HLF------------------------------------------------
KVL------RLF------------------------------------------------
KVL------HLF------------------------------------------------
KVL------HLF------------------------------------------------
KVL------HLF------------------------------------------------
KVL------HLF------------------------------------------------
KIL------HC-------------------------------------------------
KIL------HC-------------------------------------------------
KIL------HC-------------------------------------------------
KIL------HC-------------------------------------------------
KIL------HC-------------------------------------------------
KIL------HC-------------------------------------------------
KIL------HC-------------------------------------------------
KIL------HC-------------------------------------------------
KIL------HC-------------------------------------------------
KIL------HC-------------------------------------------------
KIL------HC-------------------------------------------------
KIL------HC-------------------------------------------------
KIL------HC-------------------------------------------------
KIL------HC-------------------------------------------------
KIL------HC-------------------------------------------------
KIL------HC-------------------------------------------------
KIL------HC-------------------------------------------------
KIL------HC-------------------------------------------------
KIL------HC-------------------------------------------------
KIL------HC-------------------------------------------------
KIL------HC-------------------------------------------------
KIL------HC-------------------------------------------------
KIL------HC-------------------------------------------------
KIL------HC-------------------------------------------------
KIL------HC-------------------------------------------------
KIL------HC-------------------------------------------------
KIL------HC-------------------------------------------------
KIL------HC-------------------------------------------------
KIL------HC-------------------------------------------------
KIL------HC-------------------------------------------------
KIL------HC-------------------------------------------------
KIL------HC-------------------------------------------------
KIL------HC-------------------------------------------------
KIL------HC-------------------------------------------------
KIL------HC-------------------------------------------------
KIL------HC-------------------------------------------------
KIL------HC-------------------------------------------------
KIL------HC-------------------------------------------------
KIL------HC-------------------------------------------------
KIL------HC-------------------------------------------------
KIL------HC-------------------------------------------------
KIL------HC-------------------------------------------------
KIL------HC-------------------------------------------------
KIL------CC-------------------------------------------------
KIL------CC-------------------------------------------------
KIL------CC-------------------------------------------------
KIL------CC-------------------------------------------------
KIL------CC-------------------------------------------------
KIL------CC-------------------------------------------------
KIL------CC-------------------------------------------------
------------------------------------------------------------
KIL------CC-------------------------------------------------
KIL------CC-------------------------------------------------
KIL------CC-------------------------------------------------
KIL------CC-------------------------------------------------
KIL------CC-------------------------------------------------
KIL------CC-------------------------------------------------
------------------------------------------------------------
KIL------CC-------------------------------------------------
KIL------CC-------------------------------------------------
KIL------CC-------------------------------------------------
KIL------CC-------------------------------------------------
KIL------CC-------------------------------------------------
KIL------CC-------------------------------------------------
KIL------CC-------------------------------------------------
KIL------CC-------------------------------------------------
KIL------CC-------------------------------------------------
KIL------CC-------------------------------------------------
KIL------CC-------------------------------------------------
KIL------CC-------------------------------------------------
KIL------CC-------------------------------------------------
KIL------CC-------------------------------------------------
KIL------CC-------------------------------------------------
KIL-------C-------------------------------------------------
KIL------CC-------------------------------------------------
KIL------CC-------------------------------------------------
------------------------------------------------------------
KIL------CC-------------------------------------------------
KIL------CC-------------------------------------------------
KIL------CC-------------------------------------------------
KIL------CC-------------------------------------------------
KIL------CC-------------------------------------------------
KIL------CC-------------------------------------------------
KIL------CC-------------------------------------------------
KIL------CC-------------------------------------------------
KIL------CC-------------------------------------------------

------------------------------------------------------------
----------------------------AQPAIVQKYI----------------------
-TTVTAWVQPEPHAVSPQQEDREELPTEERPVAAPTQAMPGSSPKCCHVTATSQLDCGAD
TTVTAWVQPGPHTASPQQEDKEELPMKKRLMSAPTQAIPCSSPKCCHVTATSHLDC----
PAAVAAWVQPVPLAMSLQQEGSSEEPLTEKRPAPDSSP------------KCLPMPSTLP
PTTVAAWVQPVPHVVSLQ-REGSSGQPPVEERPVTPHTQAALSSSPKRLRVPATLPFDCE
PAAITAWVQPMPHAISLQGEDSTEEKSMEKRVVT-----SQTQTVPGSSPNSCQVPAILQ
PAATTAWVQPVPHAINLQGEHSSEEMSMEKRVVT-----SQTA--LGSSPSSCEVPAILQ
PAATTAWVQPLPHAINLQGEDSSEELSMEKRVVT-----SQTQTAFGSSPSSCQVPAILK
TAAVTAWVQPIPHAISIQGVDSSEEMSMEKRPVTFQTQ-----AVPDTSPQSHQGPAILQ
PTAVTAWVQPIHHAKNPQREHSSKEIHMVKTSVA-----SQTQAAPDSSPKTHQMPAILQ
PTAVTAWVQHVPHAIGLHREDSSEEMSMEERPVT-----SQTQAGPSSSPKRHQVPAILQ
PAAVTAWVQPVPHAVSLQGEDSSEELPAEKRPGT-----PQTKAAPGSSPKCHHVPTILR
PPAVTAWVQPIPHAIGFLGEDSSEEVSMEKRPVT-----SQTQTGPGSGPQSCQVPAILQ
PPAIAAWVQPTPHAISLQGEDSSEELSMEKGPVT-----SQSQAAPGSSPKSCQVPAVLQ
PPAITAWVQPTLHAISLQGEDSSEELSMEKGPVT-----SQTQAGAGSSPRSCQAPAVLQ
APAITAWVQPVPRAISLQGEDSSEEMSMEKRSVA-----SQTQAVPGINPKNHQVPGILQ
PPTVTAWVQPVPHAVSLQGEDSSEEMSMETSQAP---------TASGSSPKSHQVPAILQ
PAAITAWVQPVPHAVSLHGEDSSEEMSMDKRPVT-----SQTQAAPGSSPKSHQAPGILQ
LPAITAWVQPIPHAINLQGEDNSEEVSMEKRAV-----ISQTQAAPGSSPKSHQVPATLQ
RPAITAWVQPIPHTVSLQGEDSSEEMSMEKRPVT-----SQTQAAPGSSPKSHQTPAILQ
PAAVAAWVQPLPHAVSLQGEDSSEEMSMEKRPVT-----SQVQAAPSISPKSRQVPAILQ
PAAITAWVQPVPHAVSRQEEDSSEEMSTEKRPMT-----SQTQAAPGSSPRSHQVPARLQ
APAITAWVQPVPRAVSFQGEDSSEEMSMEKRPVT-----SQTQAAPGSSPKSRQVPAILQ
APAVTAWVQPVPHAISLQGENSSEEISMEKRPVA-----SQTQAATGSSPKSHQVPATLQ
APAITAWVQPVPHAVSHQGEDSSEEMPTEKRPVT-----SQTQAAPGNSPKSHQLPTILQ
HTAVTAWVQPIPHAISLQAEDSSEEVSMEKRPVT-----SQTQAAPGCSPKSHQVPDILQ
LHAVTAWVQPMPHAVSPQGEDSSEEMSLEKRPVT-----SQTPAAPGSSPKSHQVPAILQ
PTAITAWVQPVPHAISLQGEDSSEEMSVEKRLVA---------------SQTQAAPGSSP
PPTITAWVQPVPHAVSLQGEDSSEEMSTDKRPVT-----SQTQAAPGSCSKSHQGPSISQ
PAAITAWVQPIPQAISLQGEDSSEEMSMEKRPVT-----SQTQVAPGSSPKSCQVPAILQ
PPAVNARVQPVPHAVSLPGEDSSEEMSMEKRPVT-----SQTQAAPGSSPKSRQVPAILQ
PPAVTAWVQPVPHAISLQGEDSSEEMSIEKRPVT-----SQTQAAPGSSPKGHQVPAILQ
PAAITAWVQPVPHAVNLQGEDSSEEMSLEKRPVA-----SQTQAAPGSSPKSHQVPAVLQ
PPAITAWVQPVPHAVSLQGEDSSEEMPMEKRPVT-----SQLQAAPGSSPKSHQVPAVLQ
PPAITAWVQPVPHAVSLQGEDSSEEMPMEKRPVT-----SQAQAAPGSSPKSRQVPATLQ
PTAVTAWVQPVPHAVSLQGEDSSEEMPLEKRPVTSQTQAAPGRAAPGSSPRSHQVPAVLQ
VPAVTAWVQPVPHAISLQGEDSSEEMAMEKRPVT-----SQTQAAPGSSPKSCQVPAILQ
VPVVTAWVQAVPHAVTLQGEDSSEEMSMEKRP------VTSQTQAAPGSSPKSQVPAILQ
PAAVTAWVQPVPHAISLQGEDSSEEMSMEKKPVT-----SQTQAAPGSSPKSHQVPAILQ
PPAVTAWVQPVPHAISLHGEDSSEEMSMEKRPVT-----SQTEAAPGTSPKSHQVPAILQ
-LIPHAIICPEEEPLKKE-EEGELSKTLEKMSPA----LSGILDYEADVSLEKINPITQN
-LIPHAIICPEEESLKKE-EEGELSKTLEKMSPA----LSGILDYEADVSLEKINPITQN
-LIPHSIICPEEEPLKKEDEEGEMSKTLEKMSPA----LSGILDYEADVSLEKINPITQN
-LIPHSIICPEEEPLKKEDEEGELSKTLEKMSPA----LSGILDYEADVSLEKINPITQN
-LIPHAIICPEEEPLKKE-EEGELSKTLEKMSPA----LSGILDYEADVSLEKINPITQN
-LIPHAIICPEEEPLKKE-EEGELCKTLEKMSPA----LSGILDYEADVSLEKINPITQN
-LIPHSIICPEEEPLKKE-EEGELSKTMEKMSPA----LSGILDYEADVSLEKINPITQN
-LIPHAIICPEEEPLKKE-EESELSKTLENMSPA----LSGILDYEADVSLEKINPITQN
-LIPHAIICPEEEPLKKE-EEGELSKTTEKMSPA----LSGILDYEADVSLEKINPITQN
-LIPHAIICPEEEPLKKE-EEGELSKTLEKMSPA----LSGILDYEADVSLEKINPITPN
-LIPHAIMCPEEEPLKKE-EEGELSKTLEKMSPA----LSSILDYEADVSLEKINPITQN
-LIPHAIICPEEEPLKKE-EEGELSKTLEKMSPA----LSGILDYEADVSLEKINPITQN
-LIPHAIICPEEEPLKKE-EEGELSKTLEKMSPA----LSGILDYEADVSLEKINPITQN
-LIPHAIICSEEEPLKKE-EEGELSKTLEKMSPA----LSGILDYEADVSLEKINPITQN
-LIPHAIICPEEEPLKKE-EESELSKTLEKMSPA----LSGILDYEADVSLEKINPITQN
-LIPHAIICPEEEPLKKE-EEGELSKTLEKMSPA----LSGILDYEADVSLEKINPITQN
-LIPHAIICPEEEPLKKE-EEGELSKTLEKMSPA----LSSILDYEADVSLEKINPITQN
-LIPHAVICPEEEPLKKE-EEGELSKTLEKMSPA----LSGILDYEADVSLEKINPITQN
-LIPHAIICPEEEPLKKE-EEGELSQTLEKMSPA----LSGILDYEADVSLEKINPITQN
-LIPHSIICPEEEPLKKE-EEGELSKTLEKMSPA----LSGILDYEADVSLEKINPITQN
-LIPHAIICPEEEPLKKE-EESELSKTLEKMSPA----LSGILDYEADVSLEKINPITQN
-LIPHAIICPEEEPLKKE-EEGELSKTLEKMSPA----LSGILDYEADVSLEKINPITQN
-LIPHAIICPEEEPLKKE-EEGELSKTLEKMSPA----LSGILDYEADVSLEKINPITQN
-LIPHAIICPEEEPLKKE-EEGELSKTLEKMSPA----LSGILDYEADVSLEKINPITQN
-LIPHSIICPEEEPLKKE-EEGELSKTLEKMSPA----LSGILDYEADVSLEKINPITQN
-LIPHAIICPEEEPLKKE-EEGELSKTLEKMSPA----LSGILDYEADVSLEKINPITQN
-LIPHAIICPEEEPLKKE-EEGELSKTLENMSPA----LSGILDYEADVSLEKINPITQN
-LIPHAIICPEEEPLKKE-EEGELSKTLEKMSPA----LSGILDYEADVSLEKINPITQN
-LIPHAIICPEEEPLKKE-EEGELSKTLEKMSPA----LSGILDYEADVSLEKINPITQN
-LIPHAIICPEEEPLKKE-EEGELSKTLEKMSPA----LSGILDYEADVSLEKINPITQN
-LIPHAIICPEEEPLKKE-EEGELSKTLEKMSPA----LSGILDYEADVSLEKINPITQN
-LIPHAIICPEEEPLKKE-EEGELSKTLEKMSPA----LSGILDYEADVSLEKINPITQN
-LIPHAIICPEEEPLKKE-EEGELSKTLEKMSPA----LSGILDYEADVSLEKINPITQN
-LIPHAIMCPEEEPLKKE-EEGELSKTLEKMSPA----LSGILDYEADVSLEKINPITQN
-LIPHAIICPEEEPLKKE-EEGELSKTLEKMSPA----LSGILDYEADVSLEKINPITQN
-LIPHAIICPEEEPLKKE-EEGELSKTLEKMSPA----LSGILDYEADVSLEKINPITQN
-LIPHAIICPEEEPLKKE-EEGELSKTLEKMSPA----LSGILDYEADVSLEKINPITQN
-LIPHAIICPEEEPLKKE-EEGELSKTLEKMSPA----LSGILDYEADVSLEKINPITQN
-LIPHAIICPEEEPLKKE-EEGELSKTLEKMSPA----LSGILDYEADVSLEKINPITQN
-LIPHAIICPEEEPLKKE-EEGELSKTLEKMSPA----LSGILDYEADVSLEKINPITQN
-LIPHAIICPEEEPLKKE-EEGELSKTLEKMSPA----LSGILDYEADVSLEKINPITQN
-LIPHAIICPEEEPLKKE-EEGELSKTLEKMSPA----LSGILDYEADVSLEKINPITQN
-LIPHAIICPEEEPLKKE-EEGELSKTLEKMSPA----LSGILDYEADVSLEKINPITQN
------------------------------------------------------------
------------------------------------------------------------
-IIPNVVDCEENREDLFD-RMSQISPGREI-----GTDSVCELDCEGEISLGKITPFTSN
-MIPNVVDCEENRGDPFD-RMSQISPDHEI-----VTDSVCELDCEGEISLGKITPFTTN
-MIPNVVDCEANREDPFD-RMSQISPDHEI-----ATDSICELDCEGEISLGKIIPFTPN
-MIPNVVDCEENREDPFD-RMSQISPDHE----V-ATDSVCELDCEGEISLGKITPFTPN
-MIPNVVDCEENREDPFD-RMSQISPDHEI-ATD----SVCELDCEGEISLGKITPFTPN
-MIPNVVDCEETREDPFD-RISQVSPEQEV-ATD----SACELDCEGEISLGKITPFTPN
-MIPNVVEGEENREDLFD-RMSQISPDHEI-ATD----SVCELDCEREISLGKIIPFTPN
-MIPNVVDYEENREDPFD-RMSQISPDHEI-ATD----SVCELDCEGEVSLGKITPFTPN
-MIPNVVDCEENREDPFD-RMSQISPDHEA-ATD----SACELDCEREISLGKITPFTSN
-MIPNVVDCEENREDPFD-RMSQISPDHEI-ATD----SICELDCEGEVSLGKITPFTPN
-MIPNVVDCEENREDPFD-RMSQICPDPEV-ATD----SVCELDCEGEISLGKITPFTPN
-MIPNVVDSEENREDPFD-RMSQLSPDHEI-ATD----SVCELDCEGEVSLGKITPFTPN
-MIPNVVDCEEKREDPFD-RISQISPDHEI-ATD----SAYELDCEGEISLGKITPFTSN
-MIPNVVDCEENREDPFD-RMSQISPDPEV-ATD----SVCELDCEGEISLGKITPFTPN
-MIPNVVDCEGNREDPFD-RMSQLSPDHEI-GTD----SVCELDCEGEISLGKITPFTPN
-MIPNVVDCEENREDPFD-RMSQISPDREI-ATN----SVCELDCEGEISLGKITPFTPN
-MIPNVVDCEENREDPFD-RMSQISPDQEV-ATD----SVCELDCEGEISLGKITPFTPN
-MIPNVIDCEENREDPFD-RMSQLSPDHEV-ATD----SVYELDCEGEISLGKITPFTPN
-MIPNVVDCEENREDPFD-RMSQLSPDHEV-ATD----SVCELDCEGEISLGKITPFTPN
-MIPNVIDCEENREDPFD-RMTQPSPEHEI-ATD----SVCELDCEGEVSLGKITPFTPN
-MIPNVVDCEENREDPFD-RVSQICPDHEI-ATD----SVCELDCEGEISLGKITPFTSN
-MIPNVVDCEENREDPFD-RMCQFSPDHDV-ATD----SVCELDCEGEISLGKITPFTPN
-MIPNVVDCEENREDPFD-RMSQISPDPEV-ATD----SVCELDCEGEISLGKITPFTPN
-MIPNVVDCEGNREDPFD-RMSQISPDHEV-ATD----SVCELDCEGEISLGKITPFTPN
-MIPNVVDCEENREDTFD-RMSQISPDQEI-ATD----SVCELDCEGEISLGKITPFTPN
-MIPNVVDCEENRKDPFD-RMSQISPDHEV-ATD----SACELDCEGEISLGKITPFTPN
-MIPNVVDCEENRGDPFD-RMSQISPDHEV-ATD----SACELDCEGEISLGKITPFTPN
-MIPNVVDCEENREDPFD-RMSQISPDHE-VATD----SACELDCEGEISLGKITPFTPN
-MIPNVVDCEENHEDPFD-RMSQLSPDHEA-ATD----SVCELDCEGEISLGKITPFTPN
-MIPNVVDCEENREDPFD-RMSQISPDHEV-ATD----SVCDLDCEGEISLGKITPFTPN
-MIPNVVDCEENREDPFD-RMSQVSPDHEI-ATD----SVCELDCEGEISLGKITPFTPN
-MIPNVVDCEENREDPFD-RMSQLSPDHEI-ATD----SVCELDCEGEISLGKITPFTPN
-MIPNVVDCEENREDPFD-RMSQISPDHEI-ATD----SVCELDCEGEISLGKITPFTPN
-MIPNVVDCEENREDPFD-RMSPLSPDHEI-ATD----SVCELDCEGEISLGKITPFTPN
-MIPNVVDCEGNREDPFD-RMSQLSPDHEI-ATD----SVCELDCEGEISLGKITPFTPN
-MIPNVVDCEENREDPFD-RMSQLSPDHEI-ATD----SVCELDCEGEISLGKITPFTPN
-MIPNVVDCEENREDPFD-RMSQISPDHEI-ATD----SVCELDCEGEISLGKITPFTPN
-MIPNVVDCEENREDPFD-RMSQISPDHEI-ATD----SVCELDCEGEISLGKITPFTPN
-MIPNVVDCEENREDPFD-RMSQISPDHEI-ATD----SVCELDCEGEISLGKITPFTPN
-MIPNMVDCEENREDPFD-RMSQISPDHEI-ATD----SVCELDCEGEISLGKITPFTPN
-MIPNVVDCEENREDPFD-RMSQISPDHEI-ATD----SVCELDCEGEISLGKITPFTPN
-MIPNVVDCEENREDPFD-RMSQISPDHE-IATD----SVCELDCEGEISLGKITPFTPN
---AVALGCP--------------------------------------------------
------------------------------------------------------------
-LLPHAALQMDSNEVSSN-EVSQDSGP-----PQDAFPVVAHVQCETAVSLEKVAPFTSN
-LLPHSALQMESNEVSFD-KDSQVSEPSPSTCP-----AGVPVEGEVAVSLEKITPF---
-LLPRAALQMENNEVSSD-KVSEVSEPSRNTCPADGLPAVVHVEHEMAVSLEKITPFPSN
------------------------------------------------------------
-LLPHAVLQMENNEVSSD-KVSQVSSPSPN-----PLPAAVPMECDAAISLVKITPFTSS
------------------------------------------------------------
-LLPHAALRMESNEVSPE-KVSRVSEPSGL-----ALPVVMHMEQEASVSLE-IKPFTSN
-LLPHVALHVENDEMALD-RVSQASEPSHTTSP-----AAMHVEREVAVSLEKITPFTSN
------------------------------------------------------------
------------------------------------------------------------
-LLPNAALQ---------------------------------------------------
-LLPHAVLPMENNEVSFD-RVSQVSKPTRNTCPVDALPAAMHQECETTISLEKITPFTSN
------------------------------------------------------------
-LLPHAALQMENNEVSFD-QVSQVSEPSHSICPADASPAVMHVQCEMTISLEKITPFTSN
-LLPHTALQMESNEVSFD-KVSQVSEPSHDTCPADALPAVMHVECEMAVSL---------
-LLPHAPLPMENDEVSFE-KASQVSEPSHNTCPVDALPAVVHVECEMAVSLEKIKPFTSN
-LLPHAALQTESVEASLE-KVSQVSEPSRNPCP-----AVMNVECEMPVSL---------
-LLPHAAPQMENNEMSFD-KASRVSEPSRTAYPADALPAVMRVECEMAVSLEKIIPFTSN
-LLPHAALQVENNEVSSD-KVSQVSEPSHNTCPADALPAVVRVEREVAVSLEKITPFTSN
------------------------------------------------------------
-LLPHAAVQVENDEVSFD-KVSRVSEPSHNTCPADASSAVVHVECEMAVSLEKITPLTSN
-LLPHAALQME-NEASFD-KVSQVSEPSHNTCPADALPAVMHVECEMSVSLEKITPFTSN
-PLPHAALQLENNEVSLD-K----------------------------------------
-LLPHALLQTENNEVSFD-KVSQVSEPSHNTCPVDALPAVMHMECEMAVSLEKITPFTSN
-LLPHAALQMENNEVSFD-KVSQASEPSHNTCPMDALPAVMHVECEMAVSLEKVTPFASN
-LLPHAALQVENNEVSFD-KVSRVSEPSPNTCPADALPAVMHVECETAVSL---------
LLLPHAALQMESNEVSFD-KVSQVSEPSHNICPVDALPAVMHVECEMAVSLQKITPFTSN
-LLPHAALQMESNEVSFD-KVSQVSEPSHNTCPADALPAVMQVECEMAVSLEKITPFTSN
------------------------------------------------------------
------------------------------------------------------------
------------------------------------------------------------
-LLPHAALQMESNEVSFD-KVSQVSEHSRNSCPADALPTVMRVECEMAVSL---------
------------------------------------------------------------
------------------------------------------------------------
------------------------------------------------------------
------------------------------------------------------------
------------------------------------------------------------
------------------------------------------------------------
------------------------------------------------------------
------------------------------------------------------------
------------------------------------------------------------
------------------------------------------------------------
------------------------------------------------------------
------------------------------------------------------------
------------------------------------------------------------
------------------------------------------------------------
------------------------------------------------------------
------------------------------------------------------------
------------------------------------------------------------
------------------------------------------------------------
------------------------------------------------------------
------------------------------------------------------------
------------------------------------------------------------
------------------------------------------------------------
------------------------------------------------------------
------------------------------------------------------------
------------------------------------------------------------
------------------------------------------------------------
------------------------------------------------------------
------------------------------------------------------------
------------------------------------------------------------
------------------------------------------------------------
------------------------------------------------------------
------------------------------------------------------------
------------------------------------------------------------
------------------------------------------------------------
------------------------------------------------------------
------------------------------------------------------------
------------------------------------------------------------
------------------------------------------------------------
------------------------------------------------------------
------------------------------------------------------------
------------------------------------------------------------
------------------------------------------------------------
------------------------------------------------------------
------------------------------------------------------------
------------------------------------------------------------
------------------------------------------------------------
------------------------------------------------------------
------------------------------------------------------------
------------------------------------------------------------
------------------------------------------------------------
------------------------------------------------------------
------------------------------------------------------------
------------------------------------------------------------
------------------------------------------------------------
------------------------------------------------------------
------------------------------------------------------------
------------------------------------------------------------
------------------------------------------------------------
------------------------------------------------------------
------------------------------------------------------------
------------------------------------------------------------
------------------------------------------------------------
------------------------------------------------------------
------------------------------------------------------------
------------------------------------------------------------
------------------------------------------------------------
------------------------------------------------------------
------------------------------------------------------------
------------------------------------------------------------
------------------------------------------------------------
------------------------------------------------------------
------------------------------------------------------------
------------------------------------------------------------
------------------------------------------------------------
------------------------------------------------------------
------------------------------------------------------------
------------------------------------------------------------
------------------------------------------------------------
------------------------------------------------------------
------------------------------------------------------------
------------------------------------------------------------
------------------------------------------------------------
------------------------------------------------------------
------------------------------------------------------------
------------------------------------------------------------
------------------------------------------------------------
------------------------------------------------------------
------------------------------------------------------------
------------------------------------------------------------
------------------------------------------------------------
------------------------------------------------------------
------------------------------------------------------------
------------------------------------------------------------
------------------------------------------------------------
------------------------------------------------------------
------------------------------------------------------------
------------------------------------------------------------
------------------------------------------------------------
------------------------------------------------------------
------------------------------------------------------------
------------------------------------------------------------
------------------------------------------------------------

---------
---------
LSL------
---------
FDCEGEISL
AEISL----
LD-------
LDCKTKPSL
LDCKAKPSL
LDCEAELSL
SYCEAQLSL
LDCKAELSL
LDCGAELSL
PDGKTEPSL
LDCKAELSL
LDCKAELSL
FDCGAELSL
LDCGTELSL
FDCKAELSL
SDCKAELSL
FDCKAE---
SDCKAELS-
SDHEAELSL
FDCEAE---
LDCKAELS-
FDCKAELSL
FDCEAELSL
SDCKAELSL
KSCQVPTIL
FDCKAELSL
LNREAELSL
FDCKAEPSL
LDCEAELSL
FDCEAELSL
CDCEAELSL
LDCEAELSL
FDCEAELSL
LDCKAELSL
FDCKAELSL
LDCEAELSL
FDCEAELSL
GQHKT----
GQHKT----
GQHKT----
GQHKT----
GQHKT----
GQHKT----
GQHKT----
GQHKT----
GQHKT----
GQHKT----
GQHKT----
GQHKT----
GQHKT----
GQHKT----
GQHKT----
GQHKT----
GQHKT----
GQHKT----
GQHKT----
GQHKT----
GQHKT----
GQHKT----
GQHKT----
GQHKT----
GQHKT----
GQHKT----
GQHKT----
GQHKT----
GQHKT----
GQHKT----
GQHKT----
GQHKT----
GQHKT----
GQHKT----
GQHKT----
GQHKT----
GQHKT----
GQHKT----
GQHKT----
GQHKT----
GQHKT----
GQHKT----
GQHKT----
---------
---------
GLH------
GLH------
GLH------
GLH------
GLH------
GLH------
GLH------
GLH------
GLH------
GLH------
GLH------
G--------
GLH------
GLH------
GLH------
G--------
GLH------
GLH------
GLH------
GLH------
GLH------
GLH------
GLH------
GLH------
GLH------
GLH------
GLH------
GLH------
GLH------
GLH------
GLH------
GLH------
GLH------
GLH------
GLH------
GLH------
GLH------
GLH------
GLH------
GLH------
GLH------
GLH------
---------
---------
TSH------
---------
---------
---------
---------
---------
---------
---------
---------
---------
---------
---------
---------
---------
---------
---------
---------
---------
---------
---------
---------
---------
---------
---------
---------
---------
---------
---------
---------
---------
---------
---------
---------
---------
---------
---------
---------
---------
---------
---------
---------
---------
---------
---------
---------
---------
---------
---------
---------
---------
---------
---------
---------
---------
---------
---------
---------
---------
---------
---------
---------
---------
---------
---------
---------
---------
---------
---------
---------
---------
---------
---------
---------
---------
---------
---------
---------
---------
---------
---------
---------
---------
---------
---------
---------
---------
---------
---------
---------
---------
---------
---------
---------
---------
---------
---------
---------
---------
---------
---------
---------
---------
---------
---------
---------
---------
---------
---------
---------
---------
---------
---------
---------
---------
---------
---------
---------
---------
---------
---------
---------
---------
---------
---------
---------
---------
---------
---------
---------
---------
---------
---------
---------
---------
