# Supplementary material for: Identification of dopamine receptors across the extant avian family tree and analysis with other clades uncovers a polyploid expansion among vertebrates
Source: Front Neurosci. 2015 Oct 7;9:361. doi: 10.3389/fnins.2015.00361 (PMC4595791; doi:10.3389/fnins.2015.00361)
Supplement: Supplementary file 7 [file DataSheet7.ZIP › supplement7.phy]

 43 791
D1-like_Ciona                     ---------- ---------- ------MNKT CGYSMQIPLY ----------
Dop1_Drosophila                   MYTPHPFGFL IILVPMTNAM RAIAAIAAGV GSVAATVATS TTSSISSSTT
DRD4_Human_ENSG00000069696-ENST0  ---------- ---------- ---------- -------MGN RSTADADGLL
DRD4_Mouse_ENSMUSG00000025496-EN  ---------- ---------- ---------- --MGNSSATE DGGLLAGRGP
DRD4_Fugu_ENSTRUG00000012466-ENS  ---------- ---------- ---------- ---------S GARSRSAATM
DRD4-Peregrine_Falcon             ---------- ---------- ---------- ---------- ----------
DRD4_Chicken                      ---------- ---------- ---------- ---------- ----------
DRD2_Fugu_ENSTRUG00000014690-ENS  ---------- ---------- -----RKYPS TQLMDVFTQY AYNDSIFDNG
DRD2_Human_ENSG00000149295-ENST0  ---------- ---------- ---------- -MDPLNLSWY DD-DLERQNW
DRD2_Mouse_ENSMUSG00000032259-EN  ---------- ---------- ---------- -MDPLNLSWY DD-DLERQNW
DRD2_Peregrine-Falcon             ---------- ---------- RVEPEPGTFT SMDPLNLSWY NG-DVSDRNW
DRD2_Chicken                      ---------- ---------- RVELGPGKFT FMDPLNLSWY NSGDRNWSKP
DRD2_Turkey                       ---------- ---------- RVELGPGKFT FMDPLNLSWY NTGDRNWSKP
DRD3_Fugu_ENSTRUG00000000584-ENS  ---------- -----CQTAH LPCHCCASMA MFSSAEQPWN DSDGLSWAER
DRD3_Human_ENSG00000151577-ENST0  ---------- ---------- ---------- ------MASL SQLSGHLNYT
DRD3_Mouse_ENSMUSG00000022705-EN  ---------- ---------- ---------- ------MAPL SQISSHINST
DRD3_Peregrine-Falcon             ---------- ---------- ---------- --MALFTGTS SHPNTTDPLP
DRD3_Chicken                      ---------- ---------- ---------- --MALFTRAS SHLNTTSSVP
DRD3_Turkey                       ---------- ---------- ---------- --MALFTRAS IHLNTTSSVP
DRD1B2_Fugu_id133216              ---------- ---------- ---------- ---------M TG--------
DRD1C_Peregrine_Falcon            ---------- ---------- ---------- ---------- ----------
DRD1C_Chicken                     ---------- ---------- ---------- ---------- ----------
DRD1C_Turkey                      ---------- ---------- ---------- ---------- ----------
DRDC1_Fugu_id222183               ---------- ---------- ---------- ----TEPTEP RGGVDPLRVV
DRDC2_Fugu_id223197               ---------- ---------- ---------- -----MNSGY ----------
DRD1E_Peregrine-Falcon            ---------- ---------- ---------- ---------- ----------
DRD1E_Turkey                      ---------- ---------- ---------- ---------- ----------
DRD1A_Alligator                   ---------- ---------- ---------- ---------- ----------
DRD1A_Turkey                      ---------- ---------- ---------- ---------- ----MTWNDT
DRD1A_Chicken                     --------MQ CWVCKICYAI PNLNEEKRRP CIPEQTETKV KGETMTWNDT
DRD1A_Peregrine-Falcon            ---------- ---------- ---------- ---------- ----MTWNDT
DRD1_Human                        ---------- ---------- ---------- ---------- ---MRTLNTS
DRD1A_Mouse                       ---------- ---------- ---------- ------MAPN TS--------
DRDB1_Fugu_id150044               ---------- ---------- ------MENP AKYLSSVRGT DSFESPQEEI
DRD1A1_Fugu_id116477              ---------- ---------- ---------- ---------- ---MAQNFST
DRD1A2_Fugu_id113674              ---------- ---------- ------MDLM NFTTVIDSGY ----------
DRD1A/B_Lamprey                   ---------- ---------- ---------- ---------- ----------
DRD1B_Alligator                   ---------- ---------- ---------- ---------- ----------
DRD1B_Peregrine-Falcon            ---------- ---------- ---------- ---------- ----------
DRD1B_Chicken                     ---------- ---------- ---------- ---------- ----------
DRD1B_Turkey                      ---------- ---------- ---------- ---------- ----------
DRD5_Human                        ---------- --------ML PPGSNGTAYP GQFALYQQLA QG--------
DRD1B_Mouse                       ---------- ---------- ------MLPP GRNGTAHRAR LGLQRQLAQV

                                 ---------- ---------- ---------- ---------- ---------- ----------
                                 IINTSSATTI GGNHTSGSTG FSTNSTLLDA DHLPLQLTTA KVDLDIEIDI QLLTNGYDGT
                                 AGRGPAAG-- ---------- ---------- ---------- ---------- ----------
                                 ESLGTGAG-- ---------- ---------- ---------- ---------- ----------
                                 SGTSADFS-- ---------- ---------- ---------- ---------- ----------
                                 ---------- ---------- ---------- ---------- ---------- ----------
                                 ---------- ---------- ---------- ---------- ---------- ----------
                                 TWSANETT-- ---------- ---------- ---------- ---------- ----------
                                 SRPFNGSD-- ---------- ---------- ---------- ---------- ----------
                                 SRPFNGSE-- ---------- ---------- ---------- ---------- ----------
                                 SKPLNESH-- ---------- ---------- ---------- ---------- ----------
                                 LNESS----- ---------- ---------- ---------- ---------- ----------
                                 LNESS----- ---------- ---------- ---------- ---------- ----------
                                 NGSAEAP--- ---------- ---------- ---------- ---------- ----------
                                 CGAENSTG-- ---------- ---------- ---------- ---------- ----------
                                 CGAENSTG-- ---------- ---------- ---------- ---------- ----------
                                 CGGDNTTE-- ---------- ---------- ---------- ---------- ----------
                                 CGAGNTTE-- ---------- ---------- ---------- ---------- ----------
                                 CGAGNTTE-- ---------- ---------- ---------- ---------- ----------
                                 FGKVRAES-- ---------- ---------- ---------- ---------- ----------
                                 ---------- ---------- ---------- ---------- ---------- ----------
                                 ---------- ---------- ---------- ---------- ---------- ----------
                                 -----ASM-- ---------- ---------- ---------- ---------- ----------
                                 TAAEDVPA-- ---------- ---------- ---------- ---------- ----------
                                 ---------- ---------- ---------- ---------- ---------- ----------
                                 ---------- ---------- ---------- ---------- ---------- ----------
                                 ---------- ---------- ---------- ---------- ---------- ----------
                                 ---------- ---------- ---------- ---------- ---------- ----------
                                 TMDGEGLL-- ---------- ---------- ---------- ---------- ----------
                                 TMDGEGLL-- ---------- ---------- ---------- ---------- ----------
                                 TMDGEGLL-- ---------- ---------- ---------- ---------- ----------
                                 AMDGTGLV-- ---------- ---------- ---------- ---------- ----------
                                 TMDETGLP-- ---------- ---------- ---------- ---------- ----------
                                 MWNSTETE-- ---------- ---------- ---------- ---------- ----------
                                 VGDGKQML-- ---------- ---------- ---------- ---------- ----------
                                 ---------- ---------- ---------- ---------- ---------- ----------
                                 ---------- ---------- ---------- ---------- ---------- ----------
                                 ---------- ---------- ---------- ---------- ---------- ----------
                                 ---------- ---------- ---------- ---------- ---------- ----------
                                 ---------- ---------- ---------- ---------- ---------- ----------
                                 ---------- ---------- ---------- ---------- ---------- ----------
                                 NAVGGSAG-- ---------- ---------- ---------- ---------- ----------
                                 DAPGGS---- ---------- ---------- ---------- ---------- ----------

                                 ---------- ---------- -QESDLNLRV VKTTIISLLV SILIFVIVL- GNFLIVAAVY
                                 TLTSFYNESS WTNASEMDTI VGEEPEPLSL VSIVVVGIFL SVLIFLSVA- GNILVCLAIY
                                 ---------- ---------- -ASAGASAGL AGQGAAALVG GVLLIGAVLA GNSLVCVSVA
                                 ---------- ---------- -LGGAGAAAL ----VGGVLL IGLVLA---- GNSLVCVSVA
                                 ---------- ---------- -NDTQAAVAV AHRNLPALIC GILLIVTVAS GNVLVCLSVY
                                 ---------- ---------- ---------- ---------- ---------- ----------
                                 ---------- ---------- ---------- ---------- ---------- --------VC
                                 ---------- ---------- -KDETHPYN- ----YYAMLL TLLIFVIVF- GNVLVCMAVS
                                 ---------- ---------- -GKADRPHYN ----YYATLL TLLIAVIVF- GNVLVCMAVS
                                 ---------- ---------- -GKPDRPHYN ----YYAMLL TLLIFIIVF- GNVLVCMAVS
                                 ---------- ---------- -ADQKPQYN- ----YYAMLL TLLIFVIVF- GNVLVCMAVS
                                 ---------- ---------- -ADQKPQYN- ----YYAVLL TLLIFVIVF- GNVLVCMAVS
                                 ---------- ---------- -ADQKPQYN- ----YYAVLL TLLIFVIVF- GNVLVCMAVS
                                 ---------- ---------- -VQEERN--- ----YYAMLY SLLILAIVF- GNVLVCLAVL
                                 ---------- ---------- -ASQARPHA- ----YYALSY CALILAIVF- GNGLVCMAVL
                                 ---------- ---------- -VNRARPHA- ----YYALSY CALILAIIF- GNGLVCAAVL
                                 ---------- ---------- -PDLPHSHA- ----YYALCY CILILAIIF- GNVLVCLAVL
                                 ---------- ---------- -PDLPRSHA- ----YYALCY CILILAIIF- GNVLVCLAVL
                                 ---------- ---------- -PDLPRSHA- ----YYALCY CILILAIIF- GNVLVCLAVL
                                 ---------- ---------- -RENPPAHRA ----LTGSVL ALLIVWTLL- GNFAVCTAVF
                                 ---------- ---------- --------RA ----LTGCLL GALVLSTLV- GNGLVCLAVL
                                 ---------- --------AS MAGGPRALRA ----LTGCLL GALVLGTLA- GNALVCLAVL
                                 ---------- ---------- -AGGPRALRA ----LTGCLL GALVLGTLA- GNALVCLAVL
                                 ---------- ---------- -PVGGVSVRA ----LTGCVL CALIVSTLL- GNTLVCAAVI
                                 ---------- ---------- -SGTERSVRA ----LTGCVL CALIVSTLL- GNTLVCAAVI
                                 ---------- ---------- -------FRV ----VTAALL FLLILSTLL- GNTLVCVAVV
                                 ---------- ---------- ------SLRG ----TAAALL FLLILLTLL- GNSLVCVAVI
                                 ---------- ---------- ---------- ---------- ---------- ----------
                                 ---------- ---------- -VERDSSFRI ----LTGCFL SLLILSTLL- GNTLVCAAVI
                                 ---------- ---------- -VERDSSFRI ----LTGCFL SLLILSTLL- GNTLVCAAVI
                                 ---------- ---------- -VERDSSFRI ----LTGCFL SLLILSTLL- GNTLVCAAVI
                                 ---------- ---------- -VERDFSVRI ----LTACFL SLLILSTLL- GNTLVCAAVI
                                 ---------- ---------- -VERDFSFRI ----LTACFL SLLILSTLL- GNTLVCAAVI
                                 ---------- ---------- -AADDGRKEI MVRTVTGCLL SLLILWTLL- GNILVCSAVL
                                 ---------- ---------- -LERDSSKRV ----LTGCFL SLLIFTTLL- GNTLVCVAVT
                                 ---------- ---------- -LDEVPSSRV ----LTGCFL SLLILTTLL- GNTLVCAAVT
                                 ---------- ---------- ---------- ---------- ---------- ----------
                                 ---------- ---------- ---------- ---------- ---------- ----------
                                 ---------- ---------- --------QV ----AAGSLL ALLILWTLF- GNVLVCAAIV
                                 ---------- ---------G QAGAPGAAQV ----AAGSLL ALLILWTLF- GNVLVCAAIV
                                 ---------- ---------- ---------- ---------- ---------- ----------
                                 ---------- ---------- -APPLGPSQV ----VTACLL TLLIIWTLL- GNVLVCAAIV
                                 ---------- ---------- -AAPLGPAQV ----VTAGLL TLLIVWTLL- GNVLVCAAIV

                                 NFKHLRT-TQ YFYVCSLATS DLLLGVLVIP LNLVREMY-G YWPLGETICK ----------
                                 TERSLRR-IG NLFLASLAIA DLFVASLVMT FAGVNDLL-G YWIFGAQFCD TWVAFDVMCS
                                 TERALQT-PT NSFIVSLAAA DLLLALLVLP LFVYSEVQGG AWLLSPRLCD ALMAMDVMLC
                                 SERTLQT-PT NYFIVSLAAA DLLLAVLVLP LFVYSEVQGG VWLLSPRLCD TLMAMDVMLC
                                 LEKALKT-TT NYFIVSLAFA DLLLAVLVLP LFVYAEFQGG VWTLNVLMCD GLMTMDVMLC
                                 ---------- ---------- ---------- -----QFQGG VWSLSTVLCD ALMTMDVMLC
                                 TERALKT-TT NYFIVSLAVA DLLLALLVLP LYVYSEFQGG VWSLSTVLCD ALMTMDVMLC
                                 REKALQT-TT NYLIVSLAVA DLLVATLVMP WVVYLEVV-G EWRFSKIHCD IFVTLDVMMC
                                 REKALQT-TT NYLIVSLAVA DLLVATLVMP WVVYLEVV-G EWKFSRIHCD IFVTLDVMMC
                                 REKALQT-TT NYLIVSLAVA DLLVATLVMP WVVYLEVV-G EWKFSRIHCD IFVTLDVMMC
                                 REKALQT-TT NYLIVSLAVA DLLVATLVMP WVVYLEVV-G EWRFSRIHCD IFVTLDVMMC
                                 REKALQT-TT NYLIVSLAVA DLLVATLVMP WVVYLEVV-G EWRFSRIHCD IFVTLDVMMC
                                 REKALQT-TT NYLIVSLAVA DLLVATLVMP WVVYLEVV-G EWRFSRIHCD IFVTLDVMMC
                                 RERSLQT-TT NYLVVSLAVA DLLVASLVMP WAVYLEVVGG AWLFSRLYCN IFVTLDVMMC
                                 KERALQT-TT NYLVVSLAVA DLLVATLVMP WVVYLEVTGG VWNFSRICCD VFVTLDVMMC
                                 RERALQT-TT NYLVVSLAVA DLLVATLVMP WVVYLEVTGG VWNFSRICCD VFVTLDVMMC
                                 RERTLQT-TT NYLVVSLAVA DLLVATLVMP WVVYLEVTGG VWTFSRICCD IFVTMDVMMC
                                 RERTLQT-TT NYLVVSLAVA DLLVATLVMP WVVYLEVTGG VWTFSRICCD VFVTMDVMMC
                                 RERTLQT-TT NYLVVSLAVA DLLVATLVMP WVVYLEVTGG VWTFSRICCD VFVTMDVMMC
                                 RYRHLRAKVT NIFIVSLALS DLLVALLVMP WKAVAEVA-G FWPFGA-FCK TWLSCDIMCS
                                 RFRHLRAKVT NWFVLSLAVS DLCVALLVMP WKAVTEVAGG SWIFGSRFCD TWVAFDIMCS
                                 RFRHLRTKVT NWFVLSLAIS DLCVAILVMP WKAVTEVAGG FWLFGSRFCD TWVAFDIMCS
                                 RFRHLRTKVT NWFVLSLAVS DLCVAILVMP WKAVTEVAGG FWLFGSHFCD TWVAFDIMCS
                                 KFRHLRSKVT NAFVVSLAVS DLFVAVLVMP WRAVSEVA-G VWLFGR-FCD TWVAFDIMCS
                                 KFRHLRSKVT NAFVVSLAVS DLFVAVLVMP WRAVSEVA-G VWLFGR-FCD TWVAFDIMCS
                                 KFRHLRSKVT NFFVISLAVS DLFVALLVMP WKAATEVV-G FWPFGA-FCD VWVAFDIMCS
                                 KFRHLRSKVT NFFVISLAVS DLLVAVLVMP WRAAAEAV-G FWPFGA-FCD IWVAFDIMCS
                                 ---------- ---------- ---------- ---------- ---------- ----------
                                 RFRHLRSKVT NFFVISLAVS DLLVAVLVMP WKAVSEIA-G FWPFGS-FCN IWVAFDIMCS
                                 RFRHLRSKVT NFFVISLAVS DLLVAVLVMP WKAVSEIA-G FWPFGS-FCN IWVAFDIMCS
                                 RFRHLRSKVT NFFVISLAVS DLLVAVLVMP WKAVAEIA-G FWPFGS-FCN IWVAFDIMCS
                                 RFRHLRSKVT NFFVISLAVS DLLVAVLVMP WKAVAEIA-G FWPFGS-FCN IWVAFDIMCS
                                 RFRHLRSKVT NFFVISLAVS DLLVAVLVMP WKAVAEIA-G FWPFGS-FCN IWVAFDIMCS
                                 RFRHLRSKVT NIFIVSLALS DLFVAILVMP WKAVAEVA-G YWPFGT-FCN IWVAFDIMCS
                                 KFRHLRSKVT NFFVISLAIS DLLVAILVMP WKAATEIM-G FWPFGE-FCN IWVAFDIMCS
                                 KFRHLRSKVT NFFVISLAVS DLLVAILVMP WKAVTEIA-G FWPFGS-FCD TWVAFDIMCS
                                 ---------- ---------- ---------- ---------- ---------- --VAFDIMCS
                                 ---------- ---------- --------MP WKAAAEVA-G YWPFGA-FCS VWVAFDIMCS
                                 RYRHLRSKVT NIFIVSLAVS DLLVALLVMP WKAVAEVA-G YWPFGA-FCN VWVAFDIMCS
                                 RYRHLRSKVT NIFIVSLAVS DLLVAVLVMP WKAVAEVA-G YWPFGA-FCN VWVAFDIMCS
                                 ---------- ----XSLAVS DLLVALLVMP WKAVAEVA-G YWPFGA-FCN IWVAFDIMCS
                                 RSRHLRANMT NVFIVSLAVS DLFVALLVMP WKAVAEVA-G YWPFGA-FCD VWVAFDIMCS
                                 RSRHLRAKMT NIFIVSLAVS DLFVALLVMP WKAVAEVA-G YWPFGA-FCD IWVAFDIMCS

                                 ---------- ---------- ---------- ---------- ---------- ---PI-----
                                 TASILNLCAI SMDRYIHIKD PLRY---GRW VTRRVAVITI AAIWLLAAFV SFVPISLGIH
                                 TASIFNLCAI SVDRFVAVAV PLRY---NRQ GGSRRQLLLI GATWLLSAAV A-APVLCGLN
                                 TASIFNLCAI SVDRFVAVTV PLRY-----N QQGQCQLLLI AATWLLSAAV A-SPVVCGLN
                                 TASIFNLCAI SVDRFIAVSV PLNY---NRK HVDHRQLVLL SATWLLALAV A-SPVIFGIN
                                 TASIFNLCAI SVDRFIAVSI PLNY---NRR QIDLRQLILI STTWIFAFAV A-SPVIFGLN
                                 TASIFNLCAI SVDRFIAVSV PLNY---NRR QIDLRQLILI STTWIFAFAV A-SPVIFGLN
                                 TASILNLCAI SIDRYTAVAM PMLY--NTRY SSRRRVTVMI SVVWVLSFAI S-CPLLFGLN
                                 TASILNLCAI SIDRYTAVAM PMLY--NTRY SSKRRVTVMI SIVWVLSFTI S-CPLLFGLN
                                 TASILNLCAI SIDRYTAVAM PMLY--NTRY SSKRRVTVMI AIVWVLSFTI S-CPLLFGLN
                                 TASILNLCAI SIDRYTAVAM PMLY--NTRY SSKRRVTVMI AVVWVLSFAI S-CPLLFGLN
                                 TASILNLCAI SIDRYTAVAM PMLY--NTRY SSKRRVTVMI AVVWVLSFAI S-SPILFGLN
                                 TASILNLCAI SIDRYTAVAM PMLY--NTRY SSKRRVTVMI AVVWVLSFAI S-SPILFGLN
                                 TASILNLCAI SIDRYTAVVM PVLY--NTTH RSRKRVFVMI AIVWVLAFAV S-CPLLFGFN
                                 TASILNLCAI SIDRYTAVVM PVHYQHGTGQ SSCRRVALMI TAVWVLAFAV S-CPLLFGFN
                                 TASILNLCAI SIDRYTAVVM PVHYQHGTGQ SSCRRVALMI TAVWVLAFAV S-CPLLFGFN
                                 TASILNLCAI SIDRYTAVVK PVQYQYSTGQ SSCRRVSLMI VIVWMLAFAV S-CPLLFGFN
                                 TASILNLCAI SIDRYTAVVK PVQYQYNTGQ SSCRRVSLMI VVVWMLAFAV S-CPLLFGFN
                                 TASILNLCAI SIDRYTAVVK PVQYQYNTGQ SSCRRVSLMI VVVWMLAFAV S-CPLLFGFN
                                 TASILNLCVI SVDRYWAISS PFRY---ERT MNRKVASVMI GVIWIVSVVI SVVPVQLDWH
                                 TASILHLCII SLDRYWAIAS PFRY---QRR MTQRLACTMI ALAWALSILI SFVPVQLHWH
                                 TASILHLCII SLDRYWAIAS PFRY---ERR MTQRLACAMI AMAWALSILI SFVPVQLHWH
                                 TASILHLCII SLDRYWAIAS PFRY---ERR MTQRLACAMI AMAWALSILI SFVPVQLHWH
                                 TASILNLCVI SMDRYWAISN PFRY---ERR MTRRFAFLMI AVAWTLSVLI SFIPVQLNWH
                                 TASILNLCVI SMDRYWAISN PFRY---ERR MTRRFAFLMI AVAWTLSVLI SFIPVQLNWH
                                 TASILNLCII SVDRYWAISN PFRY---QRQ MTQHVAFVMI GVAWLLSLLI SFIPVQLKWH
                                 TASILNLCII SVDRYWAISN PFCY---ERR MTPRVASAMV GMAWLLSLLI SFIPVRLRWH
                                 ---------- ---------- ---------- ---------- ---------- ----------
                                 TASILNLCVI SVDRYWAISS PFRY---ERK MTPKAAFIMI SVAWTLSVLI SFIPVQLNWH
                                 TASILNLCVI SVDRYWAISS PFRY---ERK MTPKAAFIMI SVAWTLSVLI SFIPVQLNWH
                                 TASILNLCVI SVDRYWAISS PFRY---ERK MTPKAAFIMI SVAWTLSVLI SFIPVQLNWH
                                 TASILNLCVI SVDRYWAISS PFRY---ERK MTPKAAFILI SVAWTLSVLI SFIPVQLSWH
                                 TASILNLCVI SVDRYWAISS PFQY---ERK MTPKAAFILI SVAWTLSVLI SFIPVQLSWH
                                 TASILNLCII SVDRYWAISS PFRY---ERK MTQRVAFVMI SITWTLSVLI SFIPVQLNWH
                                 TASILNLCVI SVDRYWAISS PFRY---ERK MTPKVACLMI SVAWTLSVLI SFIPVQLNWH
                                 TASILNLCVI SVDRYWAISS PFRY---ERK MTPRVAYVMI SVAWTLSVLI SFIPVQLNWH
                                 TASILNLCVI SVDRYWAISS PFRY---ERK MTQRVAFVMI SVAWTLSVLI SFIPVQLNWH
                                 TASILNLCVI SVDRYWAISS PFRY---ERK MTPRVALVMI GGAWALSVLI SFIPVQLNWH
                                 TASILNLCVI SVDRYWAISS PFRY---ERK MTQRLALVMI GVAWTLSVLI SFIPVQLNWH
                                 TASILNLCVI SVDRYWAISS PFRY---ERK MTQRLALVMI GVAWALSVLI SFIPVQLNWH
                                 TASILNLCVI SVDRYWAISS PFRY---ERK MTQRLALVMI GVAWALSVLI SFIPVQLNWH
                                 TASILNLCVI SVDRYWAISR PFRY---KRK MTQRMALVMV GLAWTLSILI SFIPVQLNWH
                                 TASILNLCII SVDRYWAISR PFRY---ERK MTQRVALVMV ALAWTLSILI SFIPVQLNWH

                                 ---------- ---------- ---------- ---------- ---------- -DQSVCKHSQ
                                 RPDQPLIF-- ---------- ---------- ----EDNG-- ---------- KKYPTCALDL
                                 DVRG------ ---------- ---------- ---------- ---------- RDPAVCRLE-
                                 DVPG------ ---------- ---------- ---------- ---------- RDPAVCCLE-
                                 NVPD------ ---------- ---------- ---------- ---------- RDPSACKLE-
                                 NVPN------ ---------- ---------- ---------- ---------- RDPSLCQLE-
                                 NVPN------ ---------- ---------- ---------- ---------- RDPSLCQLE-
                                 NTAT------ ---------- ---------- ---------- ---------- RDQSLCFIA-
                                 N--------- ---------- ---------- ---------- ---------- ADQNECIIA-
                                 N--------- ---------- ---------- ---------- ---------- TDQNECIIA-
                                 N--------- ---------- ---------- ---------- ---------- TDENECIIA-
                                 K--------- ---------- ---------- ---------- ---------- ADEKECIIA-
                                 K--------- ---------- ---------- ---------- ---------- ADERECIIA-
                                 TTGQTDAF-- ---------- ---------- ----LTQFQI GS-------- DDPMVCSIS-
                                 TT-------- ---------- ---------- ---------- ---------- GDPTVCSIS-
                                 TT-------- ---------- ---------- ---------- ---------- GDPSICSIS-
                                 TT-------- ---------- ---------- ---------- ---------- GDPSVCSIS-
                                 TT-------- ---------- ---------- ---------- ---------- GDPSVCSIS-
                                 TT-------- ---------- ---------- ---------- ---------- GDPSVCSIS-
                                 RAEIGYPP-- ---------- ---------- ----AEDLAP GGG------- TSEGICDSSL
                                 KAKDRRP--- ---------- ---------- ----PGSWL- ---------- PGTPHCDVSL
                                 KAKDRR---- ---------- ---------- ---------- ---------- HPSSSCDVSL
                                 KTKDRR---- ---------- ---------- ---------- ---------- HPSSRCDVSL
                                 RADNNSSA-- ---------- ---------- ---------- ---------- HEQGDCNASL
                                 RADNNSSA-- ---------- ---------- ---------- ---------- HEQGDCNASL
                                 KDRERLSL-- ---------- ---------- ----REPGLN VT-------- REEENCDSSL
                                 KDQHLLYQQE N--------- ---------- ---------- ---------- VTQESCDSHL
                                 ---------- ---------- ---------- ---------- ---------- ----------
                                 KATTTSFL-- ---------- ---------- ----DLNASL QG-------- ISMDNCDSSL
                                 KATTTSFL-- ---------- ---------- ----DLNASL QG-------- ISMDNCDSSL
                                 KATTTSFL-- ---------- ---------- ----DLNASL QG-------- ISMDNCDSSL
                                 KAKPTSPS-- ---------- ---------- ----DGNATS LA-------- ETIDNCDSSL
                                 KAKPTWPL-- ---------- ---------- ----DGNFTS LED------- AEDDNCDTRL
                                 KASE------ ---------- ---------- ----DETGNS SAHQ------ HVDENCDSSL
                                 KAQTASYV-- ---------- ---------- ----ELNGTY AGD------- LPPDNCDSSL
                                 KAQTKAYI-- ---------- ---------- ----PLTGSS VSTPFNATSF HGSENCDSSL
                                 KAQHVQQTWE FH-------- ---------- ----NASGGA DADA------ SVPENCDSSL
                                 KGREAGGGPG TAATWAGDAG NTWVAAAGLG ----PSAGTP RGNE--TLG- EASESCDSSL
                                 RAMRPSE--- ---------- ---------- ----GTSGSN ETLA------ GHSESCDSSL
                                 RAMTPSE--- ---------- ---------- ----GTSGSN NTVP------ GPSESCDSSL
                                 RTMTPSD--- ---------- ---------- ----STYGSN NTVP------ GSSESCDSSL
                                 RDQAASWG-- ---------- -------GLD LPNNLANWTP WEEDFWEPD- VNAENCDSSL
                                 RDKAGSQGRE GL-------- ---------- ----LSNETP WEEGWELD-- GRTENCDSSL

                                 MKWYAIFSSC SSFYVPLIIM CLAYGKISCI LKD-QAQNTQ LR-------- ----------
                                 TPTYAVVSSC ISFYFPCVVM IGIYCRLYCY AQK-HVKSIK AV-------- ----------
                                 DRDYVVYSSV CSFFLPCPLM LLLYWATFRG LQRWEVARRA KLHGRAPRRP SGPGPPSPTP
                                 NRDYVVYSSV CSFFLPCPLM LLLYWATFRG LRRWEAARHT KLHSRAPRRP SGPGPPVSD-
                                 DNNYVVYSSV CSFFIPCPIM VLLYFGVFRG LKRWEETRKV KLRSSIEACR KLQHAAVS--
                                 DDNYIVYSSI CSFFIPCPVM LVLYCAMFQG LKRWEEARKA KLRGGIYGAN RRLYH-----
                                 DDNYIVYSSI CSFFIPCPVM LVLYCAMFQG LKRWEEARKA KLRGGIYGGN RMLYHPSPFI
                                 NPAFVVYSSI VSFYVPFIVT LLVYVQIYVV LRK-RRKRVN TKPKQRLCQA ADPDIPTSLK
                                 NPAFVVYSSI VSFYVPFIVT LLVYIKIYIV LRR-RRKRVN TKRSSRAFRA HLRAPLKEAA
                                 NPAFVVYSSI VSFYVPFIVT LLVYIKIYIV LRK-RRKRVN TK---RSSRA FRANLKTPLK
                                 NPAFVVYSSI VSFYVPFIVT LLVYVQIYIV LRK-RRKRVN TK---RSSHG LDSDTQAPLK
                                 NPAFVVYSSV VSFYVPFIVT LLVYVQIYIV LRK-RRKRVT TK---RSSHV LDSDTQAPLK
                                 NPAFVVYSSV VSFYVPFIVT LLVYVQIYMV LRR-RRKRVT TK---RSSHG LDSDTHAPLK
                                 NPDFVIYSSV VSFYLPFIIT LLVYIRIYIF LRM-RRKRIA LM-------- ----------
                                 NPDFVIYSSV VSFYLPFGVT VLVYARIYVV LKQRRRKRIL TRQNSQCNSV RPGFPQQTLS
                                 NPDFVIYSSV VSFYVPFGVT VLVYARIYMV LRQRRRKRIL TRQNSQCISI RPGFPQQSSC
                                 NPSFIIYSSL VSFYLPFLVT LLLYVRIYLV LRQ-RQKKRT LTWQGSHSAS TKPCYAHKMQ
                                 NPVFIIYSSL VSFYLPFMVT LLLYVRIYLV LRQ-RQKKRT LSRQCSYSAS TKPCYTHKLR
                                 NPVFIIYSSL VSFYLPFMVT LLLYVRIYLV LRQ-RQKKRT LTRQCSYNAS TKPCFTHKMR
                                 SRTYAISSSL ISFYIPVAIM IVTYTRIYQI AQI-QIRMIS SL-------- ----------
                                 NRTYAITSSL ISFYIPVAIM IITYTRIYRI AQA-QIRRIS TL-------- ----------
                                 NRTYAITSSL ISFYIPVAIM IVTYTRIYRI AQA-QIRRIS TL-------- ----------
                                 NRTYAITSSL ISFYIPVAIM IVTYTRIYRI AQA-QIRRIS TL-------- ----------
                                 NRTYAISSSL ISFYIPVLIM VGTYTRIFRI AQT-QIRRIS SL-------- ----------
                                 NRTYAISSSL ISFYIPVLIM VGTYTRIFRI AQT-QIRRIS SL-------- ----------
                                 NRTYAISSSL ISFYIPVAIM IVTYTRIFRI ARR-QIRRIS SL-------- ----------
                                 NRTYAISSSL ISFYIPVAIM IVTYTCIFRI AQR-RIRRIS SL-------- ----------
                                 ---------- ---------- ---------- ---------- ---------- ----------
                                 NRMYAISSSL ISFYIPVAIM IVTYTRIYRI AQK-QIRRIS AL-------- ----------
                                 NRMYAISSSL ISFYIPVAIM IVTYTRIYRI AQK-QIRRIS AL-------- ----------
                                 NRMYAISSSL ISFYIPVAIM IVTYTRIYRI AQK-QIRRIS AL-------- ----------
                                 SRTYAISSSV ISFYIPVAIM IVTYTRIYRI AQK-QIRRIA AL-------- ----------
                                 SRTYAISSSL ISFYIPVAIM IVTYTSIYRI AQK-QIRRIS AL-------- ----------
                                 SREYAISSSL ISFYIPVAIM IVTYTRIYRI AQI-QIRRIT SL-------- ----------
                                 NRTYAISSSL ISFYIPVAIM IVTYTRIYRI AQK-QIRRIS AL-------- ----------
                                 NRTYAISTSL ISFYIPVVIM VATYTQIYRI AHR-QIRRIS AL-------- ----------
                                 NRTYAISSSL ISFYIPVAIM IVTYTKIYRI AQR-QIRRIA SL-------- ----------
                                 NRTYAISSSL ISFYIPVAIM IVTYTRIYQI AQV-QIRRIS SL-------- ----------
                                 NRTYAISSSL ISFYIPVAIM IVTYTRIYRI AQV-QIRRIS SL-------- ----------
                                 NRTYAISSSL ISFYIPVAIM IVTYTRIYRI AQV-QIRRIS SL-------- ----------
                                 NRTYAISSSL ISFYIPVAIM IVTYTRIYRI AQV-QIRRIS SL-------- ----------
                                 NRTYAISSSL ISFYIPVAIM IVTYTRIYRI AQV-QIRRIS SL-------- ----------
                                 NRTYAISSSL ISFYIPVAIM IVTYTRIYRI AQV-QIRRIS SL-------- ----------

                                 ---------- ---------- ---------- ---------- ---------- ----------
                                 ---------- ---------- ---------- ---------- ---------- ----------
                                 PAPRLPQDPC GPDCAPPAPG ---------- ---------- ---------- ----------
                                 ---------- ---------- ---------- ---------- ---------- ----------
                                 ---------- ---------- ---------- ---------- ---------- ----------
                                 ---------- ---------- ---------- ---------- ---------- ----------
                                 ER-------- ---------- ---------- ---------- ---------- ----------
                                 DKCTHPEDVR LCTMIVKSNG SFPVNKKKVI AISRHAHSIL LQFDPKETTR VSNTPATSHQ
                                 RRAQELEMEM LSSTSPPER- ---------- ---------- ---------- ----------
                                 GNCTHPEDMK LCTVIMKSNG SFPVNRRRMD AARRAQELEM EMLSSTSPPE R---------
                                 DKCTHPEDVK LCTVIVKSNG SFQVNKRKVE AESHIEELEM EMVSSTSPPE KTTIKPAAPS
                                 DKCTHPEDVK LCTVIVKSNG SFQVNKRKVE AESHIEMEME MVSSTSPPER ----------
                                 DKCTHPEDVK LCTVIVKSNG SFQVNKRKVE AESHIEMEME MVSSTSPPER ----------
                                 ---------- ---------- ---------- ---------- ---------- ----------
                                 PDPAHLELKR YYSICQDTAL GGPGFQ---- ---------- ---------- ----------
                                 LRLHPIRQFS IRARFLSDAT GQMEHIEDKP YPQKCQDPLL SHLQPLSPGQ TH--------
                                 KLQLNPFHPS RKRMLPVCQG TFSPCLPLKC SGQEMSPKRK LLTV------ ----------
                                 WFQTPLWHPL LQEHNKRKTL PNRCQDPFSP CLQLKCSDQE MSTKRKLLTA ----------
                                 WFQVPLWHPL LQEHIKRKTL PNRCQGPFCP CFQLKCSDHK MSTKRKLLTA ----------
                                 ---------- ---------- ---------- ---------- ---------- ----------
                                 ---------- ---------- ---------- ---------- ---------- ----------
                                 ---------- ---------- ---------- ---------- ---------- ----------
                                 ---------- ---------- ---------- ---------- ---------- ----------
                                 ---------- ---------- ---------- ---------- ---------- ----------
                                 ---------- ---------- ---------- ---------- ---------- ----------
                                 ---------- ---------- ---------- ---------- ---------- ----------
                                 ---------- ---------- ---------- ---------- ---------- ----------
                                 ---------- ---------- ---------- ---------- ---------- ----------
                                 ---------- ---------- ---------- ---------- ---------- ----------
                                 ---------- ---------- ---------- ---------- ---------- ----------
                                 ---------- ---------- ---------- ---------- ---------- ----------
                                 ---------- ---------- ---------- ---------- ---------- ----------
                                 ---------- ---------- ---------- ---------- ---------- ----------
                                 ---------- ---------- ---------- ---------- ---------- ----------
                                 ---------- ---------- ---------- ---------- ---------- ----------
                                 ---------- ---------- ---------- ---------- ---------- ----------
                                 ---------- ---------- ---------- ---------- ---------- ----------
                                 ---------- ---------- ---------- ---------- ---------- ----------
                                 ---------- ---------- ---------- ---------- ---------- ----------
                                 ---------- ---------- ---------- ---------- ---------- ----------
                                 ---------- ---------- ---------- ---------- ---------- ----------
                                 ---------- ---------- ---------- ---------- ---------- ----------
                                 ---------- ---------- ---------- ---------- ---------- ----------

                                 ---------- ---------- ---------- ---------- ---------- ----------
                                 TRPGEVAEKQ RYKSIRRPKN QPKK--F--- KVRN------ ---------- --------LH
                                 LPRGPCGPDC APAAPSLPQD PCGP--D--- CAPPAPGLPP -DPCGSNCAP PDAVRAAALP
                                 PTQGPFFPDC PPPLPSLRTS PSDS--S--- RPESELSQRP -CSPGCLLAD AALPQPPEPS
                                 TTLPPLAAAI PGPLPMALPR VIER--D--- LAQSRLDDTD -DDMQQEIPY PRQYRENSVP
                                 PSALTEGEQT GLGPEKRNPY ACSE--H--- PGDYVLSNGI -QTV----SY PHLKYPHPGH
                                 ERVGMEPEEY HPYAHPEHPL SGDY--V--- MSNGLQTVSY -PHL------ ---KYPHPAH
                                 LLMSTKANAS PTSTPPTPPE EGQR------ ---TEKNGDP -TKEAQGNPA PVVALRNGKT
                                 TRYSPIPPSH HQLTLPDPSH HGLHSTPDSP AKPEKNGHAK -DHPKIAKIF EIQTMPNGKT
                                 TRYSPIPPSH HQLTLPDPSH HGLHSNPDSP AKPEKNGHAK IVNPRIAKFF EIQTMPNGKT
                                 NHQLVVPIAS NQGTNSTLQA PLDS--P--- GKVEKNGHAK -EAPHTAKVF EIQSMPNGKT
                                 TLAKPAAPSN HQLVVPIASR RCTLDSP--- GKVEKNGHAK -ENLHTAKVF EIQSMPNGKT
                                 TIAKAAAPSN HQLVVPVASS RCTLDSP--- GKVEKNGHAK -ENLHTAKVF EIQSMPNGKT
                                 SCEVKDLSNG RTHTSLHPAY HSH------- ---------- ---------- --------TL
                                 ERGGELKREE KTRNSLSPTI APKL------ ---------- --------SL EVRKLSNGRL
                                 GELKRYYSIC QDTALRHPNF EGGGGMS--- QVERTRNSLS -PTMAPKLSL EVRKLSNGRL
                                 FSLQRYRSFC HEASLTKPPG TTQH--S--- RLEERRKSLK -P------GL EVRRLSNGKT
                                 FSLQQYRSFC QDRSLSETPG TPQH--N--- RLEERRKSKN -P------GL EVQRLSNGKT
                                 FSLQQYRSFC QDRSLSKTPG TPQH--N--- RLEERRKSKN -P------EL EVQRLSNGKT
                                 ERAAEHAQSC RSDAAEPFPH LCSE--I--- STD------- --------SY QADSLHFNQS
                                 ERAGGQWPAH GK-------- ---------- ---------- ---------- --------EP
                                 ERAGGQWPAH SK-------- ---------- ---------- ---------- --------EP
                                 ERAGGQWPAH SK-------- ---------- ---------- ---------- --------EP
                                 ERAAGQRAQN QSHRAST--- ---------- ---------- ---------- --------HD
                                 ERAAGQRAQN QSHRAST--- ---------- ---------- ---------- --------HD
                                 ERAVEHAQNC HS-------N DC-------- ---------- ---------- --------PH
                                 ----EHAQSC HS-------I EC-------- ---------- ---------- --------PH
                                 ---------- ---------- ---------- ---------- ---------- ----------
                                 ERAAVHAKNC QNTSGNRSSM DCQ------- ---------- ---------- --------QP
                                 ERAAVHAKNC QNTSGNRSSM DCQ------- ---------- ---------- --------QP
                                 ERAAVHAKNC QNTSGNRSSM DCQ------- ---------- ---------- --------QP
                                 ERAAVHAKNC QTTTGNGKPV ECS------- ---------- ---------- --------QP
                                 ERAAVHAKNC QTTTGNGNPV ECS------- ---------- ---------- --------QS
                                 ERAAEHAQSC RT-----NRI EC-------- ---------- ---------- --------QH
                                 ERAAESAKNR HSSMGNSLSM ---------- ---------- ---------- --------ES
                                 ERAAESAKNR HDSMGGGSSI A--------- ---------- ---------- --------ES
                                 ERAAEHAHNC QL-----NPN DC-------- ---------- ---------- --------PN
                                 ERXAEHAQSC RS-----NHI DC-------- ---------- ---------- --------QH
                                 ERAAEHAQSC RS-----NHV DC-------- ---------- ---------- --------HH
                                 ERAAEHAQSC RS-----NHV DC-------- ---------- ---------- --------HH
                                 ERAAEHAQSC RS-----NHV DC-------- ---------- ---------- --------HH
                                 ERAAEHAQSC RS-----SAA -C-------- ---------- ---------- --------AP
                                 ERAAEHAQSC RS------RG AC-------- ---------- ---------- --------EP

                                 ---------- --RFVL-YRQ KKLHLTTGLI MGAFVFCWFP FFQAHLTQIL CPT-------
                                 THS------- --SPYH-VSD HKAAVTVGVI MGVFLICWVP FFCVNITAAF CKT-------
                                 PQTPPQTRRR RRAKIT-GRE RKAMRVLPVV VGAFLLCWTP FFVVHITQAL CPA-------
                                 SRRRRG---- --AKIT-GRE RKAMRVLPVV VGAFLVCWTP FFVVHITRAL CPA-------
                                 TVTFSHQLHG KKRAKINKRE RKAMRVLPVV VGCFLFCWTP FFVVHTTRAL CLT-------
                                 GRKQ------ --AKIN-GRE RKAMRVLPVV VGAFLFCWTP FFVVHITRAL CKS-------
                                 GQKR------ --AKIN-GRE RKAMRVLPVV VGAFLFCWTP FFVVHITRAL CKS-------
                                 QTSLKDLSKR --KISQ-QKE KKATQMLAIV LGVFIICWLP FFITHILNTH CTR-------
                                 RTSLKTMSRR --KLSQ-QKE KKATQMLAIV LGVFIICWLP FFITHILNIH CD--------
                                 RTSLKTMSRR --KLSQ-QKE KKATQMLAIV LGVFIICWLP FFITHILNIH CD--------
                                 RTSLKTVSRR --KLSQ-QKE KKATQMLAIV LGVFIICWLP FFITHILNMH CD--------
                                 RSTLLKAMNR R-KLSQ-QKE KKATQMLAIV LGVFIICWLP FFITHILNMH CD--------
                                 RSTLLKAMNR R-KLSQ-QKE KKATQMLAIV LGVFIICWLP FFITHILNMH CD--------
                                 NTRF------ --RTMH-ARE KKATQMLAIV LGVFLICWLP FFVTHILNTH CRT-------
                                 STSLKLGPLQ P-RGVP-LRE KKATQMVAIV LGAFIVCWLP FFLTHVLNTH CQT-------
                                 STSLKLGPLQ P-RGVP-LRE KKATQMVVIV LGAFIVCWLP FFLTHVLNTH CQA-------
                                 ISSLKLAHQQ P-RLIQ-LRE RKATQMLAIV LGAFIVCWLP FFLIHILNTH CPS-------
                                 VSSLKLAHQQ P-RLIQ-LRE RKATQMLAIV LGTFIVCWMP FFLIHILNAH CPA-------
                                 VSSVKLAHQQ P-RLIQ-LRE RKATQMLAIV LGTFIVCWMP FFLIHILNTH CLA-------
                                 HVEL------ --KVSI-RKE TKVLKTLSVI MGVFVCCWLP FFVLNCALPF CPAPGAPG--
                                 TSSL------ --RSSL-RKE TKVLQTLSII MGVFVCCWLP FFLLNCLLPF CQPKPERD--
                                 ASTL------ --RSSL-RKE TKVLQTLSII MGVFVCCWLP FFLLNCLLPF CQPESDSN--
                                 ASSL------ --RSSL-RKE TKVLQTLSII MGVFVCCWLP FFLLNCLLPF CQPESDSN--
                                 ESAL------ --KTSF-KRE TKVLKTLSVI MGVFVFCWLP FFVLNCVVPF CDVD------
                                 ESAL------ --KTSF-KRE TKVLKTLSVI MGVFVFCWLP FFVLNCVVPF CDVD------
                                 EASL------ --KNSF-KRE TKVLKTLSII MGIFVFCWLP FFVLNCMVPF CSADLHEP--
                                 TANL------ --RSSF-KKE TKVLKTLSII VGAFVFCWLP FFVLNCVVPF CDPDQHK---
                                 ---------- ---------- ---------- -------MVP F--------- CEPTVPS---
                                 ESNF------ --KMSF-KRE TKVLKTLSVI MGVFVCCWLP FFVLNCMIPF CEPTQPS---
                                 ESNF------ --KMSF-KRE TKVLKTLSVI MGVFVCCWLP FFVLNCMIPF CEPTQPS---
                                 ESNF------ --KMSF-KRE TKVLKTLSVI MGVFVCCWLP FFVLNCMIPF CEPTQPS---
                                 ESSF------ --KMSF-KRE TKVLKTLSVI MGVFVCCWLP FFILNCILPF CGS-------
                                 ESSF------ --KMSF-KRE TKVLKTLSVI MGVFVCCWLP FFISNCMVPF CGS-------
                                 HNTL------ --KTSI-KRE TKVLKTLSVI MGVFVCCWLP FFVLNCMVPF CDRFSADH--
                                 ECSF------ --KMSF-KRE TKVLKTLSVI MGVFVCCWLP FFILNCMVPF CEADDTTD--
                                 ESSF------ --KITF-KRE TKVLKTLSVI MGVFVCCWLP FFILNCMVPF CEHSGGGE--
                                 EMSF------ --KTSF-KKE TKVLKTLSVI MGVFVFCWLP FFILNCVVPF CDSAGVEGDD
                                 HASL------ --KSSI-RKE TKVLKTLSVI MGVFVCCWLP FFILNCMVPF CESPPSDP--
                                 HKSL------ --KSSI-RKE TKVLKTLSVI MGVFVCCWLP FFILNCMVPF CESPPSDP--
                                 HTSL------ --KSSI-RKE TKVLKTLSII MGVFVCCWLP FFILNCMVPF CESPPSDP--
                                 HTSL------ --KSSI-RKE TKVLKTLSII MGVFVCCWLP FFILNCMVPF CESPPSDP--
                                 DTSL------ --RASI-KKE TKVLKTLSVI MGVFVCCWLP FFILNCMVPF CSGHPEGP--
                                 DPSL------ --RASI-KKE TKVFKTLSVI MGVFVCCWLP FFILNCMVPF CSSGDAQG--

                                 ---------- CCVPASLLNF LAWLGYCNSA LTPIIYTTKR SELRKAFCIL L-----RNKR
                                 ---------- C-IGGQTFKI LTWLGYSNSA FNPIIYSIFN KEFRDAFKRI LTMRNPWC--
                                 ---------- CSVPPRLVSA VTWLGYVNSA LNPVIYTVFN AEFRNVFRKA LRA---CC--
                                 ---------- CFVSPRLVSA VTWLGYVNSA LNPIIYTIFN AEFRSVFRKT LRL---RC--
                                 ---------- CHIPPGLMST VTWLGYVNSA LNPIIYTIFN TEFKKFFKKF FRA---GC--
                                 ---------- CAIPTQVTST VTWLGYVNSA LNPIIYTMFN AEFRNFFRKV L-------HL
                                 ---------- CTIPTQVTSI VTWLGYVNSA VNPIIYTVFN AEFRNFFRKV LHLFWQGC--
                                 ---------- CKVPAEMYNA FTWLGYVNSA VNPIIYTTFN VEFRKAFIKI L-----HC--
                                 ---------- CNIPPVLYSA FTWLGYVNSA VNPIIYTTFN IEFRKAFLKI L-----HC--
                                 ---------- CNIPPVLYSA FTWLGYVNSA VNPIIYTTFN IEFRKAFMKI L-----HC--
                                 ---------- CNIPPAMYSA FTWLGYVNSA VNPIIYTTFN IEFRKAFMKI L-----HC--
                                 ---------- CNIPPAMYSA FTWLGYVNSA VNPIIYTTFN IEFRKAFMKI L-----HC--
                                 ---------- CNIPPAMYSA FTWLGYVNSA VNPIIYTTFN IEFRKAFMKI L-----HC--
                                 ---------- CYIPPGLYSA FTWLGYVNSA LNPVIYTTFN IEFRRAFIKI L-----SC--
                                 ---------- CHVSPELYSA TTWLGYVNSA LNPVIYTTFN IEFRKAFLKI L-----SC--
                                 ---------- CHVSPELYRA TTWLGYVNSA LNPVIYTTFN IEFRKAFLKI L-----SC--
                                 ---------- CHVPPGLYSA STWLGYVNSA LNPIIYTTFN TDFRKAFLKI L-----CC--
                                 ---------- CHVPPGLYSA STWLGYVNSA LNPIIYTTFN TDFRRAFLKI L-----CC--
                                 ---------- CHVPPGLYSA STWLGYVNSA LNPIIYTTFN TDFRRAFLKI L-----CC--
                                 ----TQRRSL C-VGEKTFDV FVWIGWSNSS LNPIIY-AFN ADFRDAFLRL LRWRTGGC--
                                 ----REGQSP C-VSQTTFNV FVWFGWANSS VNPVIY-AFN ADFRRAFSNL L-----GCRC
                                 ------GQSP C-IGQTTFNV FVWFGWANSS VNPVIY-AFN ADFRRAFSNL L-----GCQS
                                 ------GQPP C-VSQTTFNV FVWFGWANSS VNPVIY-AFN ADFRRAFSNL L-----GCQS
                                 ----KVGEPP C-VSDTTFNI FVWFGWANSS LNPVIY-AFN ADFRKAFTTI L-----GCSK
                                 ----KVGEPP C-VSDTTFNI FVWFGWANSS LNPVIY-AFN ADFRKAFTTI L-----GCSK
                                 -----GELP- C-VSEVVFNT FVWFGWANSS LNPIIY-AFN ADFRRAFATI L-----GCGC
                                 --------P- C-VSETVFST FVWLGWANSS LNPIIY-AFN ADFRRAFITI L-----GCEY
                                 ----RGAEPF C-ISSTTFDV FVWFGWANSS LNPIIY-AFN ADFRKAFSTL L-----GCYR
                                 ----KGAEAF C-INSTTFNV FIWFGWANSS LNPIIY-AFN ADFRKAFSTL L-----GCYR
                                 ----KGAEAF C-INSTTFDV FIWFGWANSS LNPIIY-AFN ADFRKAFSTL L-----GCYR
                                 ----KGAEAF C-INSTTFDV FVWFGWANSS LNPIIY-AFN ADFRKAFSTL L-----GCYR
                                 ----GETQPF C-IDSNTFDV FVWFGWANSS LNPIIY-AFN ADFRKAFSTL L-----GCYR
                                 ----EETQPF C-IDSITFDV FVWFGWANSS LNPIIY-AFN ADFQKAFSTL L-----GCYR
                                 ----DAGLP- C-VSDTTFNV FVWFGWTNSS LNPIIY-AFN AEFRKAFASL L-----GCRQ
                                 -------FP- C-ISSTTFDV FVWFGWANSS LNPIIY-AFN ADFRKAFSIL L-----GCHR
                                 ------AFP- C-ISPTTFDV FVWFGWANSS LNPIIY-AFN ADFRKAFSIL L-----GCHR
                                 EQQQQQHHPL C-VSETTFSI FVWFGWANSS LNPI------ ---------- ----------
                                 ----QAGLP- C-VSETTFNI FVWFGWANSS LNPIIY-AFN ADFRKVFSNL L-----GCSQ
                                 ----HAGLP- C-VSETTFNI FVWFGWANSS LNPIIY-AFN ADFRKVFSNL L-----GCGQ
                                 ----RAGLP- C-VSETTFNI FVWFGWANSS LNPIIY-AFN ADFRKVFSNL L-----GCGQ
                                 ----RAGLP- C-VSETTFNI FVWFGWANSS LNPIIY-AFN ADFRKVFSNL L-----GCGQ
                                 ----PAGFP- C-VSETTFDV FVWFGWANSS LNPVIY-AFN ADFQKVFAQL L-----GCSH
                                 ---PRTGFP- C-VSETTFDI FVWFGWANSS LNPIIY-AFN ADFRKVFAQL L-----GCSH

                                 A-CENAYPSL YAASITS--- ---------- ---------- ---------- ----------
                                 --CAQDVGNI H--------- ---------- ---------- ---------- ----------
                                 ---------- ---------- ---------- ---------- ---------- ----------
                                 ---------- ---------- ---------- ---------- ---------- ----------
                                 ---------- ---------- ---------- ---------- ---------- ----------
                                 F--------- ---------- ---------- ---------- ---------- ----------
                                 --C------- ---------- ---------- ---------- ---------- ----------
                                 ---------- ---------- ---------- ---------- ---------- ----------
                                 ---------- ---------- ---------- ---------- ---------- ----------
                                 ---------- ---------- ---------- ---------- ---------- ----------
                                 ---------- ---------- ---------- ---------- ---------- ----------
                                 ---------- ---------- ---------- ---------- ---------- ----------
                                 ---------- ---------- ---------- ---------- ---------- ----------
                                 ---------- ---------- ---------- ---------- ---------- ----------
                                 ---------- ---------- ---------- ---------- ---------- ----------
                                 ---------- ---------- ---------- ---------- ---------- ----------
                                 ---------- ---------- ---------- ---------- ---------- ----------
                                 ---------- ---------- ---------- ---------- ---------- ----------
                                 ---------- ---------- ---------- ---------- ---------- ----------
                                 --CPAVCAAM ETVMSIHE-- -VG--HLKQD ---------- ---------S SVKLRPRSDT
                                 FCCGTPGSTV ERVNFSNE-- -LV--SYHHD TTCQKEGAAS LSVAPPAVTA WVQPIPHAIG
                                 LCCSTPRAAV ERVNISNE-- -LV--SYHQD TTCQKDGATA -AIPPTTVTA WVQPEPHAVS
                                 LCCSTTRAAV ERVHLSNE-- -LV--SYHQD TTCQKDGATA -TMPPTTVTA WVQPGPHTAS
                                 F-CS--SSAV QAVDFSNE-- -LV--SYHHD TTLQKEPVPG -----PGAHR LVAPLPQNRG
                                 F-CS--SSAV QAVDFSNE-- -LV--SYHHD TTLQKEPVPG -----PGAHR LVAPLPQNRG
                                 L-CP--SNAV ETVNFSNE-- -LV--SYHHD TTYQKEVVTL ---------S CPQLLPHAVL
                                 L-CP--NDTV EMVNFSN--- ---------- ---------- ---------- ----------
                                 L-CPTSNNAI ETVSINNNGA VVF--SSHQE PKGSSPKEC- ---------N LVYLIPHAII
                                 L-CPMSGNAI ETVSINNNGA VVF--SSQHE PKGSSPKES- ---------N LVYLIPHAII
                                 L-CPMSGNAI ETVSINNNGA VVF--SSQHE PKGSSPKES- ---------N LVYLIPHAII
                                 L-CPMSGNAI ETVSINNNGA VVF--SSQHE PKGSSPKES- ---------N LVYLIPHAII
                                 L-CPATNNAI ETVSINNNGA AMF--SSHHE PRGSISKEC- ---------N LVYLIPHAV-
                                 L-CPTTNNAI ETVSINNNGA VMF--SSHHE PRGSISKDC- ---------N LVYLIPHAV-
                                 L-CS--NTRV ETINISNE-- -LV--SYNQD TMIHKEIAN- ---------A YVNMIPNVVE
                                 L-CP-GNSAI EIVSINNTGA PLSNPSCQYQ PKSHIPKEG- -------NHS SSYVIPHSIL
                                 L-YP-GGHNM ETVSLNKK-- ---------- ---------- ---------- ----------
                                 ---------- ---------- ---------- ---------- ---------- ----------
                                 F-CS--STPV ETVNISNE-- -LI--SYNQD TIFHKEIVT- ---------A YVNMIPNVVD
                                 F-CS--STPV ETVNISNE-- -LI--SYNQH TLFHKEIVT- ---------A YVNMIPNVVD
                                 F-CS--STPV ETVNISNE-- -LI--SYNQD TLFHKEIVT- ---------A YVNMIPNVVD
                                 F-CS--STPV ETVNISNE-- -LI--SYNQD TVFHKEIVT- ---------A YVNMIPNVVD
                                 F-CS--RTPV ETVNISNE-- -LI--SYNQD IVFHKEIAA- ---------A YIHMMPNAVT
                                 L-CF--RTPV QTVNISNE-- -LI--SYNQD TVFHREIAA- ---------A YVHMIPNAVS

                                 ---------- --FRMAPFTL SRKFAQPAIV QKYI------ ---------- ----------
                                 ---------- ---------- ------PRNS DRFITDYAAK NVVVMNSGRS SAELEQVSAI
                                 ---------- ---------- ---------- ---------- ---------- ----------
                                 ---------- ---------- ---------- ---------- ---------- ----------
                                 ---------- ---------- ---------- ---------- ---------- ----------
                                 ---------- ---------- ---------- ---------- ---------- ----------
                                 ---------- ---------- ---------- ---------- ---------- ----------
                                 ---------- ---------- ---------- ---------- ---------- ----------
                                 ---------- ---------- ---------- ---------- ---------- ----------
                                 ---------- ---------- ---------- ---------- ---------- ----------
                                 ---------- ---------- ---------- ---------- ---------- ----------
                                 ---------- ---------- ---------- ---------- ---------- ----------
                                 ---------- ---------- ---------- ---------- ---------- ----------
                                 ---------- ---------- ---------- ---------- ---------- ----------
                                 ---------- ---------- ---------- ---------- ---------- ----------
                                 ---------- ---------- ---------- ---------- ---------- ----------
                                 ---------- ---------- ---------- ---------- ---------- ----------
                                 ---------- ---------- ---------- ---------- ---------- ----------
                                 ---------- ---------- ---------- ---------- ---------- ----------
                                 TKT------- --RGSEDSGN TTATVWTHRN SEQGTD---P KEGTNKDGLT QIPI------
                                 FLGEDS---- --SEEVSMEK RPVTSQTQTG PGSGPQSCQV PAILQPDGKT EPSL------
                                 PQQED----- --REELPTEE RPVAAPTQAM PGSSPKCCHV TATSQLDCGA DLSL------
                                 PQQED----- --KEELPMKK RLMSAPTQAI PCSSPKCCHV TATSHLDC-- ----------
                                 ---------- --DAGPNFDK VSVVSDDSRA DRNLL----L PAILQCDCEA EISLDMV-PF
                                 ---------- --DAGPNFDK VSVVSDDSRA DRNLL----L PAILQCDCEA EISLDMV-PF
                                 PME------- --NNEVSFDR VSQVSKPTRN TCPVDA---L PAAMHQECET TISLEKITPF
                                 ---------- ---------- ---------- ---------- ---------- ----------
                                 C--------- --PEEELLKK EEESELSKTL EKMSPA---L SGIL--DYEA DVSLEKINPI
                                 C--------- --PEEEPLKK EEEGELSKTL EKMSPA---L SGIL--DYEA DVSLEKINPI
                                 C--------- --PEEEPLKK EEEGELSKTL EKMSPA---L SGIL--DYEA DVSLEKINPI
                                 C--------- --PEEEPLKK EEEGELSKTL EKMSPA---L SGIL--DYEA DVSLEKINPI
                                 ---------- --GSSEDLKK EEAAGIARPL EKLSPA---L SVIL--DYDT DVSLEKIQPI
                                 ---------- --GSSEDLKR EEAGGIPKPL EKLSPA---L SVIL--DYDT DVSLEKIQPV
                                 CI-------- --EHEENFDR ISQF---SHN NENGTD---S VCDL-EDCEA DISLDRMSPF
                                 CQEEELQ--- --KKDGFGGE MEVGLVNNAM EKVSPA---I SGNF--DSDA AVTLETINPI
                                 ---------- ---------- ---------- ---------- ---------- ----------
                                 ---------- ---------- ---------- ---------- ---------- ----------
                                 CED------- --DPEDPFDR MSQI---SPE HEVATD---S VCDL--DCEG EISLDKITPF
                                 CEE------- --NREDPFDR MSQI---SPD HEIATD---S ICEL--DCEG EVSLGKITPF
                                 CEE------- --NREDPFDR MSQI---SPD PEVATD---S VCEL--DCEG EISLGKITPF
                                 CEE------- --NREDPFDR MSQI---CPD PEVATD---S VCEL--DCEG EISLGKITPF
                                 PGNREVDND- --EEEGPFDR MFQIYQTSPD GDPVAE---S VWEL--DCEG EISLDKITPF
                                 SGDREVGEEE EAEEEGPFDH MSQISPTTPD GDLAAE---S VWEL--DCEE EVSLGKISPL

                                 ---------- ---------- -
                                 ---------- ---------- -
                                 ---------- ---------- -
                                 ---------- ---------- -
                                 ---------- ---------- -
                                 ---------- ---------- -
                                 ---------- ---------- -
                                 ---------- ---------- -
                                 ---------- ---------- -
                                 ---------- ---------- -
                                 ---------- ---------- -
                                 ---------- ---------- -
                                 ---------- ---------- -
                                 ---------- ---------- -
                                 ---------- ---------- -
                                 ---------- ---------- -
                                 ---------- ---------- -
                                 ---------- ---------- -
                                 ---------- ---------- -
                                 ---------- ---------- -
                                 ---------- ---------- -
                                 ---------- ---------- -
                                 ---------- ---------- -
                                 GSSGPADSFL IPGQIQDLGD L
                                 GSSGPADSFL IPGQIQDLGD L
                                 TSN------- ---------- -
                                 ---------- ---------- -
                                 TQNGQHKT-- ---------- -
                                 TQNGQHKT-- ---------- -
                                 TQNGQHKT-- ---------- -
                                 TQNGQHKT-- ---------- -
                                 TQNGQHPT-- ---------- -
                                 THSGQHST-- ---------- -
                                 TPNGLH---- ---------- -
                                 TQNGQHKSMS C--------- -
                                 ---------- ---------- -
                                 ---------- ---------- -
                                 TPNGLH---- ---------- -
                                 TPNGLH---- ---------- -
                                 TPNGLH---- ---------- -
                                 TPNGLH---- ---------- -
                                 TPNGFH---- ---------- -
                                 TPNCFHKTA- ---------- -
